# Supplementary material for: Dielectrophoresis from the System’s Point of View: A Tale of Inhomogeneous Object Polarization, Mirror Charges, High Repelling and Snap-to-Surface Forces and Complex Trajectories Featuring Bifurcation Points and Watersheds
Source: Micromachines (Basel). 2022 Jun 26;13(7):1002. doi: 10.3390/mi13071002 (PMC9323334; doi:10.3390/mi13071002)
Supplement: Supplementary file 1 [file micromachines-13-01002-s001.zip]

Archive with 3 entries (3 files):
- Data_Figs.2_7_8.xlsx
- L_Matrix_Fig.5.xlsx
- L_Matrix_Fig.6.xlsx
