# Supplementary material for: Dielectrophoresis from the System’s Point of View: A Tale of Inhomogeneous Object Polarization, Mirror Charges, High Repelling and Snap-to-Surface Forces and Complex Trajectories Featuring Bifurcation Points and Watersheds
Source: Micromachines (Basel). 2022 Jun 26;13(7):1002. doi: 10.3390/mi13071002 (PMC9323334; doi:10.3390/mi13071002)
Supplement: Supplementary file 1 [file micromachines-13-01002-s001.zip › Data_Figs.2_7_8.xlsx]

## Sheet: Potential_gradient_Field streng
X-Coordinate	norm. Potential along X, for Y = 0		X_field strength	field strength	Field strength*10	y_control field strength	x		X_gradient	gradient	y_control gradient	x		x	Cond_Plain v. Point, 1 in 0.1	Cond_Plain v. Point, 0.1 in 1	x_LMean low	Lmean_1-in-0.1	x_LMean high	Lmean_0.1-in-1	norm. Force 0.1 in 1 (Delta Cond./basic/diSTep)	norm. Force 1 in 0.1 (Delta Cond./basic/diSTep)	x_force	|Force ratio| (force low / high)		Lbasic_0.1-in-1	Lbasic_1-in-0.1	x_LMean high	Lmean_0.1-in-1	Lmean_1-in-0.1	x_LMean low	x_control	y_control	x_control |Force ratio|	y_control |Force ratio|
-0.497487	0		-0.494975	0.426363	4.26363	0.56016	-0.1		-0.492462	0.0020809	1	0.175		-0.40201	0.0357376	0.343324	-0.1	0.0357389	-0.08	0.340142	0.0382483	0.27219	-0.399497	7.11639		0.348969	0.0349079	-0.08	0.340142	0.0357389	-0.1	-0.5	1	-0.253769	0
-0.492462	0.00214253		-0.48995	0.426374	4.26374	0.56016	0.2		-0.487437	0.00267934	1	0.3		-0.396985	0.0356899	0.343257	0.28	0.0357389	0.3	0.340142	0.0358992	0.148644	-0.394472	4.1406				0.3	0.340142	0.0357389	0.28	0.5	1	-0.253769	8
-0.487437	0.00428511		-0.484925	0.426387	4.26387				-0.482412	0.00328048				-0.39196	0.0356638	0.343194					0.033592	0.104051	-0.389447	3.0975
-0.482412	0.00642776		-0.479899	0.426404	4.26404				-0.477387	0.00388496				-0.386935	0.0356455	0.343135					0.0313337	0.0790327	-0.384422	2.52229
-0.477387	0.00857049		-0.474874	0.426423	4.26423				-0.472362	0.00449337				-0.381909	0.0356317	0.34308					0.0291449	0.0627076	-0.379397	2.15158
-0.472362	0.0107133		-0.469849	0.426446	4.26446				-0.467337	0.00510635				-0.376884	0.0356207	0.343029					0.0270507	0.0511528	-0.374372	1.891
-0.467337	0.0128563		-0.464824	0.426471	4.26471				-0.462312	0.00572452				-0.371859	0.0356117	0.342982					0.0250732	0.042537	-0.369347	1.69651
-0.462312	0.0149993		-0.459799	0.4265	4.265				-0.457286	0.00634851				-0.366834	0.0356042	0.342938					0.0232276	0.035873	-0.364322	1.54441
-0.457286	0.0171425		-0.454774	0.426532	4.26532				-0.452261	0.00697896				-0.361809	0.0355979	0.342897					0.0215216	0.0305752	-0.359296	1.42068
-0.452261	0.0192859		-0.449749	0.426567	4.26567				-0.447236	0.00761652				-0.356784	0.0355926	0.342859					0.0199564	0.0262723	-0.354271	1.31649
-0.447236	0.0214295		-0.444724	0.426605	4.26605				-0.442211	0.00826183				-0.351759	0.035588	0.342824					0.0185287	0.0227162	-0.349246	1.226
-0.442211	0.0235732		-0.439698	0.426647	4.26647				-0.437186	0.00891556				-0.346734	0.035584	0.342792					0.0172322	0.0197345	-0.344221	1.14521
-0.437186	0.0257172		-0.434673	0.426692	4.26692				-0.432161	0.00957837				-0.341708	0.0355805	0.342762					0.0160589	0.0172036	-0.339196	1.07129
-0.432161	0.0278614		-0.429648	0.42674	4.2674				-0.427136	0.010251				-0.336683	0.0355775	0.342733					0.0149998	0.0150323	-0.334171	1.00217
-0.427136	0.0300058		-0.424623	0.426791	4.26791				-0.422111	0.010934				-0.331658	0.0355749	0.342707					0.0140458	0.0131519	-0.329146	0.936356
-0.422111	0.0321505		-0.419598	0.426846	4.26846				-0.417085	0.0116282				-0.326633	0.0355726	0.342682					0.0131881	0.0115096	-0.324121	0.872726
-0.417085	0.0342954		-0.414573	0.426905	4.26905				-0.41206	0.0123343				-0.321608	0.0355705	0.342659					0.0124182	0.0100643	-0.319095	0.810447
-0.41206	0.0364407		-0.409548	0.426967	4.26967				-0.407035	0.0130529				-0.316583	0.0355688	0.342638					0.0117281	0.00878326	-0.31407	0.748908
-0.407035	0.0385862		-0.404523	0.427032	4.27032				-0.40201	0.013785				-0.311558	0.0355672	0.342617					0.0111106	0.00764045	-0.309045	0.68767
-0.40201	0.0407321		-0.399497	0.427101	4.27101				-0.396985	0.0145311				-0.306533	0.0355659	0.342598					0.0105592	0.00661464	-0.30402	0.626435
-0.396985	0.0428784		-0.394472	0.427175	4.27175				-0.39196	0.0152921				-0.301507	0.0355647	0.342579					0.0100677	0.00568848	-0.298995	0.56502
-0.39196	0.045025		-0.389447	0.427251	4.27251				-0.386935	0.0160687				-0.296482	0.0355637	0.342561					0.00963093	0.0048476	-0.29397	0.503337
-0.386935	0.0471719		-0.384422	0.427332	4.27332				-0.38191	0.0168618				-0.291457	0.0355629	0.342544					0.00924391	0.00408006	-0.288945	0.441379
-0.38191	0.0493193		-0.379397	0.427417	4.27417				-0.376884	0.0176722				-0.286432	0.0355622	0.342528					0.00890236	0.00337583	-0.28392	0.379206
-0.376884	0.0514672		-0.374372	0.427506	4.27506				-0.371859	0.0185007				-0.281407	0.0355616	0.342513					0.00860241	0.0027264	-0.278894	0.316935
-0.371859	0.0536154		-0.369347	0.427599	4.27599				-0.366834	0.0193482				-0.276382	0.0355611	0.342498					0.00834062	0.00212456	-0.273869	0.254724
-0.366834	0.0557642		-0.364322	0.427696	4.27696				-0.361809	0.0202156				-0.271357	0.0355607	0.342483					0.00811392	0.00156411	-0.268844	0.192768
-0.361809	0.0579134		-0.359296	0.427797	4.27797				-0.356784	0.0211037				-0.266332	0.0355604	0.342469					0.00791958	0.00103972	-0.263819	0.131285
-0.356784	0.0600631		-0.354271	0.427903	4.27903				-0.351759	0.0220135				-0.261306	0.0355603	0.342455					0.00775517	0.000546766	-0.258794	0.0705034
-0.351759	0.0622134		-0.349246	0.428014	4.28014				-0.346734	0.022946				-0.256281	0.0355602	0.342441					0.00761852	8.12229e-05	-0.253769	0.0106612
-0.346734	0.0643642		-0.344221	0.428129	4.28129				-0.341709	0.0239022				-0.251256	0.0355602	0.342428					0.00750773	0.000360438	-0.248744	0.048009
-0.341709	0.0665156		-0.339196	0.428249	4.28249				-0.336683	0.024883				-0.246231	0.0355602	0.342415					0.00742108	0.000781324	-0.243719	0.105284
-0.336683	0.0686676		-0.334171	0.428375	4.28375				-0.331658	0.0258894				-0.241206	0.0355604	0.342402					0.00735707	0.00118418	-0.238693	0.160959
-0.331658	0.0708203		-0.329146	0.428505	4.28505				-0.326633	0.0269226				-0.236181	0.0355606	0.342389					0.00731437	0.00157146	-0.233668	0.214846
-0.326633	0.0729736		-0.324121	0.42864	4.2864				-0.321608	0.0279837				-0.231156	0.0355608	0.342376					0.00729179	0.00194535	-0.228643	0.266786
-0.321608	0.0751275		-0.319095	0.428781	4.28781				-0.316583	0.0290736				-0.226131	0.0355612	0.342363					0.00728829	0.00230781	-0.223618	0.316646
-0.316583	0.0772822		-0.31407	0.428927	4.28927				-0.311558	0.0301937				-0.221105	0.0355616	0.34235					0.00730297	0.00266061	-0.218593	0.364318
-0.311558	0.0794376		-0.309045	0.429078	4.29078				-0.306533	0.0313451				-0.21608	0.0355621	0.342338					0.00733503	0.00300536	-0.213568	0.409728
-0.306533	0.0815938		-0.30402	0.429236	4.29236				-0.301508	0.0325291				-0.211055	0.0355626	0.342325					0.00738376	0.00334355	-0.208543	0.452825
-0.301508	0.0837508		-0.298995	0.429399	4.29399				-0.296482	0.0337468				-0.20603	0.0355632	0.342312					0.00744857	0.00367651	-0.203518	0.493585
-0.296482	0.0859085		-0.29397	0.429569	4.29569				-0.291457	0.0349997				-0.201005	0.0355638	0.342299					0.00752895	0.00400548	-0.198492	0.532011
-0.291457	0.0880672		-0.288945	0.429745	4.29745				-0.286432	0.036289				-0.19598	0.0355645	0.342285					0.00762446	0.00433163	-0.193467	0.568123
-0.286432	0.0902267		-0.28392	0.429927	4.29927				-0.281407	0.0376161				-0.190955	0.0355653	0.342272					0.00773474	0.00465603	-0.188442	0.601964
-0.281407	0.0923871		-0.278894	0.430116	4.30116				-0.276382	0.0389825				-0.18593	0.0355661	0.342259					0.0078595	0.0049797	-0.183417	0.63359
-0.276382	0.0945485		-0.273869	0.430312	4.30312				-0.271357	0.0403897				-0.180904	0.035567	0.342245					0.00799849	0.00530357	-0.178392	0.663071
-0.271357	0.0967109		-0.268844	0.430515	4.30515				-0.266332	0.0418392				-0.175879	0.0355679	0.342231					0.00815155	0.00562856	-0.173367	0.69049
-0.266332	0.0988743		-0.263819	0.430725	4.30725				-0.261307	0.0433325				-0.170854	0.0355689	0.342216					0.00831856	0.00595554	-0.168342	0.715933
-0.261307	0.101039		-0.258794	0.430943	4.30943				-0.256281	0.0448713				-0.165829	0.0355699	0.342202					0.00849945	0.00628532	-0.163317	0.739497
-0.256281	0.103204		-0.253769	0.431169	4.31169				-0.251256	0.0464574				-0.160804	0.035571	0.342187					0.0086942	0.00661871	-0.158291	0.761279
-0.251256	0.105371		-0.248744	0.431402	4.31402				-0.246231	0.0480923				-0.155779	0.0355722	0.342172					0.00890284	0.0069565	-0.153266	0.781379
-0.246231	0.107539		-0.243719	0.431644	4.31644				-0.241206	0.049778				-0.150754	0.0355734	0.342156					0.00912544	0.00729942	-0.148241	0.799898
-0.241206	0.109708		-0.238693	0.431894	4.31894				-0.236181	0.0515163				-0.145729	0.0355747	0.34214					0.00936212	0.00764825	-0.143216	0.816936
-0.236181	0.111878		-0.233668	0.432153	4.32153				-0.231156	0.0533091				-0.140703	0.035576	0.342124					0.00961303	0.0080037	-0.138191	0.832589
-0.231156	0.11405		-0.228643	0.432421	4.32421				-0.226131	0.0551585				-0.135678	0.0355774	0.342107					0.00987837	0.00836651	-0.133166	0.846952
-0.226131	0.116223		-0.223618	0.432698	4.32698				-0.221106	0.0570665				-0.130653	0.0355789	0.34209					0.0101584	0.00873741	-0.128141	0.860117
-0.221106	0.118397		-0.218593	0.432984	4.32984				-0.21608	0.0590352				-0.125628	0.0355804	0.342072					0.0104534	0.00911712	-0.123116	0.872171
-0.21608	0.120573		-0.213568	0.433281	4.33281				-0.211055	0.0610669				-0.120603	0.035582	0.342053					0.0107636	0.00950639	-0.11809	0.883197
-0.211055	0.12275		-0.208543	0.433588	4.33588				-0.20603	0.0631638				-0.115578	0.0355837	0.342034					0.0110895	0.00990595	-0.113065	0.893273
-0.20603	0.124929		-0.203518	0.433905	4.33905				-0.201005	0.0653284				-0.110553	0.0355854	0.342015					0.0114314	0.0103166	-0.10804	0.902473
-0.201005	0.12711		-0.198492	0.434234	4.34234				-0.19598	0.0675632				-0.105528	0.0355872	0.341995					0.0117898	0.010739	-0.103015	0.910868
-0.19598	0.129292		-0.193467	0.434573	4.34573				-0.190955	0.0698706				-0.100502	0.0355891	0.341974					0.0121652	0.011174	-0.0979899	0.918521
-0.190955	0.131475		-0.188442	0.434924	4.34924				-0.18593	0.0722534				-0.0954773	0.0355911	0.341953					0.0125581	0.0116224	-0.0929648	0.925494
-0.18593	0.133661		-0.183417	0.435287	4.35287				-0.180905	0.0747142				-0.0904522	0.0355931	0.341931					0.0129691	0.0120851	-0.0879396	0.931842
-0.180905	0.135848		-0.178392	0.435663	4.35663				-0.175879	0.0772561				-0.0854271	0.0355953	0.341908					0.0133987	0.0125628	-0.0829145	0.937617
-0.175879	0.138038		-0.173367	0.436051	4.36051				-0.170854	0.0798818				-0.080402	0.0355975	0.341885					0.0138477	0.0130566	-0.0778894	0.942869
-0.170854	0.140229		-0.168342	0.436453	4.36453				-0.165829	0.0825946				-0.0753768	0.0355997	0.34186					0.0143167	0.0135671	-0.0728643	0.947641
-0.165829	0.142422		-0.163317	0.436868	4.36868				-0.160804	0.0853976				-0.0703517	0.0356021	0.341835					0.0148066	0.0140956	-0.0678391	0.951974
-0.160804	0.144617		-0.158291	0.437297	4.37297				-0.155779	0.0882941				-0.0653266	0.0356046	0.341809					0.0153182	0.0146428	-0.062814	0.955907
-0.155779	0.146815		-0.153266	0.43774	4.3774				-0.150754	0.0912876				-0.0603015	0.0356072	0.341783					0.0158523	0.0152099	-0.0577889	0.959473
-0.150754	0.149014		-0.148241	0.438199	4.38199				-0.145729	0.0943818				-0.0552763	0.0356098	0.341755					0.0164099	0.0157979	-0.0527638	0.962705
-0.145729	0.151216		-0.143216	0.438673	4.38673				-0.140704	0.0975802				-0.0502512	0.0356126	0.341726					0.0169919	0.0164079	-0.0477386	0.965631
-0.140704	0.153421		-0.138191	0.439164	4.39164				-0.135678	0.100887				-0.0452261	0.0356155	0.341696					0.0175995	0.0170412	-0.0427135	0.968279
-0.135678	0.155628		-0.133166	0.439671	4.39671				-0.130653	0.104306				-0.040201	0.0356185	0.341665					0.0182337	0.017699	-0.0376884	0.970673
-0.130653	0.157837		-0.128141	0.440195	4.40195				-0.125628	0.107841				-0.0351758	0.0356216	0.341633					0.0188959	0.0183826	-0.0326633	0.972834
-0.125628	0.160049		-0.123116	0.440737	4.40737				-0.120603	0.111497				-0.0301507	0.0356248	0.3416					0.0195872	0.0190933	-0.0276381	0.974784
-0.120603	0.162264		-0.11809	0.441297	4.41297				-0.115578	0.115278				-0.0251256	0.0356282	0.341566					0.0203091	0.0198326	-0.022613	0.97654
-0.115578	0.164481		-0.113065	0.441876	4.41876				-0.110553	0.11919				-0.0201005	0.0356316	0.34153					0.0210629	0.0206021	-0.0175879	0.97812
-0.110553	0.166702		-0.10804	0.442475	4.42475				-0.105528	0.123236				-0.0150753	0.0356352	0.341493					0.0218504	0.0214033	-0.0125628	0.979539
-0.105528	0.168925		-0.103015	0.443095	4.43095				-0.100503	0.127423				-0.0100502	0.035639	0.341455					0.0226731	0.022238	-0.00753764	0.98081
-0.100503	0.171152		-0.0979899	0.443735	4.43735				-0.0954774	0.131755				-0.00502508	0.0356429	0.341415					0.0235328	0.023108	-0.00251251	0.981948
-0.0954774	0.173382		-0.0929648	0.444397	4.44397				-0.0904523	0.136239				5.02513e-08	0.035647	0.341374					0.0244314	0.0240152	0.00251261	0.982962
-0.0904523	0.175615		-0.0879397	0.445082	4.45082				-0.0854271	0.140879				0.00502518	0.0356512	0.341331					0.0253709	0.0249616	0.00753774	0.983864
-0.0854271	0.177852		-0.0829146	0.44579	4.4579				-0.080402	0.145682				0.0100503	0.0356555	0.341287					0.0263536	0.0259494	0.0125629	0.984664
-0.080402	0.180092		-0.0778894	0.446522	4.46522				-0.0753769	0.150654				0.0150754	0.0356601	0.34124					0.0273815	0.0269809	0.017588	0.985369
-0.0753769	0.182336		-0.0728643	0.447279	4.47279				-0.0703518	0.155803				0.0201006	0.0356648	0.341192					0.0284574	0.0280586	0.0226131	0.985987
-0.0703518	0.184583		-0.0678392	0.448062	4.48062				-0.0653266	0.161134				0.0251257	0.0356698	0.341142					0.0295837	0.0291851	0.0276382	0.986526
-0.0653266	0.186835		-0.0628141	0.448871	4.48871				-0.0603015	0.166656				0.0301508	0.0356749	0.341091					0.0307632	0.0303631	0.0326634	0.986992
-0.0603015	0.18909		-0.0577889	0.449709	4.49709				-0.0552764	0.172375				0.0351759	0.0356802	0.341037					0.0319991	0.0315956	0.0376885	0.987391
-0.0552764	0.19135		-0.0527638	0.450575	4.50575				-0.0502513	0.178299				0.0402011	0.0356857	0.340981					0.0332945	0.0328859	0.0427136	0.987727
-0.0502513	0.193614		-0.0477387	0.451471	4.51471				-0.0452261	0.184437				0.0452262	0.0356915	0.340922					0.0346529	0.0342372	0.0477387	0.988006
-0.0452261	0.195883		-0.0427136	0.452398	4.52398				-0.040201	0.190798				0.0502513	0.0356975	0.340861					0.0360779	0.0356533	0.0527639	0.988231
-0.040201	0.198157		-0.0376884	0.453357	4.53357				-0.0351759	0.19739				0.0552764	0.0357038	0.340798					0.0375737	0.0371381	0.057789	0.988407
-0.0351759	0.200435		-0.0326633	0.454348	4.54348				-0.0301508	0.204223				0.0603016	0.0357103	0.340732					0.0391444	0.0386957	0.0628141	0.988536
-0.0301508	0.202718		-0.0276382	0.455375	4.55375				-0.0251256	0.211306				0.0653267	0.0357171	0.340664					0.0407948	0.0403306	0.0678392	0.988622
-0.0251256	0.205006		-0.0226131	0.456437	4.56437				-0.0201005	0.218651				0.0703518	0.0357241	0.340592					0.0425297	0.0420476	0.0728644	0.988667
-0.0201005	0.2073		-0.0175879	0.457535	4.57535				-0.0150754	0.226268				0.0753769	0.0357315	0.340517					0.0443545	0.0438521	0.0778895	0.988673
-0.0150754	0.209599		-0.0125628	0.458672	4.58672				-0.0100503	0.234168				0.0804021	0.0357392	0.34044					0.046275	0.0457494	0.0829146	0.988643
-0.0100503	0.211904		-0.00753769	0.459849	4.59849				-0.00502513	0.242363				0.0854272	0.0357472	0.340359					0.0482974	0.0477458	0.0879397	0.988578
-0.00502513	0.214215		-0.00251256	0.461067	4.61067				0	0.250867				0.0904523	0.0357556	0.340274					0.0504286	0.0498476	0.0929649	0.98848
0	0.216532		0.00251256	0.462328	4.62328				0.00502513	0.259691				0.0954774	0.0357644	0.340185					0.0526758	0.052062	0.09799	0.988349
0.00502513	0.218855		0.00753769	0.463633	4.63633				0.0100503	0.268851				0.100503	0.0357735	0.340093					0.0550468	0.0543966	0.103015	0.988188
0.0100503	0.221185		0.0125628	0.464984	4.64984				0.0150754	0.27836				0.105528	0.035783	0.339996					0.0575504	0.0568596	0.10804	0.987996
0.0150754	0.223521		0.0175879	0.466382	4.66382				0.0201005	0.288234				0.110553	0.035793	0.339896					0.0601959	0.05946	0.113065	0.987775
0.0201005	0.225865		0.0226131	0.467831	4.67831				0.0251256	0.298489				0.115578	0.0358034	0.33979					0.0629934	0.0622075	0.118091	0.987525
0.0251256	0.228216		0.0276382	0.469331	4.69331				0.0301508	0.309143				0.120603	0.0358144	0.33968					0.0659539	0.0651127	0.123116	0.987246
0.0301508	0.230574		0.0326633	0.470884	4.70884				0.0351759	0.320212				0.125628	0.0358258	0.339564					0.0690895	0.0681871	0.128141	0.986938
0.0351759	0.232941		0.0376884	0.472493	4.72493				0.040201	0.331716				0.130653	0.0358377	0.339443					0.0724135	0.0714433	0.133166	0.986602
0.040201	0.235315		0.0427136	0.47416	4.7416				0.0452261	0.343675				0.135678	0.0358503	0.339316					0.0759401	0.0748949	0.138191	0.986237
0.0452261	0.237698		0.0477387	0.475887	4.75887				0.0502513	0.35611				0.140704	0.0358634	0.339183					0.0796851	0.078557	0.143216	0.985842
0.0502513	0.240089		0.0527638	0.477677	4.77677				0.0552764	0.369043				0.145729	0.0358772	0.339043					0.083666	0.082446	0.148241	0.985418
0.0552764	0.242489		0.0577889	0.479531	4.79531				0.0603015	0.382497				0.150754	0.0358916	0.338896					0.0879015	0.0865799	0.153266	0.984964
0.0603015	0.244899		0.0628141	0.481453	4.81453				0.0653266	0.396498				0.155779	0.0359068	0.338742					0.0924127	0.0909784	0.158292	0.984479
0.0653266	0.247318		0.0678392	0.483446	4.83446				0.0703518	0.411071				0.160804	0.0359228	0.33858					0.0972227	0.0956634	0.163317	0.983962
0.0703518	0.249748		0.0728643	0.485511	4.85511				0.0753769	0.426244				0.165829	0.0359396	0.338409					0.102357	0.100659	0.168342	0.983412
0.0753769	0.252188		0.0778894	0.487653	4.87653				0.080402	0.442047				0.170854	0.0359572	0.33823					0.107843	0.105991	0.173367	0.982827
0.080402	0.254638		0.0829146	0.489875	4.89875				0.0854271	0.458511				0.175879	0.0359758	0.338041					0.113713	0.11169	0.178392	0.982207
0.0854271	0.2571		0.0879397	0.492179	4.92179				0.0904523	0.475669				0.180905	0.0359954	0.337841					0.120001	0.117787	0.183417	0.981551
0.0904523	0.259573		0.0929648	0.494569	4.94569				0.0954774	0.493556				0.18593	0.0360161	0.337631					0.126746	0.124319	0.188442	0.980855
0.0954774	0.262058		0.0979899	0.497049	4.97049				0.100503	0.51221				0.190955	0.0360379	0.337409					0.133991	0.131327	0.193467	0.980119
0.100503	0.264556		0.103015	0.499623	4.99623				0.105528	0.531669				0.19598	0.0360609	0.337174					0.141783	0.138854	0.198493	0.97934
0.105528	0.267067		0.10804	0.502295	5.02295				0.110553	0.551978				0.201005	0.0360853	0.336925					0.150177	0.146951	0.203518	0.978516
0.110553	0.269591		0.113065	0.505069	5.05069				0.115578	0.57318				0.20603	0.0361111	0.336662					0.159234	0.155674	0.208543	0.977646
0.115578	0.272129		0.11809	0.507949	5.07949				0.120603	0.595323				0.211055	0.0361384	0.336383					0.16902	0.165086	0.213568	0.976725
0.120603	0.274681		0.123116	0.510941	5.10941				0.125628	0.61846				0.21608	0.0361673	0.336086					0.179614	0.175259	0.218593	0.975751
0.125628	0.277249		0.128141	0.514048	5.14048				0.130653	0.642644				0.221106	0.0361981	0.335771					0.191103	0.186272	0.223618	0.974722
0.130653	0.279832		0.133166	0.517278	5.17278				0.135678	0.667933				0.226131	0.0362307	0.335436					0.203585	0.198217	0.228643	0.973633
0.135678	0.282431		0.138191	0.520634	5.20634				0.140704	0.694392				0.231156	0.0362655	0.335079					0.217173	0.211197	0.233668	0.972482
0.140704	0.285048		0.143216	0.524124	5.24124				0.145729	0.722085				0.236181	0.0363026	0.334698					0.231997	0.22533	0.238694	0.971264
0.145729	0.287681		0.148241	0.527752	5.27752				0.150754	0.751086				0.241206	0.0363421	0.334291					0.248203	0.24075	0.243719	0.969974
0.150754	0.290333		0.153266	0.531526	5.31526				0.155779	0.781472				0.246231	0.0363843	0.333856					0.265963	0.257613	0.248744	0.968608
0.155779	0.293004		0.158291	0.535453	5.35453				0.160804	0.813324				0.251256	0.0364295	0.33339					0.285472	0.276098	0.253769	0.967162
0.160804	0.295695		0.163317	0.539541	5.39541				0.165829	0.846732				0.256281	0.0364779	0.332889					0.306961	0.29641	0.258794	0.965628
0.165829	0.298406		0.168342	0.543795	5.43795				0.170854	0.881793				0.261307	0.0365299	0.332351					0.330694	0.31879	0.263819	0.964002
0.170854	0.301139		0.173367	0.548227	5.48227				0.175879	0.918608				0.266332	0.0365859	0.331771					0.356985	0.343519	0.268844	0.962277
0.175879	0.303894		0.178392	0.552843	5.52843				0.180905	0.957289				0.271357	0.0366461	0.331145					0.386201	0.370925	0.273869	0.960446
0.180905	0.306672		0.183417	0.557653	5.57653				0.18593	0.997958				0.276382	0.0367112	0.330468					0.418777	0.401398	0.278895	0.958501
0.18593	0.309474		0.188442	0.562668	5.62668				0.190955	1.04074				0.281407	0.0367816	0.329733					0.455232	0.435398	0.28392	0.956433
0.190955	0.312302		0.193467	0.567898	5.67898				0.19598	1.08579				0.286432	0.036858	0.328935					0.496186	0.473478	0.288945	0.954234
0.19598	0.315156		0.198492	0.573354	5.73354				0.201005	1.13324				0.291457	0.036941	0.328065					0.542391	0.516298	0.29397	0.951893
0.201005	0.318037		0.203518	0.579049	5.79049				0.20603	1.18327				0.296482	0.0370316	0.327114					0.594758	0.564662	0.298995	0.949399
0.20603	0.320947		0.208543	0.584995	5.84995				0.211055	1.23606				0.301508	0.0371306	0.326071					0.654404	0.619551	0.30402	0.946742
0.211055	0.323886		0.213568	0.591206	5.91206				0.21608	1.2918				0.306533	0.0372393	0.324923					0.722711	0.682173	0.309045	0.943908
0.21608	0.326857		0.218593	0.597698	5.97698				0.221106	1.35071				0.311558	0.037359	0.323656					0.801408	0.754032	0.31407	0.940885
0.221106	0.329861		0.223618	0.604485	6.04485				0.226131	1.41302				0.316583	0.0374913	0.32225					0.892672	0.837021	0.319096	0.937658
0.226131	0.332898		0.228643	0.611586	6.11586				0.231156	1.47899				0.321608	0.0376381	0.320685					0.99929	0.93355	0.324121	0.934213
0.231156	0.335972		0.233668	0.619018	6.19018				0.236181	1.5489				0.326633	0.0378018	0.318933					1.12487	1.04673	0.329146	0.930536
0.236181	0.339082		0.238693	0.626801	6.26801				0.241206	1.62305				0.331658	0.0379855	0.31696					1.27415	1.18065	0.334171	0.926617
0.241206	0.342232		0.243719	0.634957	6.34957				0.246231	1.7018				0.336683	0.0381926	0.314726					1.45349	1.34077	0.339196	0.922448
0.246231	0.345423		0.248744	0.643509	6.43509				0.251256	1.7855				0.341709	0.0384278	0.312177					1.67153	1.53452	0.344221	0.918035
0.251256	0.348656		0.253769	0.652481	6.52481				0.256281	1.87458				0.346734	0.0386969	0.309246					1.94035	1.77232	0.349246	0.913403
0.256281	0.351935		0.258794	0.661901	6.61901				0.261307	1.96948				0.351759	0.0390078	0.305843					2.27724	2.06916	0.354271	0.908626
0.261307	0.355261		0.263819	0.671798	6.71798				0.266332	2.07073				0.356784	0.0393708	0.30185					2.70774	2.44744	0.359297	0.90387
0.266332	0.358637		0.268844	0.682204	6.82204				0.271357	2.17887				0.361809	0.0398001	0.297101					3.27101	2.94229	0.364322	0.899505
0.271357	0.362065		0.273869	0.693153	6.93153				0.276382	2.29453				0.366834	0.0403163	0.291365					4.02992	3.61222	0.369347	0.896349
0.276382	0.365549		0.278894	0.704683	7.04683				0.281407	2.41842				0.371859	0.0409499	0.284298					5.09161	4.56335	0.374372	0.896248
0.281407	0.36909		0.28392	0.716836	7.16836				0.286432	2.55131				0.376884	0.0417504	0.27537					6.6542	6.01234	0.379397	0.903541
0.286432	0.372692		0.288945	0.729657	7.29657				0.291457	2.69409				0.38191	0.042805	0.263701					9.13092	8.48601	0.384422	0.929371
0.291457	0.376358		0.29397	0.743195	7.43195				0.296482	2.84773				0.386935	0.0442936	0.247689					13.5681	13.6976	0.389447	1.00954
0.296482	0.380093		0.298995	0.757505	7.57505				0.301508	3.01337				0.39196	0.0466964	0.223895					23.6818	31.4599	0.394472	1.32844
0.301508	0.3839		0.30402	0.772648	7.72648				0.306533	3.19225				0.396985	0.052215	0.182367					70.3078	180.444	0.399498	2.56649
0.306533	0.387782		0.309045	0.788689	7.88689				0.311558	3.38581				0.40201	0.083868	0.0590738
0.311558	0.391746		0.31407	0.805703	8.05703				0.316583	3.59568
0.316583	0.395794		0.319095	0.823772	8.23772				0.321608	3.82372
0.321608	0.399934		0.324121	0.842987	8.42987				0.326633	4.07208
0.326633	0.40417		0.329146	0.863449	8.63449				0.331658	4.34322
0.331658	0.408509		0.334171	0.885275	8.85275				0.336683	4.63999
0.336683	0.412958		0.339196	0.908591	9.08591				0.341709	4.9657
0.341709	0.417523		0.344221	0.933544	9.33544				0.346734	5.32421
0.346734	0.422215		0.349246	0.960299	9.60299				0.351759	5.72007
0.351759	0.42704		0.354271	0.989043	9.89043				0.356784	6.15861
0.356784	0.43201		0.359296	1.01999	10.1999				0.361809	6.64617
0.361809	0.437136		0.364322	1.05339	10.5339				0.366834	7.19032
0.366834	0.442429		0.369347	1.08952	10.8952				0.371859	7.80015
0.371859	0.447904		0.374372	1.12872	11.2872				0.376884	8.48663
0.376884	0.453576		0.379397	1.17136	11.7136				0.38191	9.26315
0.38191	0.459462		0.384422	1.21791	12.1791				0.386935	10.1462
0.386935	0.465583		0.389447	1.2689	12.689				0.39196	11.156
0.39196	0.471959		0.394472	1.32496	13.2496				0.396985	12.3183
0.396985	0.478617		0.399497	1.38686	13.8686				0.40201	13.6652
0.40201	0.485586		0.404523	1.45553	14.5553				0.407035	15.2381
0.407035	0.4929		0.409548	1.5321	15.321				0.41206	17.0906
0.41206	0.500599		0.414573	1.61799	16.1799				0.417085	19.2932
0.417085	0.50873		0.419598	1.71494	17.1494				0.422111	21.9402
0.422111	0.517348		0.424623	1.82519	18.2519				0.427136	25.1602
0.427136	0.52652		0.429648	1.95162	19.5162				0.432161	29.1317
0.432161	0.536327		0.434673	2.09801	20.9801				0.437186	34.1095
0.437186	0.546869		0.439698	2.26942	22.6942				0.442211	40.4665
0.442211	0.558274		0.444724	2.47277	24.7277				0.447236	48.7676
0.447236	0.5707		0.449749	2.71783	27.1783				0.452261	59.9025
0.452261	0.584357		0.454774	3.01885	30.1885				0.457286	75.3437
0.457286	0.599527		0.459799	3.39746	33.9746				0.462312	97.6828
0.462312	0.6166		0.464824	3.88833	38.8833				0.467337	131.867
0.467337	0.636139		0.469849	4.55097	45.5097				0.472362	188.407
0.472362	0.659008		0.474874	5.49774	54.9774				0.477387	292.949
0.477387	0.686635		0.479899	6.96985	69.6985				0.482412	519.178
0.482412	0.721659		0.484925	9.57878	95.7878				0.487437	1117.31
0.487437	0.769794		0.48995	15.1934	151.934				0.492462	3069.4
0.492462	0.846143		0.494975	30.6176	306.176
0.497487	1
