# Supplementary material for: Dielectrophoresis from the System’s Point of View: A Tale of Inhomogeneous Object Polarization, Mirror Charges, High Repelling and Snap-to-Surface Forces and Complex Trajectories Featuring Bifurcation Points and Watersheds
Source: Micromachines (Basel). 2022 Jun 26;13(7):1002. doi: 10.3390/mi13071002 (PMC9323334; doi:10.3390/mi13071002)
Supplement: Supplementary file 1 [file micromachines-13-01002-s001.zip › L_Matrix_Fig.5.xlsx]

## Sheet: plain vs. pointed__Obj_0.2x0.2_
Basic Resistance	Basic Conductance	Mean Resistance	Mean Conductance	k		a_X	a_Y	a_Resistance in Route	a_Conductance along trajectory	a_Trajectory length	a_Delta Cond	a_Step width along trajectory	a_Mid-distance	a_norm. Force (Delta Cond./basic*di		b_X	b_Y	b_Resistance in Route	b_Conductance along trajectory	b_Trajectory length	b_Delta Cond	b_Step width along trajectory	b_Mid-distance	b_norm. Force (Delta Cond./basic*di		c_X	c_Y	c_Resistance in Routh	c_Conductance along trajectory	c_Trajectory length	c_Delta Cond	c_Step width along trajectory	c_Mid-distance	c_norm. Force (Delta Cond./basic*di		d_X	d_Y	d_Resistance in Routh	d_Conductance along trajectory	d_Trajectory length	d_Delta Cond	d_Step width along trajectory	d_Mid-distance	d_norm. Force (Delta Cond./basic*di		e_X	e_Y	e_Resistance in Routh	e_Conductance along trajectory
28.6468	0.0349079	28.0034	0.0357389	0.349079		-0.251256	0.40201	28.2187	0.0354375	0	6.09512e-07	0.000465292	0.000232646	0.037526		0	0.40201	28.274	0.0353682	0	6.85529e-07	0.000477763	0.000238881	0.0411045		-0.180905	0.40201	28.2314	0.0354215	0	6.13754e-07	0.000463392	0.000231696	0.0379421		-0.201005	0	28.1185	0.0355638	0	6.38754e-08	0.00045683	0.000228415	0.00400548		0.40201	0.40201	28.5426	0.0350354
						-0.251345	0.401553	28.2182	0.0354382	0.000465292	6.09512e-07	0.000465333	0.000697958	0.0375227		-0.000139872	0.401553	28.2734	0.0353689	0.000477763	6.85548e-07	0.000477776	0.000716651	0.0411045		-0.180982	0.401553	28.231	0.0354221	0.000463392	6.13754e-07	0.000463417	0.000695101	0.03794		-0.200548	0	28.1184	0.0355639	0.00045683	6.38754e-08	0.00045683	0.000685244	0.00400548		0.401711	0.401553	28.5419	0.0350363
						-0.251433	0.401096	28.2177	0.0354388	0.000930625	6.09567e-07	0.000465374	0.00116331	0.0375227		-0.000279789	0.401096	28.2729	0.0353696	0.000955539	6.85567e-07	0.00047779	0.00119443	0.0411044		-0.18106	0.401096	28.2305	0.0354227	0.000926809	6.13787e-07	0.000463442	0.00115853	0.03794		-0.200091	0	28.1184	0.0355639	0.000913659	6.38754e-08	0.00045683	0.00114207	0.00400548		0.401413	0.401096	28.5411	0.0350372
						-0.251522	0.40064	28.2172	0.0354394	0.001396	6.09621e-07	0.000465415	0.00162871	0.0375228		-0.000419753	0.40064	28.2723	0.0353703	0.00143333	6.85587e-07	0.000477804	0.00167223	0.0411044		-0.181138	0.40064	28.23	0.0354233	0.00139025	6.1382e-07	0.000463467	0.00162199	0.03794		-0.199635	0	28.1183	0.035564	0.00137049	6.38754e-08	0.00045683	0.0015989	0.00400548		0.401115	0.40064	28.5404	0.0350381
						-0.251611	0.400183	28.2167	0.03544	0.00186141	6.09676e-07	0.000465457	0.00209414	0.0375228		-0.000559764	0.400183	28.2718	0.0353709	0.00191113	6.85607e-07	0.000477817	0.00215004	0.0411044		-0.181216	0.400183	28.2295	0.0354239	0.00185372	6.13853e-07	0.000463492	0.00208546	0.03794		-0.199178	0	28.1183	0.0355641	0.00182732	6.38754e-08	0.00045683	0.00205573	0.00400548		0.400817	0.400183	28.5397	0.035039
						-0.2517	0.399726	28.2162	0.0354406	0.00232687	6.09731e-07	0.000465499	0.00255962	0.0375228		-0.000699821	0.399726	28.2713	0.0353716	0.00238895	6.85626e-07	0.000477831	0.00262787	0.0411044		-0.181295	0.399726	28.229	0.0354246	0.00231721	6.13886e-07	0.000463518	0.00254897	0.03794		-0.198721	0	28.1182	0.0355641	0.00228415	6.38754e-08	0.00045683	0.00251256	0.00400548		0.400519	0.399726	28.5389	0.0350399
						-0.25179	0.399269	28.2157	0.0354412	0.00279237	6.09787e-07	0.000465542	0.00302514	0.0375228		-0.000839927	0.399269	28.2707	0.0353723	0.00286678	6.85646e-07	0.000477846	0.0031057	0.0411044		-0.181373	0.399269	28.2285	0.0354252	0.00278073	6.1392e-07	0.000463544	0.0030125	0.0379399		-0.198264	0	28.1182	0.0355642	0.00274098	6.38754e-08	0.00045683	0.00296939	0.00400548		0.400221	0.399269	28.5382	0.0350408
						-0.251879	0.398812	28.2153	0.0354418	0.00325791	6.09843e-07	0.000465585	0.00349071	0.0375227		-0.000980081	0.398812	28.2702	0.035373	0.00334463	6.85667e-07	0.00047786	0.00358356	0.0411044		-0.181452	0.398812	28.228	0.0354258	0.00324427	6.13953e-07	0.000463569	0.00347606	0.0379399		-0.197807	0	28.1181	0.0355643	0.00319781	6.38754e-08	0.00045683	0.00342622	0.00400548		0.399924	0.398812	28.5374	0.0350417
						-0.251969	0.398355	28.2148	0.0354424	0.0037235	6.09899e-07	0.000465628	0.00395631	0.0375227		-0.00112028	0.398355	28.2696	0.0353737	0.00382249	6.84697e-07	0.000477874	0.00406142	0.041045		-0.18153	0.398355	28.2275	0.0354264	0.00370784	6.13987e-07	0.000463595	0.00393964	0.0379399		-0.19735	0	28.1181	0.0355643	0.00365464	6.38754e-08	0.00045683	0.00388305	0.00400548		0.399627	0.398355	28.5367	0.0350426
						-0.252059	0.397899	28.2143	0.035443	0.00418913	6.09068e-07	0.000465671	0.00442196	0.0374681		-0.00126053	0.397899	28.2691	0.0353744	0.00430036	6.84004e-07	0.000477889	0.00453931	0.0410022		-0.181609	0.397899	28.227	0.035427	0.00417144	6.13621e-07	0.000463622	0.00440325	0.0379151		-0.196894	0	28.118	0.0355644	0.00411147	6.38754e-08	0.00045683	0.00433988	0.00400548		0.39933	0.397899	28.536	0.0350435
						-0.252149	0.397442	28.2138	0.0354436	0.0046548	6.08898e-07	0.000465715	0.00488765	0.0374541		-0.00140084	0.397442	28.2685	0.035375	0.00477825	6.84024e-07	0.000477903	0.0050172	0.0410022		-0.181688	0.397442	28.2266	0.0354276	0.00463506	6.13399e-07	0.000463648	0.00486688	0.0378992		-0.196437	0	28.118	0.0355644	0.0045683	6.38754e-08	0.00045683	0.00479671	0.00400548		0.399034	0.397442	28.5352	0.0350444
						-0.25224	0.396985	28.2133	0.0354443	0.00512051	5.74821e-07	0.00046576	0.00535339	0.0353547		-0.00154119	0.396985	28.268	0.0353757	0.00525615	6.64133e-07	0.000477918	0.00549511	0.0398086		-0.181768	0.396985	28.2261	0.0354282	0.00509871	5.82151e-07	0.000463674	0.00533054	0.0359665		-0.19598	0	28.1179	0.0355645	0.00502513	6.90765e-08	0.00045683	0.00525354	0.00433163		0.398737	0.396985	28.5345	0.0350453
						-0.252331	0.396528	28.2129	0.0354448	0.00558627	5.74937e-07	0.00046585	0.0058192	0.0353549		-0.00168159	0.396528	28.2674	0.0353764	0.00573407	6.64233e-07	0.00047799	0.00597307	0.0398087		-0.181847	0.396528	28.2256	0.0354288	0.00556238	5.82225e-07	0.000463732	0.00579425	0.0359666		-0.195523	0	28.1179	0.0355646	0.00548196	6.90765e-08	0.00045683	0.00571037	0.00433163		0.398441	0.396528	28.5337	0.0350463
						-0.252422	0.396071	28.2124	0.0354454	0.00605212	5.75054e-07	0.000465943	0.00628509	0.0353551		-0.00182223	0.396071	28.2669	0.0353771	0.00621206	6.64334e-07	0.000478061	0.00645109	0.0398087		-0.181927	0.396071	28.2251	0.0354294	0.00602611	5.823e-07	0.000463791	0.00625801	0.0359667		-0.195066	0	28.1178	0.0355647	0.00593878	6.90765e-08	0.00045683	0.0061672	0.00433163		0.398146	0.396071	28.5329	0.0350472
						-0.252514	0.395614	28.2119	0.035446	0.00651806	5.75173e-07	0.000466036	0.00675108	0.0353553		-0.00196312	0.395614	28.2664	0.0353777	0.00669012	6.64435e-07	0.000478134	0.00692919	0.0398088		-0.182007	0.395614	28.2247	0.03543	0.0064899	5.82376e-07	0.000463851	0.00672183	0.0359667		-0.194609	0	28.1178	0.0355647	0.00639561	6.90765e-08	0.00045683	0.00662403	0.00433163		0.397852	0.395614	28.5322	0.0350481
						-0.252606	0.395158	28.2115	0.0354466	0.0069841	5.75292e-07	0.000466132	0.00721717	0.0353554		-0.00210425	0.395158	28.2658	0.0353784	0.00716826	6.64538e-07	0.000478207	0.00740736	0.0398088		-0.182087	0.395158	28.2242	0.0354306	0.00695375	5.82453e-07	0.000463911	0.00718571	0.0359668		-0.194153	0	28.1177	0.0355648	0.00685244	6.90765e-08	0.00045683	0.00708086	0.00433163		0.397558	0.395158	28.5314	0.0350491
						-0.252699	0.394701	28.211	0.0354471	0.00745023	5.75414e-07	0.000466229	0.00768335	0.0353555		-0.00224564	0.394701	28.2653	0.0353791	0.00764646	6.64254e-07	0.000478281	0.0078856	0.0397856		-0.182168	0.394701	28.2237	0.0354312	0.00741767	5.8253e-07	0.000463972	0.00764965	0.0359668		-0.193696	0	28.1176	0.0355649	0.00730927	6.90765e-08	0.00045683	0.00753769	0.00433163		0.397266	0.394701	28.5306	0.03505
						-0.252792	0.394244	28.2106	0.0354477	0.00791646	5.75537e-07	0.000466327	0.00814963	0.0353555		-0.00238727	0.394244	28.2648	0.0353797	0.00812475	6.62499e-07	0.000478356	0.00836392	0.0396743		-0.182249	0.394244	28.2233	0.0354317	0.00788164	5.82609e-07	0.000464035	0.00811366	0.0359668		-0.193239	0	28.1176	0.0355649	0.0077661	6.90765e-08	0.00045683	0.00799452	0.00433163		0.396974	0.394244	28.5299	0.035051
						-0.252885	0.393787	28.2101	0.0354483	0.00838279	5.74762e-07	0.000466428	0.008616	0.0353004		-0.00252916	0.393787	28.2643	0.0353804	0.0086031	6.62603e-07	0.000478432	0.00884232	0.0396743		-0.18233	0.393787	28.2228	0.0354323	0.00834567	5.82451e-07	0.000464098	0.00857772	0.0359522		-0.192782	0	28.1175	0.035565	0.00822293	6.90765e-08	0.00045683	0.00845135	0.00433163		0.396684	0.393787	28.5291	0.0350519
						-0.252979	0.39333	28.2097	0.0354489	0.00884922	5.74381e-07	0.00046653	0.00908248	0.0352693		-0.0026713	0.39333	28.2637	0.035381	0.00908153	6.62708e-07	0.000478508	0.00932079	0.0396742		-0.182412	0.39333	28.2224	0.0354329	0.00880977	5.81838e-07	0.000464162	0.00904185	0.0359094		-0.192325	0	28.1175	0.0355651	0.00867976	6.90765e-08	0.00045683	0.00890818	0.00433163		0.396394	0.39333	28.5283	0.0350529
						-0.253074	0.392873	28.2092	0.0354494	0.00931575	5.74507e-07	0.000466634	0.00954906	0.0352692		-0.00281369	0.392873	28.2632	0.0353817	0.00956004	6.62814e-07	0.000478586	0.00979933	0.0396742		-0.182494	0.392873	28.2219	0.0354335	0.00927393	5.81918e-07	0.000464227	0.00950605	0.0359093		-0.191868	0	28.1174	0.0355651	0.00913659	6.90765e-08	0.00045683	0.00936501	0.00433163		0.396104	0.392873	28.5276	0.0350538
						-0.253169	0.392417	28.2087	0.03545	0.00978238	5.74635e-07	0.000466739	0.0100157	0.035269		-0.00295635	0.392417	28.2627	0.0353824	0.0100386	6.62921e-07	0.000478663	0.010278	0.0396741		-0.182577	0.392417	28.2214	0.0354341	0.00973816	5.81999e-07	0.000464293	0.00997031	0.0359092		-0.191412	0	28.1174	0.0355652	0.00959342	6.90765e-08	0.00045683	0.00982184	0.00433163		0.395816	0.392417	28.5268	0.0350548
						-0.253265	0.39196	28.2083	0.0354506	0.0102491	5.41301e-07	0.000466847	0.0104825	0.0332155		-0.00309927	0.39196	28.2621	0.035383	0.0105173	6.43816e-07	0.000478742	0.0107567	0.0385243		-0.18266	0.39196	28.221	0.0354347	0.0102025	5.51337e-07	0.00046436	0.0104346	0.0340124		-0.190955	0	28.1173	0.0355653	0.0100503	7.42497e-08	0.00045683	0.0102787	0.00465603		0.395528	0.39196	28.526	0.0350557
						-0.253361	0.391503	28.2079	0.0354511	0.010716	5.41426e-07	0.000466951	0.0109494	0.0332157		-0.00324245	0.391503	28.2616	0.0353837	0.010996	6.43909e-07	0.000478811	0.0112354	0.0385244		-0.182743	0.391503	28.2205	0.0354352	0.0106668	5.51415e-07	0.000464424	0.010899	0.0340126		-0.190498	0	28.1173	0.0355653	0.0105071	7.42497e-08	0.00045683	0.0107355	0.00465603		0.395242	0.391503	28.5252	0.0350567
						-0.253458	0.391046	28.2074	0.0354517	0.0111829	5.41551e-07	0.000467057	0.0114164	0.0332159		-0.00338586	0.391046	28.2611	0.0353843	0.0114748	6.44004e-07	0.00047888	0.0117143	0.0385245		-0.182827	0.391046	28.2201	0.0354358	0.0111312	5.51494e-07	0.000464489	0.0113635	0.0340127		-0.190041	0	28.1172	0.0355654	0.0109639	7.42497e-08	0.00045683	0.0111923	0.00465603		0.394956	0.391046	28.5244	0.0350577
						-0.253555	0.390589	28.207	0.0354522	0.01165	5.41679e-07	0.000467165	0.0118836	0.033216		-0.0035295	0.390589	28.2606	0.035385	0.0119537	6.41886e-07	0.00047895	0.0121932	0.0383922		-0.182911	0.390589	28.2196	0.0354363	0.0115957	5.51573e-07	0.000464555	0.011828	0.0340127		-0.189584	0	28.1171	0.0355655	0.0114207	7.42497e-08	0.00045683	0.0116492	0.00465603		0.39467	0.390589	28.5236	0.0350586
						-0.253653	0.390132	28.2066	0.0354527	0.0121171	5.41808e-07	0.000467274	0.0123508	0.0332161		-0.00367338	0.390132	28.2601	0.0353856	0.0124327	6.41399e-07	0.000479021	0.0126722	0.0383574		-0.182995	0.390132	28.2192	0.0354369	0.0120603	5.51654e-07	0.000464622	0.0122926	0.0340128		-0.189127	0	28.1171	0.0355656	0.0118776	7.42497e-08	0.00045683	0.012106	0.00465603		0.394386	0.390132	28.5228	0.0350596
						-0.253751	0.389676	28.2061	0.0354533	0.0125844	5.41003e-07	0.000467386	0.0128181	0.0331589		-0.00381749	0.389676	28.2596	0.0353862	0.0129117	6.41495e-07	0.000479093	0.0131512	0.0383574		-0.18308	0.389676	28.2188	0.0354374	0.0125249	5.51735e-07	0.00046469	0.0127572	0.0340128		-0.188671	0	28.117	0.0355656	0.0123344	7.42497e-08	0.00045683	0.0125628	0.00465603		0.394103	0.389676	28.5221	0.0350606
						-0.25385	0.389219	28.2057	0.0354538	0.0130518	5.40389e-07	0.000467499	0.0132855	0.0331132		-0.00396184	0.389219	28.2591	0.0353869	0.0133908	6.41592e-07	0.000479165	0.0136304	0.0383574		-0.183165	0.389219	28.2183	0.035438	0.0129896	5.50668e-07	0.000464759	0.013222	0.033942		-0.188214	0	28.117	0.0355657	0.0127912	7.42497e-08	0.00045683	0.0130196	0.00465603		0.39382	0.389219	28.5213	0.0350616
						-0.253949	0.388762	28.2053	0.0354544	0.0135193	5.40521e-07	0.000467615	0.0137531	0.0331131		-0.00410643	0.388762	28.2585	0.0353875	0.01387	6.4169e-07	0.000479238	0.0141096	0.0383574		-0.183251	0.388762	28.2179	0.0354385	0.0134544	5.50698e-07	0.000464829	0.0136868	0.0339388		-0.187757	0	28.1169	0.0355658	0.0132481	7.42497e-08	0.00045683	0.0134765	0.00465603		0.393538	0.388762	28.5205	0.0350626
						-0.254049	0.388305	28.2048	0.0354549	0.0139869	5.40655e-07	0.000467733	0.0142208	0.033113		-0.00425126	0.388305	28.258	0.0353882	0.0143492	6.41789e-07	0.000479312	0.0145888	0.0383574		-0.183336	0.388305	28.2175	0.0354391	0.0139192	5.50782e-07	0.0004649	0.0141516	0.0339387		-0.1873	0	28.1168	0.0355659	0.0137049	7.42497e-08	0.00045683	0.0139333	0.00465603		0.393257	0.388305	28.5197	0.0350635
						-0.254149	0.387848	28.2044	0.0354554	0.0144546	5.40791e-07	0.000467852	0.0146886	0.0331128		-0.00439633	0.387848	28.2575	0.0353888	0.0148285	6.41889e-07	0.000479387	0.0150682	0.0383574		-0.183423	0.387848	28.217	0.0354396	0.0143841	5.50866e-07	0.000464973	0.0146166	0.0339386		-0.186843	0	28.1168	0.0355659	0.0141617	7.42497e-08	0.00045683	0.0143901	0.00465603		0.392977	0.387848	28.5189	0.0350645
						-0.25425	0.387392	28.204	0.035456	0.0149225	5.40928e-07	0.000467974	0.0151565	0.0331126		-0.00454166	0.387392	28.257	0.0353895	0.0153079	6.4199e-07	0.000479463	0.0155476	0.0383574		-0.183509	0.387392	28.2166	0.0354402	0.0148491	5.50951e-07	0.000465046	0.0150816	0.0339385		-0.186386	0	28.1167	0.035566	0.0146185	7.42497e-08	0.00045683	0.014847	0.00465603		0.392697	0.387392	28.5181	0.0350655
						-0.254352	0.386935	28.2036	0.0354565	0.0153905	5.08468e-07	0.000468099	0.0156245	0.0311173		-0.00468723	0.386935	28.2565	0.0353901	0.0157874	6.22243e-07	0.000479539	0.0160271	0.0371716		-0.183596	0.386935	28.2161	0.0354407	0.0153141	5.21015e-07	0.000465121	0.0155467	0.0320893		-0.18593	0	28.1167	0.0355661	0.0150754	7.94111e-08	0.00045683	0.0153038	0.00497969		0.392419	0.386935	28.5173	0.0350665
						-0.254454	0.386478	28.2031	0.035457	0.0158586	5.08601e-07	0.000468218	0.0160927	0.0311175		-0.00483305	0.386478	28.256	0.0353907	0.0162669	6.2045e-07	0.000479603	0.0165067	0.0370595		-0.183684	0.386478	28.2157	0.0354412	0.0157792	5.21096e-07	0.000465191	0.0160118	0.0320894		-0.185473	0	28.1166	0.0355662	0.0155322	7.94111e-08	0.00045683	0.0157606	0.00497969		0.392141	0.386478	28.5164	0.0350675
						-0.254557	0.386021	28.2027	0.0354575	0.0163268	5.08736e-07	0.00046834	0.016561	0.0311177		-0.00497909	0.386021	28.2555	0.0353913	0.0167465	6.20153e-07	0.000479669	0.0169863	0.0370368		-0.183772	0.386021	28.2153	0.0354418	0.0162444	5.21178e-07	0.000465263	0.016477	0.0320895		-0.185016	0	28.1165	0.0355662	0.015989	7.94111e-08	0.00045683	0.0162175	0.00497969		0.391864	0.386021	28.5156	0.0350685
						-0.25466	0.385564	28.2023	0.0354581	0.0167951	5.07803e-07	0.000468464	0.0170294	0.0310524		-0.00512533	0.385564	28.255	0.035392	0.0172262	6.20063e-07	0.000479735	0.017466	0.0370263		-0.18386	0.385564	28.2149	0.0354423	0.0167097	5.21261e-07	0.000465335	0.0169423	0.0320896		-0.184559	0	28.1165	0.0355663	0.0164459	7.94111e-08	0.00045683	0.0166743	0.00497969		0.391588	0.385564	28.5148	0.0350695
						-0.254763	0.385107	28.2019	0.0354586	0.0172636	5.07071e-07	0.00046859	0.0174979	0.0309992		-0.0052718	0.385107	28.2545	0.0353926	0.0177059	6.2015e-07	0.000479802	0.0179458	0.0370263		-0.183948	0.385107	28.2145	0.0354428	0.017175	5.2029e-07	0.000465409	0.0174077	0.0320248		-0.184102	0	28.1164	0.0355664	0.0169027	7.94111e-08	0.00045683	0.0171311	0.00497969		0.391313	0.385107	28.514	0.0350705
						-0.254868	0.384651	28.2015	0.0354591	0.0177322	5.07209e-07	0.000468719	0.0179665	0.0309992		-0.00541849	0.384651	28.254	0.0353932	0.0181857	6.20238e-07	0.00047987	0.0184256	0.0370263		-0.184037	0.384651	28.2141	0.0354433	0.0176404	5.19959e-07	0.000465484	0.0178732	0.0319992		-0.183646	0	28.1164	0.0355665	0.0173595	7.94111e-08	0.00045683	0.0175879	0.00497969		0.391038	0.384651	28.5131	0.0350716
						-0.254973	0.384194	28.2011	0.0354596	0.0182009	5.07349e-07	0.000468849	0.0184353	0.0309991		-0.00556539	0.384194	28.2535	0.0353938	0.0186656	6.20327e-07	0.000479939	0.0189055	0.0370263		-0.184127	0.384194	28.2136	0.0354438	0.0181059	5.20044e-07	0.000465561	0.0183387	0.0319992		-0.183189	0	28.1163	0.0355666	0.0178164	7.94111e-08	0.00045683	0.0180448	0.00497969		0.390765	0.384194	28.5123	0.0350726
						-0.255078	0.383737	28.2007	0.0354601	0.0186698	5.07491e-07	0.000468983	0.0189042	0.0309989		-0.00571253	0.383737	28.253	0.0353944	0.0191455	6.20416e-07	0.000480008	0.0193855	0.0370263		-0.184216	0.383737	28.2132	0.0354444	0.0185715	5.20129e-07	0.000465638	0.0188043	0.0319992		-0.182732	0	28.1162	0.0355666	0.0182732	7.94111e-08	0.00045683	0.0185016	0.00497969		0.390492	0.383737	28.5115	0.0350736
						-0.255184	0.38328	28.2003	0.0354606	0.0191387	5.07635e-07	0.000469119	0.0193733	0.0309988		-0.00585989	0.38328	28.2525	0.0353951	0.0196255	6.20134e-07	0.000480079	0.0198656	0.037004		-0.184306	0.38328	28.2128	0.0354449	0.0190371	5.20216e-07	0.000465717	0.01927	0.0319991		-0.182275	0	28.1162	0.0355667	0.01873	7.94111e-08	0.00045683	0.0189584	0.00497969		0.39022	0.38328	28.5107	0.0350746
						-0.255291	0.382823	28.1999	0.0354611	0.0196079	5.07781e-07	0.000469257	0.0198425	0.0309985		-0.00600747	0.382823	28.252	0.0353957	0.0201056	6.17315e-07	0.00048015	0.0203457	0.0368303		-0.184397	0.382823	28.2124	0.0354454	0.0195028	5.20304e-07	0.000465797	0.0197357	0.031999		-0.181818	0	28.1161	0.0355668	0.0191868	7.94111e-08	0.00045683	0.0194153	0.00497969		0.389949	0.382823	28.5098	0.0350756
						-0.255398	0.382366	28.1995	0.0354616	0.0200771	5.07929e-07	0.000469398	0.0203118	0.0309982		-0.00615529	0.382366	28.2515	0.0353963	0.0205857	6.17406e-07	0.000480222	0.0208259	0.0368302		-0.184488	0.382366	28.212	0.0354459	0.0199686	5.20393e-07	0.000465878	0.0202016	0.0319989		-0.181361	0	28.116	0.0355669	0.0196437	7.94111e-08	0.00045683	0.0198721	0.00497969		0.389678	0.382366	28.509	0.0350766
						-0.255506	0.38191	28.1991	0.0354621	0.0205465	4.76677e-07	0.000469542	0.0207813	0.0290821		-0.00630334	0.38191	28.251	0.0353969	0.021066	5.99737e-07	0.000480294	0.0213061	0.0357708		-0.184579	0.38191	28.2116	0.0354464	0.0204345	4.91501e-07	0.000465961	0.0206675	0.0302169		-0.180905	0	28.116	0.035567	0.0201005	8.45759e-08	0.00045683	0.0203289	0.00530357		0.389409	0.38191	28.5082	0.0350777
						-0.255615	0.381453	28.1987	0.0354626	0.0210161	4.75449e-07	0.000469679	0.0212509	0.0289987		-0.00645163	0.381453	28.2506	0.0353975	0.0215463	5.9981e-07	0.000480352	0.0217864	0.0357708		-0.184671	0.381453	28.2112	0.0354469	0.0209005	4.91584e-07	0.000466038	0.0211335	0.0302171		-0.180448	0	28.1159	0.035567	0.0205573	8.45759e-08	0.00045683	0.0207857	0.00530357		0.38914	0.381453	28.5073	0.0350787
						-0.255724	0.380996	28.1984	0.0354631	0.0214857	4.74783e-07	0.000469818	0.0217206	0.0289495		-0.00660011	0.380996	28.2501	0.0353981	0.0220266	5.99884e-07	0.000480411	0.0222668	0.0357709		-0.184763	0.380996	28.2108	0.0354474	0.0213665	4.90733e-07	0.000466116	0.0215995	0.0301597		-0.179991	0	28.1158	0.0355671	0.0210142	8.45759e-08	0.00045683	0.0212426	0.00530357		0.388872	0.380996	28.5065	0.0350798
						-0.255833	0.380539	28.198	0.0354635	0.0219555	4.74926e-07	0.00046996	0.0221905	0.0289495		-0.00674877	0.380539	28.2496	0.0353987	0.022507	5.99958e-07	0.00048047	0.0227473	0.0357709		-0.184856	0.380539	28.2104	0.0354479	0.0218326	4.90021e-07	0.000466195	0.0220657	0.0301108		-0.179534	0	28.1158	0.0355672	0.021471	8.45759e-08	0.00045683	0.0216994	0.00530357		0.388605	0.380539	28.5056	0.0350808
						-0.255944	0.380082	28.1976	0.035464	0.0224255	4.75071e-07	0.000470105	0.0226606	0.0289494		-0.00689763	0.380082	28.2491	0.0353993	0.0229875	6.00034e-07	0.000480531	0.0232278	0.0357709		-0.184949	0.380082	28.21	0.0354484	0.0222988	4.90106e-07	0.000466276	0.0225319	0.0301108		-0.179077	0	28.1157	0.0355673	0.0219278	8.45759e-08	0.00045683	0.0221562	0.00530357		0.388339	0.380082	28.5048	0.0350818
						-0.256055	0.379625	28.1972	0.0354645	0.0228956	4.75219e-07	0.000470252	0.0231307	0.0289493		-0.00704668	0.379625	28.2487	0.0353999	0.023468	6.0011e-07	0.000480591	0.0237083	0.035771		-0.185042	0.379625	28.2096	0.0354489	0.0227651	4.90192e-07	0.000466358	0.0229983	0.0301108		-0.17862	0	28.1156	0.0355674	0.0223847	8.45759e-08	0.00045683	0.0226131	0.00530357		0.388074	0.379625	28.5039	0.0350829
						-0.256166	0.379169	28.1968	0.035465	0.0233659	4.75368e-07	0.000470403	0.0236011	0.0289491		-0.00719593	0.379169	28.2482	0.0354005	0.0239486	5.97079e-07	0.000480653	0.0241889	0.0355857		-0.185136	0.379169	28.2092	0.0354494	0.0232314	4.90279e-07	0.000466441	0.0234647	0.0301108		-0.178164	0	28.1156	0.0355675	0.0228415	8.45759e-08	0.00045683	0.0230699	0.00530357		0.38781	0.379169	28.5031	0.035084
						-0.256278	0.378712	28.1965	0.0354654	0.0238363	4.76546e-07	0.000470556	0.0240715	0.0290114		-0.00734538	0.378712	28.2477	0.0354011	0.0244293	5.96442e-07	0.000480715	0.0246696	0.0355431		-0.18523	0.378712	28.2088	0.0354499	0.0236979	4.90367e-07	0.000466526	0.0239311	0.0301107		-0.177707	0	28.1155	0.0355676	0.0232983	8.45759e-08	0.00045683	0.0235267	0.00530357		0.387546	0.378712	28.5022	0.035085
						-0.256391	0.378255	28.1961	0.0354659	0.0243068	4.76735e-07	0.000470714	0.0245422	0.0290132		-0.00749502	0.378255	28.2472	0.0354017	0.02491	5.96519e-07	0.000480779	0.0251504	0.0355431		-0.185325	0.378255	28.2085	0.0354504	0.0241644	4.90456e-07	0.000466612	0.0243977	0.0301106		-0.17725	0	28.1154	0.0355676	0.0237551	8.45759e-08	0.00045683	0.0239836	0.00530357		0.387283	0.378255	28.5013	0.0350861
						-0.256505	0.377798	28.1957	0.0354664	0.0247775	4.76899e-07	0.000470875	0.025013	0.0290133		-0.00764487	0.377798	28.2467	0.0354023	0.0253908	5.96598e-07	0.000480842	0.0256312	0.035543		-0.18542	0.377798	28.2081	0.0354509	0.024631	4.90546e-07	0.000466699	0.0248644	0.0301105		-0.176793	0	28.1154	0.0355677	0.024212	8.45759e-08	0.00045683	0.0244404	0.00530357		0.387021	0.377798	28.5005	0.0350871
						-0.256619	0.377341	28.1953	0.0354669	0.0252484	4.75268e-07	0.000471039	0.0254839	0.028904		-0.00779493	0.377341	28.2463	0.0354029	0.0258716	5.96677e-07	0.000480907	0.0261121	0.035543		-0.185515	0.377341	28.2077	0.0354513	0.0250977	4.90638e-07	0.000466788	0.0253311	0.0301104		-0.176336	0	28.1153	0.0355678	0.0246688	8.45759e-08	0.00045683	0.0248972	0.00530357		0.38676	0.377341	28.4996	0.0350882
						-0.256734	0.376884	28.1949	0.0354673	0.0257195	4.45051e-07	0.000471206	0.0259551	0.0270567		-0.00794519	0.376884	28.2458	0.0354035	0.0263525	5.80368e-07	0.000480973	0.026593	0.0345668		-0.185611	0.376884	28.2073	0.0354518	0.0255645	4.62322e-07	0.000466878	0.0257979	0.0283672		-0.175879	0	28.1152	0.0355679	0.0251256	8.97586e-08	0.00045683	0.025354	0.00562856		0.3865	0.376884	28.4988	0.0350892
						-0.256849	0.376428	28.1946	0.0354678	0.0261907	4.45206e-07	0.000471364	0.0264263	0.027057		-0.00809566	0.376428	28.2453	0.0354041	0.0268335	5.80426e-07	0.00048102	0.027074	0.0345668		-0.185708	0.376428	28.2069	0.0354523	0.0260314	4.61262e-07	0.000466961	0.0262649	0.0282971		-0.175423	0	28.1152	0.035568	0.0255825	8.97586e-08	0.00045683	0.0258109	0.00562856		0.386241	0.376428	28.4979	0.0350903
						-0.256965	0.375971	28.1942	0.0354682	0.026662	4.45363e-07	0.000471524	0.0268978	0.0270574		-0.00824628	0.375971	28.2449	0.0354047	0.0273145	5.80485e-07	0.000481069	0.027555	0.0345669		-0.185804	0.375971	28.2065	0.0354528	0.0264983	4.61346e-07	0.000467045	0.0267319	0.0282972		-0.174966	0	28.1151	0.0355681	0.0260393	8.97586e-08	0.00045683	0.0262677	0.00562856		0.385982	0.375971	28.497	0.0350914
						-0.257082	0.375514	28.1939	0.0354687	0.0271335	4.45522e-07	0.000471688	0.0273694	0.0270577		-0.00839706	0.375514	28.2444	0.0354052	0.0277956	5.78215e-07	0.000481118	0.0280361	0.0344282		-0.185902	0.375514	28.2062	0.0354532	0.0269654	4.61644e-07	0.00046713	0.027199	0.0283103		-0.174509	0	28.115	0.0355682	0.0264961	8.97586e-08	0.00045683	0.0267245	0.00562856		0.385725	0.375514	28.4961	0.0350925
						-0.2572	0.375057	28.1935	0.0354691	0.0276052	4.45684e-07	0.000471855	0.0278412	0.0270579		-0.00854799	0.375057	28.2439	0.0354058	0.0282767	5.76248e-07	0.000481167	0.0285173	0.0343075		-0.185999	0.375057	28.2058	0.0354537	0.0274325	4.61819e-07	0.000467217	0.0276661	0.0283157		-0.174052	0	28.115	0.0355683	0.0269529	8.97586e-08	0.00045683	0.0271814	0.00562856		0.385468	0.375057	28.4953	0.0350936
						-0.257318	0.3746	28.1932	0.0354696	0.0280771	4.45848e-07	0.000472025	0.0283131	0.0270581		-0.00869908	0.3746	28.2435	0.0354064	0.0287579	5.76309e-07	0.000481218	0.0289985	0.0343075		-0.186097	0.3746	28.2054	0.0354541	0.0278997	4.61907e-07	0.000467306	0.0281334	0.0283158		-0.173595	0	28.1149	0.0355683	0.0274098	8.97586e-08	0.00045683	0.0276382	0.00562856		0.385212	0.3746	28.4944	0.0350946
						-0.257437	0.374143	28.1928	0.03547	0.0285491	4.46014e-07	0.000472198	0.0287852	0.0270582		-0.00885034	0.374143	28.243	0.035407	0.0292391	5.7637e-07	0.000481269	0.0294797	0.0343075		-0.186195	0.374143	28.2051	0.0354546	0.028367	4.61997e-07	0.000467396	0.0286007	0.0283159		-0.173138	0	28.1148	0.0355684	0.0278666	8.97586e-08	0.00045683	0.028095	0.00562856		0.384957	0.374143	28.4935	0.0350957
						-0.257556	0.373687	28.1925	0.0354705	0.0290213	4.46078e-07	0.000472375	0.0292575	0.027052		-0.00900175	0.373687	28.2426	0.0354075	0.0297203	5.76432e-07	0.00048132	0.029961	0.0343075		-0.186294	0.373687	28.2047	0.0354551	0.0288344	4.62088e-07	0.000467488	0.0290682	0.0283159		-0.172682	0	28.1147	0.0355685	0.0283234	8.97586e-08	0.00045683	0.0285519	0.00562856		0.384703	0.373687	28.4926	0.0350968
						-0.257676	0.37323	28.1921	0.0354709	0.0294937	4.43871e-07	0.000472556	0.02973	0.0269079		-0.00915333	0.37323	28.2421	0.0354081	0.0302017	5.76494e-07	0.000481373	0.0304424	0.0343075		-0.186394	0.37323	28.2043	0.0354555	0.0293019	4.6218e-07	0.000467581	0.0295357	0.0283159		-0.172225	0	28.1147	0.0355686	0.0287803	8.97586e-08	0.00045683	0.0290087	0.00562856		0.384449	0.37323	28.4917	0.0350979
						-0.257797	0.372773	28.1918	0.0354714	0.0299662	4.44041e-07	0.00047274	0.0302026	0.0269077		-0.00930507	0.372773	28.2416	0.0354087	0.030683	5.76557e-07	0.000481426	0.0309238	0.0343075		-0.186493	0.372773	28.204	0.035456	0.0297695	4.61533e-07	0.000467676	0.0300033	0.0282705		-0.171768	0	28.1146	0.0355687	0.0292371	8.97586e-08	0.00045683	0.0294655	0.00562856		0.384197	0.372773	28.4908	0.035099
						-0.257919	0.372316	28.1914	0.0354718	0.030439	4.44214e-07	0.000472928	0.0306754	0.0269075		-0.00945699	0.372316	28.2412	0.0354093	0.0311645	5.76622e-07	0.00048148	0.0314052	0.0343074		-0.186593	0.372316	28.2036	0.0354565	0.0302372	4.60372e-07	0.000467772	0.0304711	0.0281936		-0.171311	0	28.1145	0.0355688	0.0296939	8.97586e-08	0.00045683	0.0299223	0.00562856		0.383945	0.372316	28.49	0.0351001
						-0.258041	0.371859	28.1911	0.0354722	0.0309119	4.16426e-07	0.000473119	0.0311485	0.0252141		-0.00960907	0.371859	28.2407	0.0354099	0.0316459	5.60577e-07	0.000481534	0.0318867	0.033349		-0.186694	0.371859	28.2032	0.0354569	0.030705	4.34452e-07	0.00046787	0.0309389	0.0266007		-0.170854	0	28.1145	0.0355689	0.0301508	9.49728e-08	0.00045683	0.0303792	0.00595553		0.383694	0.371859	28.4891	0.0351012
						-0.258164	0.371402	28.1907	0.0354727	0.031385	4.16588e-07	0.000473297	0.0316217	0.0252144		-0.00976133	0.371402	28.2403	0.0354104	0.0321275	5.57082e-07	0.000481568	0.0323683	0.0331388		-0.186795	0.371402	28.2029	0.0354573	0.0311728	4.34536e-07	0.000467958	0.0314068	0.0266008		-0.170397	0	28.1144	0.035569	0.0306076	9.49728e-08	0.00045683	0.030836	0.00595553		0.383444	0.371402	28.4882	0.0351023
						-0.258288	0.370946	28.1904	0.0354731	0.0318583	4.16753e-07	0.000473479	0.0320951	0.0252147		-0.00991369	0.370946	28.2398	0.035411	0.0326091	5.57111e-07	0.000481603	0.0328499	0.0331381		-0.186896	0.370946	28.2026	0.0354578	0.0316408	4.34621e-07	0.000468047	0.0318748	0.0266009		-0.169941	0	28.1143	0.0355691	0.0310644	9.49728e-08	0.00045683	0.0312928	0.00595553		0.383195	0.370946	28.4873	0.0351034
						-0.258412	0.370489	28.1901	0.0354735	0.0323318	4.16919e-07	0.000473664	0.0325686	0.0252149		-0.0100662	0.370489	28.2394	0.0354115	0.0330907	5.57058e-07	0.000481638	0.0333315	0.0331326		-0.186998	0.370489	28.2022	0.0354582	0.0321088	4.34707e-07	0.000468138	0.0323429	0.026601		-0.169484	0	28.1142	0.0355692	0.0315212	9.49728e-08	0.00045683	0.0317497	0.00595553		0.382947	0.370489	28.4863	0.0351045
						-0.258538	0.370032	28.1897	0.0354739	0.0328055	4.17089e-07	0.000473852	0.0330424	0.0252151		-0.0102188	0.370032	28.2389	0.0354121	0.0335723	5.57101e-07	0.000481675	0.0338131	0.0331326		-0.187101	0.370032	28.2019	0.0354587	0.032577	4.34794e-07	0.00046823	0.0328111	0.0266011		-0.169027	0	28.1142	0.0355693	0.0319781	9.49728e-08	0.00045683	0.0322065	0.00595553		0.382699	0.370032	28.4854	0.0351057
						-0.258663	0.369575	28.1894	0.0354743	0.0332793	4.16235e-07	0.000474045	0.0335163	0.0251533		-0.0103715	0.369575	28.2385	0.0354126	0.034054	5.57143e-07	0.000481712	0.0342948	0.0331326		-0.187203	0.369575	28.2015	0.0354591	0.0330452	4.34882e-07	0.000468323	0.0332794	0.0266012		-0.16857	0	28.1141	0.0355694	0.0324349	9.49728e-08	0.00045683	0.0326633	0.00595553		0.382453	0.369575	28.4845	0.0351068
						-0.25879	0.369118	28.1891	0.0354747	0.0337534	4.14767e-07	0.000474241	0.0339905	0.0250542		-0.0105243	0.369118	28.2381	0.0354132	0.0345357	5.57187e-07	0.000481749	0.0347766	0.0331326		-0.187306	0.369118	28.2012	0.0354595	0.0335135	4.34971e-07	0.000468419	0.0337477	0.0266012		-0.168113	0	28.114	0.0355695	0.0328917	9.49728e-08	0.00045683	0.0331201	0.00595553		0.382207	0.369118	28.4836	0.0351079
						-0.258917	0.368661	28.1887	0.0354752	0.0342276	4.1494e-07	0.000474441	0.0344648	0.0250541		-0.0106772	0.368661	28.2376	0.0354138	0.0350174	5.57231e-07	0.000481788	0.0352583	0.0331326		-0.18741	0.368661	28.2008	0.03546	0.0339819	4.3421e-07	0.000468515	0.0342162	0.0265492		-0.167656	0	28.1139	0.0355695	0.0333486	9.49728e-08	0.00045683	0.033577	0.00595553		0.381963	0.368661	28.4827	0.035109
						-0.259045	0.368205	28.1884	0.0354756	0.034702	4.15115e-07	0.000474645	0.0349394	0.0250539		-0.0108303	0.368205	28.2372	0.0354143	0.0354992	5.57123e-07	0.000481826	0.0357401	0.0331235		-0.187514	0.368205	28.2005	0.0354604	0.0344505	4.32916e-07	0.000468614	0.0346848	0.0264646		-0.1672	0	28.1139	0.0355696	0.0338054	9.49728e-08	0.00045683	0.0340338	0.00595553		0.381719	0.368205	28.4818	0.0351102
						-0.259174	0.367748	28.1881	0.035476	0.0351767	4.15294e-07	0.000474854	0.0354141	0.0250537		-0.0109834	0.367748	28.2367	0.0354149	0.035981	5.52548e-07	0.000481866	0.036222	0.0328488		-0.187618	0.367748	28.2001	0.0354608	0.0349191	4.33007e-07	0.000468714	0.0351534	0.0264644		-0.166743	0	28.1138	0.0355697	0.0342622	9.49728e-08	0.00045683	0.0344906	0.00595553		0.381476	0.367748	28.4809	0.0351113
						-0.259304	0.367291	28.1877	0.0354764	0.0356515	4.15475e-07	0.000475067	0.0358891	0.0250533		-0.0111367	0.367291	28.2363	0.0354154	0.0364629	5.52593e-07	0.000481906	0.0367039	0.0328487		-0.187723	0.367291	28.1998	0.0354613	0.0353878	4.33099e-07	0.000468816	0.0356222	0.0264643		-0.166286	0	28.1137	0.0355698	0.034719	9.49728e-08	0.00045683	0.0349475	0.00595553		0.381234	0.367291	28.48	0.0351124
						-0.259434	0.366834	28.1874	0.0354768	0.0361266	3.89861e-07	0.000475284	0.0363643	0.0234981		-0.0112902	0.366834	28.2358	0.035416	0.0369448	5.39205e-07	0.000481947	0.0371858	0.0320502		-0.187829	0.366834	28.1994	0.0354617	0.0358566	4.09153e-07	0.000468919	0.0360911	0.0249956		-0.165829	0	28.1136	0.0355699	0.0351759	1.00232e-07	0.00045683	0.0354043	0.00628532		0.380992	0.366834	28.479	0.0351135
						-0.259565	0.366377	28.1871	0.0354772	0.0366019	3.90029e-07	0.000475483	0.0368396	0.0234984		-0.0114437	0.366377	28.2354	0.0354165	0.0374268	5.39225e-07	0.000481965	0.0376677	0.0320502		-0.187934	0.366377	28.1991	0.0354621	0.0363255	4.09235e-07	0.00046901	0.03656	0.0249957		-0.165372	0	28.1136	0.03557	0.0356327	1.00232e-07	0.00045683	0.0358611	0.00628532		0.380752	0.366377	28.4781	0.0351147
						-0.259697	0.365921	28.1868	0.0354776	0.0370774	3.902e-07	0.000475687	0.0373152	0.0234986		-0.0115973	0.365921	28.235	0.0354171	0.0379087	5.39246e-07	0.000481984	0.0381497	0.0320502		-0.188041	0.365921	28.1988	0.0354625	0.0367945	4.09318e-07	0.000469103	0.0370291	0.0249959		-0.164915	0	28.1135	0.0355701	0.0360895	1.00232e-07	0.00045683	0.036318	0.00628532		0.380512	0.365921	28.4772	0.0351159
						-0.25983	0.365464	28.1865	0.035478	0.0375531	3.88059e-07	0.000475894	0.037791	0.0233594		-0.011751	0.365464	28.2346	0.0354176	0.0383907	5.39268e-07	0.000482003	0.0386317	0.0320502		-0.188147	0.365464	28.1985	0.0354629	0.0372636	4.09401e-07	0.000469197	0.0374982	0.024996		-0.164459	0	28.1134	0.0355702	0.0365464	1.00232e-07	0.00045683	0.0367748	0.00628532		0.380274	0.365464	28.4762	0.035117
						-0.259963	0.365007	28.1862	0.0354784	0.038029	3.87723e-07	0.000476106	0.038267	0.0233288		-0.0119047	0.365007	28.2341	0.0354181	0.0388727	5.3929e-07	0.000482022	0.0391137	0.0320502		-0.188254	0.365007	28.1981	0.0354633	0.0377328	4.09486e-07	0.000469292	0.0379675	0.024996		-0.164002	0	28.1133	0.0355703	0.0370032	1.00232e-07	0.00045683	0.0372316	0.00628532		0.380036	0.365007	28.4753	0.0351182
						-0.260097	0.36455	28.1859	0.0354788	0.0385051	3.87897e-07	0.000476322	0.0387432	0.0233287		-0.0120585	0.36455	28.2337	0.0354187	0.0393547	5.39312e-07	0.000482042	0.0395958	0.0320502		-0.188362	0.36455	28.1978	0.0354637	0.0382021	4.08457e-07	0.000469389	0.0384368	0.0249281		-0.163545	0	28.1132	0.0355704	0.03746	1.00232e-07	0.00045683	0.0376884	0.00628532		0.379799	0.36455	28.4743	0.0351193
						-0.260232	0.364093	28.1856	0.0354792	0.0389814	3.88074e-07	0.000476542	0.0392197	0.0233286		-0.0122124	0.364093	28.2333	0.0354192	0.0398368	5.35121e-07	0.000482063	0.0400778	0.0317997		-0.188469	0.364093	28.1975	0.0354641	0.0386715	4.07194e-07	0.000469488	0.0389062	0.0248458		-0.163088	0	28.1132	0.0355705	0.0379169	1.00232e-07	0.00045683	0.0381453	0.00628532		0.379563	0.364093	28.4734	0.0351205
						-0.260368	0.363636	28.1853	0.0354795	0.0394579	3.88253e-07	0.000476767	0.0396963	0.0233284		-0.0123663	0.363636	28.2328	0.0354197	0.0403188	5.34092e-07	0.000482084	0.0405599	0.0317372		-0.188578	0.363636	28.1972	0.0354646	0.039141	4.0728e-07	0.000469588	0.0393758	0.0248457		-0.162631	0	28.1131	0.0355706	0.0383737	1.00232e-07	0.00045683	0.0386021	0.00628532		0.379328	0.363636	28.4725	0.0351217
						-0.260504	0.36318	28.1849	0.0354799	0.0399347	3.88435e-07	0.000476996	0.0401732	0.0233281		-0.0125203	0.36318	28.2324	0.0354203	0.0408009	5.34115e-07	0.000482106	0.041042	0.0317372		-0.188686	0.36318	28.1968	0.035465	0.0396106	4.07367e-07	0.00046969	0.0398454	0.0248457		-0.162175	0	28.113	0.0355707	0.0388305	1.00232e-07	0.00045683	0.0390589	0.00628532		0.379093	0.36318	28.4715	0.0351228
						-0.260641	0.362723	28.1846	0.0354803	0.0404117	3.8862e-07	0.00047723	0.0406503	0.0233278		-0.0126743	0.362723	28.232	0.0354208	0.041283	5.3414e-07	0.000482128	0.0415241	0.0317372		-0.188796	0.362723	28.1965	0.0354654	0.0400803	4.07455e-07	0.000469793	0.0403152	0.0248456		-0.161718	0	28.1129	0.0355708	0.0392873	1.00232e-07	0.00045683	0.0395158	0.00628532		0.37886	0.362723	28.4706	0.035124
						-0.260779	0.362266	28.1843	0.0354807	0.0408889	3.88808e-07	0.000477469	0.0411277	0.0233274		-0.0128285	0.362266	28.2316	0.0354213	0.0417652	5.34164e-07	0.00048215	0.0420062	0.0317372		-0.188905	0.362266	28.1962	0.0354658	0.0405501	4.07545e-07	0.000469899	0.040785	0.0248454		-0.161261	0	28.1128	0.0355709	0.0397442	1.00232e-07	0.00045683	0.0399726	0.00628532		0.378627	0.362266	28.4696	0.0351251
						-0.260918	0.361809	28.184	0.0354811	0.0413664	3.64434e-07	0.000477712	0.0416052	0.0218539		-0.0129827	0.361809	28.2311	0.0354219	0.0422473	5.22621e-07	0.000482173	0.0424884	0.0310498		-0.189015	0.361809	28.1959	0.0354662	0.04102	3.85679e-07	0.000470006	0.041255	0.023507		-0.160804	0	28.1128	0.035571	0.040201	1.05549e-07	0.00045683	0.0404294	0.00661871		0.378396	0.361809	28.4687	0.0351263
						-0.261058	0.361352	28.1837	0.0354815	0.0418441	3.62684e-07	0.000477935	0.0420831	0.0217388		-0.0131369	0.361352	28.2307	0.0354224	0.0427295	5.22621e-07	0.000482173	0.0429706	0.0310498		-0.189126	0.361352	28.1956	0.0354666	0.04149	3.85757e-07	0.000470098	0.041725	0.0235072		-0.160347	0	28.1127	0.0355711	0.0406578	1.05549e-07	0.00045683	0.0408862	0.00661871		0.378165	0.361352	28.4677	0.0351275
						-0.261198	0.360895	28.1834	0.0354818	0.042322	3.6321e-07	0.000478161	0.0425611	0.02176		-0.0132912	0.360895	28.2303	0.0354229	0.0432117	5.2262e-07	0.000482173	0.0434527	0.0310498		-0.189237	0.360895	28.1953	0.035467	0.0419601	3.85835e-07	0.000470192	0.0421952	0.0235073		-0.15989	0	28.1126	0.0355712	0.0411147	1.05549e-07	0.00045683	0.0413431	0.00661871		0.377935	0.360895	28.4668	0.0351287
						-0.26134	0.360439	28.1832	0.0354822	0.0428002	3.6455e-07	0.000478393	0.0430394	0.0218297		-0.0134455	0.360439	28.2299	0.0354235	0.0436938	5.19316e-07	0.000482173	0.0439349	0.0308535		-0.189348	0.360439	28.195	0.0354673	0.0424303	3.84352e-07	0.000470288	0.0426654	0.0234121		-0.159434	0	28.1125	0.0355713	0.0415715	1.05549e-07	0.00045683	0.0417999	0.00661871		0.377706	0.360439	28.4658	0.0351299
						-0.261482	0.359982	28.1829	0.0354826	0.0432786	3.64738e-07	0.000478632	0.0435179	0.0218301		-0.0135997	0.359982	28.2295	0.035424	0.044176	5.16879e-07	0.000482173	0.0444171	0.0307087		-0.18946	0.359982	28.1946	0.0354677	0.0429005	3.83319e-07	0.000470384	0.0431357	0.0233444		-0.158977	0	28.1124	0.0355714	0.0420283	1.05549e-07	0.00045683	0.0422567	0.00661871		0.377477	0.359982	28.4648	0.0351311
						-0.261625	0.359525	28.1826	0.0354829	0.0437572	3.64929e-07	0.000478877	0.0439967	0.0218303		-0.013754	0.359525	28.2291	0.0354245	0.0446582	5.1688e-07	0.000482174	0.0448993	0.0307087		-0.189572	0.359525	28.1943	0.0354681	0.0433709	3.83399e-07	0.000470483	0.0436062	0.0233444		-0.15852	0	28.1123	0.0355716	0.0424852	1.05549e-07	0.00045683	0.0427136	0.00661871		0.37725	0.359525	28.4638	0.0351323
						-0.261768	0.359068	28.1823	0.0354833	0.0442361	3.65123e-07	0.000479126	0.0444757	0.0218306		-0.0139082	0.359068	28.2286	0.035425	0.0451403	5.16881e-07	0.000482175	0.0453814	0.0307087		-0.189684	0.359068	28.194	0.0354685	0.0438414	3.83479e-07	0.000470583	0.0440767	0.0233443		-0.158063	0	28.1123	0.0355717	0.042942	1.05549e-07	0.00045683	0.0431704	0.00661871		0.377024	0.359068	28.4629	0.0351335
						-0.261913	0.358611	28.182	0.0354836	0.0447152	3.65319e-07	0.00047938	0.0449549	0.0218307		-0.0140625	0.358611	28.2282	0.0354255	0.0456225	5.16883e-07	0.000482177	0.0458636	0.0307087		-0.189797	0.358611	28.1937	0.0354689	0.044312	3.83561e-07	0.000470685	0.0445473	0.0233443		-0.157606	0	28.1122	0.0355718	0.0433988	1.05549e-07	0.00045683	0.0436272	0.00661871		0.376798	0.358611	28.4619	0.0351347
						-0.262058	0.358154	28.1817	0.035484	0.0451946	3.65519e-07	0.000479639	0.0454344	0.0218309		-0.0142168	0.358154	28.2278	0.035426	0.0461047	5.16885e-07	0.000482179	0.0463458	0.0307087		-0.189911	0.358154	28.1934	0.0354693	0.0447827	3.83644e-07	0.000470788	0.0450181	0.0233442		-0.157149	0	28.1121	0.0355719	0.0438556	1.05549e-07	0.00045683	0.0440841	0.00661871		0.376574	0.358154	28.4609	0.0351359
						-0.262204	0.357698	28.1814	0.0354844	0.0456742	3.62785e-07	0.000479904	0.0459142	0.0216557		-0.0143711	0.357698	28.2274	0.0354266	0.0465869	5.16888e-07	0.000482182	0.046828	0.0307087		-0.190024	0.357698	28.1931	0.0354696	0.0452535	3.83728e-07	0.000470893	0.0454889	0.0233441		-0.156693	0	28.112	0.035572	0.0443125	1.05549e-07	0.00045683	0.0445409	0.00661871		0.37635	0.357698	28.46	0.0351371
						-0.262351	0.357241	28.1811	0.0354847	0.0461542	3.62906e-07	0.000480174	0.0463942	0.0216507		-0.0145254	0.357241	28.227	0.0354271	0.0470691	5.16891e-07	0.000482185	0.0473102	0.0307087		-0.190139	0.357241	28.1928	0.03547	0.0457244	3.83813e-07	0.000471	0.0459599	0.023344		-0.156236	0	28.1119	0.0355721	0.0447693	1.05549e-07	0.00045683	0.0449977	0.00661871		0.376127	0.357241	28.459	0.0351383
						-0.262499	0.356784	28.1808	0.0354851	0.0466343	3.41805e-07	0.00048045	0.0468746	0.0203801		-0.0146797	0.356784	28.2266	0.0354276	0.0475512	5.05004e-07	0.000482188	0.0477923	0.0300023		-0.190253	0.356784	28.1925	0.0354704	0.0461954	3.64038e-07	0.000471108	0.0464309	0.0221361		-0.155779	0	28.1118	0.0355722	0.0452261	1.10935e-07	0.00045683	0.0454545	0.00695649		0.375905	0.356784	28.458	0.0351395
						-0.262648	0.356327	28.1806	0.0354854	0.0471148	3.4199e-07	0.000480701	0.0473551	0.0203805		-0.014834	0.356327	28.2262	0.0354281	0.0480334	5.0097e-07	0.000482167	0.0482745	0.0297639		-0.190368	0.356327	28.1922	0.0354708	0.0466665	3.61889e-07	0.0004712	0.0469021	0.0220012		-0.155322	0	28.1118	0.0355723	0.045683	1.10935e-07	0.00045683	0.0459114	0.00695649		0.375684	0.356327	28.457	0.0351407
						-0.262797	0.35587	28.1803	0.0354858	0.0475955	3.42178e-07	0.000480956	0.047836	0.0203808		-0.0149882	0.35587	28.2258	0.0354286	0.0485156	5.01101e-07	0.000482147	0.0487567	0.029773		-0.190484	0.35587	28.1919	0.0354711	0.0471377	3.6131e-07	0.000471294	0.0473733	0.0219616		-0.154865	0	28.1117	0.0355724	0.0461398	1.10935e-07	0.00045683	0.0463682	0.00695649		0.375464	0.35587	28.456	0.0351419
						-0.262948	0.355413	28.18	0.0354861	0.0480764	3.42368e-07	0.000481217	0.048317	0.0203811		-0.0151424	0.355413	28.2254	0.0354291	0.0489977	5.01279e-07	0.000482127	0.0492388	0.0297848		-0.1906	0.355413	28.1916	0.0354715	0.047609	3.61383e-07	0.000471389	0.0478447	0.0219616		-0.154408	0	28.1116	0.0355725	0.0465966	1.10935e-07	0.00045683	0.046825	0.00695649		0.375244	0.355413	28.455	0.0351432
						-0.263099	0.354957	28.1798	0.0354865	0.0485577	3.42561e-07	0.000481483	0.0487984	0.0203813		-0.0152965	0.354957	28.225	0.0354296	0.0494799	5.01259e-07	0.000482107	0.0497209	0.0297848		-0.190716	0.354957	28.1914	0.0354719	0.0480804	3.61457e-07	0.000471485	0.0483161	0.0219616		-0.153952	0	28.1115	0.0355726	0.0470534	1.10935e-07	0.00045683	0.0472819	0.00695649		0.375026	0.354957	28.454	0.0351444
						-0.263251	0.3545	28.1795	0.0354868	0.0490391	3.42757e-07	0.000481754	0.04928	0.0203815		-0.0154506	0.3545	28.2246	0.0354301	0.049962	5.01239e-07	0.000482088	0.050203	0.0297848		-0.190833	0.3545	28.1911	0.0354722	0.0485518	3.61531e-07	0.000471583	0.0487876	0.0219616		-0.153495	0	28.1114	0.0355727	0.0475103	1.10935e-07	0.00045683	0.0477387	0.00695649		0.374808	0.3545	28.453	0.0351456
						-0.263404	0.354043	28.1792	0.0354872	0.0495209	3.40799e-07	0.00048203	0.0497619	0.0202535		-0.0156046	0.354043	28.2242	0.0354306	0.0504441	5.0122e-07	0.000482069	0.0506851	0.0297848		-0.19095	0.354043	28.1908	0.0354726	0.0490234	3.62153e-07	0.000471682	0.0492593	0.0219947		-0.153038	0	28.1113	0.0355729	0.0479671	1.10935e-07	0.00045683	0.0481955	0.00695649		0.374592	0.354043	28.452	0.0351469
						-0.263558	0.353586	28.1789	0.0354875	0.0500029	3.40048e-07	0.000482313	0.0502441	0.020197		-0.0157585	0.353586	28.2238	0.0354311	0.0509261	5.01201e-07	0.000482051	0.0511672	0.0297848		-0.191067	0.353586	28.1905	0.0354729	0.0494951	3.62257e-07	0.000471784	0.049731	0.0219963		-0.152581	0	28.1112	0.035573	0.0484239	1.10935e-07	0.00045683	0.0486524	0.00695649		0.374376	0.353586	28.451	0.0351481
						-0.263713	0.353129	28.1787	0.0354878	0.0504852	3.40248e-07	0.0004826	0.0507265	0.0201968		-0.0159124	0.353129	28.2234	0.0354316	0.0514082	5.00417e-07	0.000482033	0.0516492	0.0297393		-0.191185	0.353129	28.1902	0.0354733	0.0499669	3.62337e-07	0.000471888	0.0502028	0.0219963		-0.152124	0	28.1111	0.0355731	0.0488808	1.10935e-07	0.00045683	0.0491092	0.00695649		0.374161	0.353129	28.45	0.0351493
						-0.263868	0.352672	28.1784	0.0354882	0.0509678	3.40451e-07	0.000482894	0.0512093	0.0201966		-0.0160662	0.352672	28.223	0.0354321	0.0518902	4.95119e-07	0.000482015	0.0521312	0.0294256		-0.191303	0.352672	28.1899	0.0354737	0.0504388	3.62367e-07	0.000471993	0.0506748	0.0219932		-0.151667	0	28.1111	0.0355732	0.0493376	1.10935e-07	0.00045683	0.049566	0.00695649		0.373947	0.352672	28.449	0.0351506
						-0.264025	0.352216	28.1781	0.0354885	0.0514507	3.40658e-07	0.000483194	0.0516923	0.0201963		-0.01622	0.352216	28.2226	0.0354326	0.0523722	4.95101e-07	0.000481997	0.0526132	0.0294256		-0.191422	0.352216	28.1896	0.035474	0.0509108	3.5963e-07	0.0004721	0.0511468	0.0218221		-0.151211	0	28.111	0.0355733	0.0497944	1.10935e-07	0.00045683	0.0500228	0.00695649		0.373734	0.352216	28.448	0.0351518
						-0.264182	0.351759	28.1779	0.0354889	0.0519339	3.21751e-07	0.0004835	0.0521757	0.0190633		-0.0163737	0.351759	28.2222	0.0354331	0.0528542	4.86745e-07	0.00048198	0.0530952	0.02893		-0.191541	0.351759	28.1894	0.0354744	0.0513829	3.41744e-07	0.000472209	0.051619	0.0207321		-0.150754	0	28.1109	0.0355734	0.0502513	1.16404e-07	0.00045683	0.0504797	0.00729942		0.373522	0.351759	28.447	0.035153
						-0.26434	0.351302	28.1776	0.0354892	0.0524174	3.2194e-07	0.000483777	0.0526593	0.0190636		-0.0165274	0.351302	28.2218	0.0354336	0.0533362	4.86703e-07	0.000481939	0.0535772	0.0289299		-0.19166	0.351302	28.1891	0.0354747	0.0518551	3.41811e-07	0.000472299	0.0520912	0.0207322		-0.150297	0	28.1108	0.0355735	0.0507081	1.16404e-07	0.00045683	0.0509365	0.00729942		0.373311	0.351302	28.446	0.0351543
						-0.2645	0.350845	28.1773	0.0354895	0.0529012	3.22131e-07	0.00048406	0.0531432	0.0190638		-0.0166809	0.350845	28.2214	0.0354341	0.0538182	4.86662e-07	0.000481898	0.0540591	0.0289299		-0.19178	0.350845	28.1888	0.0354751	0.0523274	3.41879e-07	0.000472391	0.0525636	0.0207323		-0.14984	0	28.1107	0.0355736	0.0511649	1.16404e-07	0.00045683	0.0513933	0.00729942		0.3731	0.350845	28.445	0.0351556
						-0.26466	0.350388	28.1771	0.0354898	0.0533853	3.20703e-07	0.000484348	0.0536274	0.018968		-0.0168343	0.350388	28.221	0.0354346	0.0543001	4.8662e-07	0.000481858	0.054541	0.0289299		-0.191901	0.350388	28.1885	0.0354754	0.0527998	3.41948e-07	0.000472484	0.053036	0.0207324		-0.149383	0	28.1106	0.0355738	0.0516217	1.16404e-07	0.00045683	0.0518502	0.00729942		0.372891	0.350388	28.4439	0.0351569
						-0.264821	0.349931	28.1768	0.0354901	0.0538696	3.1935e-07	0.000484642	0.0541119	0.0188765		-0.0169876	0.349931	28.2207	0.035435	0.0547819	4.86579e-07	0.000481817	0.0550228	0.0289299		-0.192021	0.349931	28.1883	0.0354758	0.0532723	3.42018e-07	0.000472579	0.0535085	0.0207324		-0.148926	0	28.1105	0.0355739	0.0520786	1.16404e-07	0.00045683	0.052307	0.00729942		0.372682	0.349931	28.4429	0.0351581
						-0.264982	0.349475	28.1766	0.0354905	0.0543542	3.19546e-07	0.000484942	0.0545967	0.0188764		-0.0171407	0.349475	28.2203	0.0354355	0.0552637	4.86538e-07	0.000481777	0.0555046	0.0289299		-0.192142	0.349475	28.188	0.0354761	0.0537448	3.42089e-07	0.000472675	0.0539812	0.0207325		-0.14847	0	28.1104	0.035574	0.0525354	1.16404e-07	0.00045683	0.0527638	0.00729942		0.372474	0.349475	28.4419	0.0351594
						-0.265145	0.349018	28.1763	0.0354908	0.0548392	3.19744e-07	0.000485247	0.0550818	0.0188762		-0.0172938	0.349018	28.2199	0.035436	0.0557455	4.80734e-07	0.000481737	0.0559864	0.0285871		-0.192264	0.349018	28.1877	0.0354764	0.0542175	3.4216e-07	0.000472773	0.0544539	0.0207325		-0.148013	0	28.1103	0.0355741	0.0529922	1.16404e-07	0.00045683	0.0532206	0.00729942		0.372267	0.349018	28.4408	0.0351607
						-0.265309	0.348561	28.1761	0.0354911	0.0553244	3.19946e-07	0.000485559	0.0555672	0.018876		-0.0174467	0.348561	28.2195	0.0354365	0.0562272	4.79998e-07	0.000481697	0.0564681	0.0285457		-0.192385	0.348561	28.1874	0.0354768	0.0546903	3.41275e-07	0.000472872	0.0549267	0.0206746		-0.147556	0	28.1102	0.0355742	0.0534491	1.16404e-07	0.00045683	0.0536775	0.00729942		0.372062	0.348561	28.4398	0.035162
						-0.265473	0.348104	28.1758	0.0354914	0.05581	3.2015e-07	0.000485877	0.0560529	0.0188757		-0.0175994	0.348104	28.2191	0.035437	0.0567089	4.79959e-07	0.000481658	0.0569498	0.0285458		-0.192507	0.348104	28.1872	0.0354771	0.0551631	3.3926e-07	0.000472973	0.0553996	0.0205481		-0.147099	0	28.1101	0.0355743	0.0539059	1.16404e-07	0.00045683	0.0541343	0.00729942		0.371857	0.348104	28.4388	0.0351632
						-0.265639	0.347647	28.1756	0.0354917	0.0562959	3.20358e-07	0.000486202	0.056539	0.0188754		-0.0177521	0.347647	28.2187	0.0354375	0.0571906	4.79921e-07	0.000481618	0.0574314	0.0285458		-0.19263	0.347647	28.1869	0.0354775	0.0556361	3.39333e-07	0.000473075	0.0558727	0.0205481		-0.146642	0	28.1101	0.0355745	0.0543627	1.16404e-07	0.00045683	0.0545911	0.00729942		0.371652	0.347647	28.4378	0.0351645
						-0.265805	0.34719	28.1753	0.0354921	0.0567821	3.20569e-07	0.000486533	0.0570253	0.0188749		-0.0179046	0.34719	28.2184	0.0354379	0.0576722	4.79882e-07	0.000481579	0.057913	0.0285458		-0.192753	0.34719	28.1866	0.0354778	0.0561092	3.39406e-07	0.000473179	0.0563458	0.020548		-0.146185	0	28.11	0.0355746	0.0548196	1.16404e-07	0.00045683	0.055048	0.00729942		0.371449	0.34719	28.4367	0.0351658
						-0.265973	0.346734	28.1751	0.0354924	0.0572686	3.0236e-07	0.00048687	0.057512	0.0177904		-0.018057	0.346734	28.218	0.0354384	0.0581538	4.73219e-07	0.000481541	0.0583946	0.0281517		-0.192876	0.346734	28.1864	0.0354781	0.0565824	3.23461e-07	0.000473285	0.056819	0.0195783		-0.145729	0	28.1099	0.0355747	0.0552764	1.21966e-07	0.00045683	0.0555048	0.00764824		0.371247	0.346734	28.4357	0.035167
						-0.266141	0.346277	28.1748	0.0354927	0.0577555	3.00704e-07	0.000487176	0.0579991	0.0176819		-0.0182093	0.346277	28.2176	0.0354389	0.0586353	4.73158e-07	0.000481479	0.0588761	0.0281517		-0.193	0.346277	28.1861	0.0354785	0.0570557	3.23521e-07	0.000473371	0.0572923	0.0195784		-0.145272	0	28.1098	0.0355748	0.0557332	1.21966e-07	0.00045683	0.0559616	0.00764824		0.371045	0.346277	28.4346	0.0351684
						-0.26631	0.34582	28.1746	0.035493	0.0582427	3.02616e-07	0.000487488	0.0584864	0.0177829		-0.0183614	0.34582	28.2172	0.0354394	0.0591168	4.73097e-07	0.000481417	0.0593575	0.0281516		-0.193124	0.34582	28.1859	0.0354788	0.057529	3.23582e-07	0.000473459	0.0577658	0.0195784		-0.144815	0	28.1097	0.0355749	0.05619	1.21966e-07	0.00045683	0.0564185	0.00764824		0.370845	0.34582	28.4336	0.0351697
						-0.26648	0.345363	28.1743	0.0354933	0.0587301	3.03071e-07	0.000487812	0.058974	0.0177978		-0.0185132	0.345363	28.2168	0.0354398	0.0595982	4.68624e-07	0.000481356	0.0598389	0.027889		-0.193248	0.345363	28.1856	0.0354791	0.0580025	3.23644e-07	0.000473547	0.0582393	0.0195785		-0.144358	0	28.1096	0.0355751	0.0566469	1.21966e-07	0.00045683	0.0568753	0.00764824		0.370645	0.345363	28.4325	0.035171
						-0.266652	0.344906	28.1741	0.0354936	0.059218	3.03283e-07	0.000488144	0.059462	0.0177982		-0.0186649	0.344906	28.2165	0.0354403	0.0600796	4.66124e-07	0.000481294	0.0603202	0.0277438		-0.193373	0.344906	28.1853	0.0354794	0.058476	3.23707e-07	0.000473638	0.0587129	0.0195786		-0.143901	0	28.1095	0.0355752	0.0571037	1.21966e-07	0.00045683	0.0573321	0.00764824		0.370446	0.344906	28.4315	0.0351723
						-0.266824	0.34445	28.1739	0.0354939	0.0597061	3.03498e-07	0.000488481	0.0599503	0.0177985		-0.0188164	0.34445	28.2161	0.0354408	0.0605609	4.66065e-07	0.000481233	0.0608015	0.0277438		-0.193498	0.34445	28.1851	0.0354798	0.0589497	3.21654e-07	0.000473729	0.0591865	0.0194507		-0.143444	0	28.1094	0.0355753	0.0575605	1.21966e-07	0.00045683	0.0577889	0.00764824		0.370248	0.34445	28.4304	0.0351736
						-0.266997	0.343993	28.1736	0.0354942	0.0601946	3.03717e-07	0.000488826	0.060439	0.0177988		-0.0189677	0.343993	28.2157	0.0354412	0.0610421	4.66006e-07	0.000481172	0.0612827	0.0277439		-0.193623	0.343993	28.1848	0.0354801	0.0594234	3.20629e-07	0.000473822	0.0596603	0.0193849		-0.142988	0	28.1093	0.0355754	0.0580174	1.21966e-07	0.00045683	0.0582458	0.00764824		0.370052	0.343993	28.4293	0.0351749
						-0.26717	0.343536	28.1734	0.0354945	0.0606834	3.03938e-07	0.000489177	0.060928	0.017799		-0.0191188	0.343536	28.2154	0.0354417	0.0615233	4.65948e-07	0.000481112	0.0617638	0.0277439		-0.193749	0.343536	28.1846	0.0354804	0.0598972	3.20692e-07	0.000473916	0.0601342	0.0193849		-0.142531	0	28.1092	0.0355755	0.0584742	1.21966e-07	0.00045683	0.0587026	0.00764824		0.369856	0.343536	28.4283	0.0351762
						-0.267345	0.343079	28.1731	0.0354948	0.0611726	3.02756e-07	0.000489536	0.0614174	0.0177167		-0.0192698	0.343079	28.215	0.0354422	0.0620044	4.6589e-07	0.000481051	0.0622449	0.0277439		-0.193875	0.343079	28.1843	0.0354807	0.0603711	3.20756e-07	0.000474012	0.0606081	0.0193848		-0.142074	0	28.1091	0.0355757	0.058931	1.21966e-07	0.00045683	0.0591594	0.00764824		0.36966	0.343079	28.4272	0.0351776
						-0.267521	0.342622	28.1729	0.0354951	0.0616621	3.01159e-07	0.000489901	0.0619071	0.0176101		-0.0194205	0.342622	28.2146	0.0354426	0.0624854	4.65831e-07	0.000480991	0.0627259	0.0277439		-0.194002	0.342622	28.1841	0.035481	0.0608452	3.20821e-07	0.000474109	0.0610822	0.0193847		-0.141617	0	28.109	0.0355758	0.0593878	1.21966e-07	0.00045683	0.0596163	0.00764824		0.369466	0.342622	28.4262	0.0351789
						-0.267698	0.342165	28.1727	0.0354954	0.062152	3.01386e-07	0.000490275	0.0623972	0.01761		-0.019571	0.342165	28.2142	0.0354431	0.0629664	4.65773e-07	0.00048093	0.0632069	0.0277439		-0.194129	0.342165	28.1838	0.0354814	0.0613193	3.20886e-07	0.000474208	0.0615564	0.0193846		-0.14116	0	28.1089	0.0355759	0.0598447	1.21966e-07	0.00045683	0.0600731	0.00764824		0.369273	0.342165	28.4251	0.0351802
						-0.267876	0.341709	28.1724	0.0354957	0.0626423	2.86462e-07	0.000490655	0.0628876	0.016725		-0.0197213	0.341709	28.2139	0.0354436	0.0634474	4.57978e-07	0.00048087	0.0636878	0.027283		-0.194256	0.341709	28.1836	0.0354817	0.0617935	3.06752e-07	0.000474308	0.0620306	0.0185269		-0.140704	0	28.1088	0.035576	0.0603015	1.27635e-07	0.00045683	0.0605299	0.00800369		0.36908	0.341709	28.424	0.0351815
						-0.268055	0.341252	28.1722	0.035496	0.0631329	2.8667e-07	0.000491002	0.0633785	0.0167254		-0.0198715	0.341252	28.2135	0.035444	0.0639282	4.5339e-07	0.000480789	0.0641686	0.0270143		-0.194383	0.341252	28.1833	0.035482	0.0622678	3.06805e-07	0.000474388	0.062505	0.018527		-0.140247	0	28.1087	0.0355762	0.0607583	1.27635e-07	0.00045683	0.0609868	0.00800369		0.368889	0.341252	28.423	0.0351828
						-0.268235	0.340795	28.172	0.0354963	0.063624	2.86882e-07	0.000491355	0.0638696	0.0167257		-0.0200214	0.340795	28.2131	0.0354445	0.064409	4.53668e-07	0.000480707	0.0646494	0.0270354		-0.194511	0.340795	28.1831	0.0354823	0.0627422	3.06687e-07	0.000474469	0.0629794	0.0185166		-0.13979	0	28.1086	0.0355763	0.0612152	1.27635e-07	0.00045683	0.0614436	0.00800369		0.368698	0.340795	28.4219	0.0351842
						-0.268416	0.340338	28.1717	0.0354966	0.0641153	2.87096e-07	0.000491714	0.0643612	0.0167259		-0.020171	0.340338	28.2128	0.0354449	0.0648897	4.53989e-07	0.000480626	0.06513	0.0270591		-0.194639	0.340338	28.1828	0.0354826	0.0632166	3.03567e-07	0.000474552	0.0634539	0.0183251		-0.139333	0	28.1085	0.0355764	0.061672	1.27635e-07	0.00045683	0.0619004	0.00800369		0.368508	0.340338	28.4208	0.0351855
						-0.268598	0.339881	28.1715	0.0354969	0.064607	2.87314e-07	0.000492081	0.0648531	0.0167261		-0.0203203	0.339881	28.2124	0.0354454	0.0653704	4.53912e-07	0.000480545	0.0656106	0.0270591		-0.194768	0.339881	28.1826	0.0354829	0.0636912	3.0362e-07	0.000474635	0.0639285	0.0183251		-0.138876	0	28.1084	0.0355765	0.0621288	1.27635e-07	0.00045683	0.0623572	0.00800369		0.368319	0.339881	28.4197	0.0351869
						-0.268781	0.339424	28.1713	0.0354971	0.0650991	2.85772e-07	0.000492454	0.0653453	0.0166238		-0.0204694	0.339424	28.2121	0.0354458	0.0658509	4.53836e-07	0.000480465	0.0660911	0.0270591		-0.194897	0.339424	28.1823	0.0354832	0.0641658	3.03673e-07	0.00047472	0.0644032	0.018325		-0.138419	0	28.1083	0.0355767	0.0625857	1.27635e-07	0.00045683	0.0628141	0.00800369		0.368132	0.339424	28.4186	0.0351883
						-0.268965	0.338968	28.1711	0.0354974	0.0655916	2.84519e-07	0.000492835	0.065838	0.0165381		-0.0206183	0.338968	28.2117	0.0354463	0.0663314	4.53759e-07	0.000480384	0.0665716	0.027059		-0.195026	0.338968	28.1821	0.0354835	0.0646405	3.03728e-07	0.000474806	0.0648779	0.018325		-0.137963	0	28.1082	0.0355768	0.0630425	1.27635e-07	0.00045683	0.0632709	0.00800369		0.367945	0.338968	28.4175	0.0351896
						-0.26915	0.338511	28.1708	0.0354977	0.0660844	2.84741e-07	0.000493224	0.066331	0.0165379		-0.0207669	0.338511	28.2113	0.0354467	0.0668118	4.53682e-07	0.000480304	0.0670519	0.027059		-0.195155	0.338511	28.1819	0.0354838	0.0651154	3.03783e-07	0.000474894	0.0653528	0.0183249		-0.137506	0	28.1081	0.0355769	0.0634993	1.27635e-07	0.00045683	0.0637277	0.00800369		0.367758	0.338511	28.4164	0.035191
						-0.269336	0.338054	28.1706	0.035498	0.0665776	2.84966e-07	0.00049362	0.0668244	0.0165377		-0.0209152	0.338054	28.211	0.0354472	0.0672921	4.53036e-07	0.000480224	0.0675322	0.0270249		-0.195285	0.338054	28.1816	0.0354841	0.0655902	3.03838e-07	0.000474982	0.0658277	0.0183249		-0.137049	0	28.108	0.0355771	0.0639561	1.27635e-07	0.00045683	0.0641846	0.00800369		0.367573	0.338054	28.4153	0.0351923
						-0.269523	0.337597	28.1704	0.0354983	0.0670712	2.85195e-07	0.000494024	0.0673182	0.0165375		-0.0210632	0.337597	28.2106	0.0354476	0.0677723	4.4651e-07	0.000480144	0.0680124	0.0266401		-0.195415	0.337597	28.1814	0.0354844	0.0660652	3.03895e-07	0.000475072	0.0663028	0.0183248		-0.136592	0	28.1079	0.0355772	0.064413	1.27635e-07	0.00045683	0.0646414	0.00800369		0.367389	0.337597	28.4142	0.0351937
						-0.269711	0.33714	28.1701	0.0354986	0.0675653	2.85427e-07	0.000494436	0.0678125	0.0165371		-0.021211	0.33714	28.2103	0.0354481	0.0682524	4.46437e-07	0.000480064	0.0684925	0.0266401		-0.195545	0.33714	28.1811	0.0354847	0.0665403	3.03952e-07	0.000475164	0.0667779	0.0183247		-0.136135	0	28.1078	0.0355773	0.0648698	1.27635e-07	0.00045683	0.0650982	0.00800369		0.367206	0.33714	28.4131	0.035195
						-0.2699	0.336683	28.1699	0.0354989	0.0680597	2.7225e-07	0.000494857	0.0683071	0.0157603		-0.0213586	0.336683	28.2099	0.0354485	0.0687325	4.42397e-07	0.000479984	0.0689725	0.0264035		-0.195676	0.336683	28.1809	0.035485	0.0670155	2.89809e-07	0.000475256	0.0672531	0.0174687		-0.135678	0	28.1077	0.0355774	0.0653266	1.33421e-07	0.00045683	0.065555	0.0083665		0.367023	0.336683	28.412	0.0351964
						-0.27009	0.336227	28.1697	0.0354991	0.0685546	2.72464e-07	0.00049524	0.0688022	0.0157605		-0.0215059	0.336227	28.2096	0.035449	0.0692125	4.42305e-07	0.000479885	0.0694524	0.0264035		-0.195807	0.336227	28.1807	0.0354853	0.0674907	2.88058e-07	0.000475328	0.0677284	0.0173605		-0.135222	0	28.1076	0.0355776	0.0657835	1.33421e-07	0.00045683	0.0660119	0.0083665		0.366841	0.336227	28.4109	0.0351978
						-0.270281	0.33577	28.1695	0.0354994	0.0690498	2.70259e-07	0.000495631	0.0692976	0.0156206		-0.0216528	0.33577	28.2092	0.0354494	0.0696924	4.42213e-07	0.000479785	0.0699323	0.0264034		-0.195939	0.33577	28.1804	0.0354856	0.067966	2.88662e-07	0.000475402	0.0682037	0.0173942		-0.134765	0	28.1075	0.0355777	0.0662403	1.33421e-07	0.00045683	0.0664687	0.0083665		0.366661	0.33577	28.4098	0.0351992
						-0.270474	0.335313	28.1693	0.0354997	0.0695454	2.69671e-07	0.000496029	0.0697934	0.0155741		-0.0217995	0.335313	28.2088	0.0354499	0.0701721	4.42121e-07	0.000479686	0.070412	0.0264034		-0.19607	0.335313	28.1802	0.0354859	0.0684414	2.88966e-07	0.000475477	0.0686792	0.0174098		-0.134308	0	28.1074	0.0355778	0.0666971	1.33421e-07	0.00045683	0.0669255	0.0083665		0.366481	0.335313	28.4086	0.0352006
						-0.270667	0.334856	28.1691	0.0354999	0.0700415	2.69889e-07	0.000496435	0.0702897	0.0155739		-0.0219458	0.334856	28.2085	0.0354503	0.0706518	4.42028e-07	0.000479586	0.0708916	0.0264033		-0.196202	0.334856	28.18	0.0354862	0.0689169	2.89013e-07	0.000475553	0.0691547	0.0174098		-0.133851	0	28.1073	0.035578	0.067154	1.33421e-07	0.00045683	0.0673824	0.0083665		0.366302	0.334856	28.4075	0.035202
						-0.270861	0.334399	28.1688	0.0355002	0.0705379	2.7011e-07	0.000496848	0.0707863	0.0155737		-0.0220917	0.334399	28.2081	0.0354508	0.0711314	4.41936e-07	0.000479487	0.0713712	0.0264033		-0.196334	0.334399	28.1797	0.0354865	0.0693925	2.89061e-07	0.000475631	0.0696303	0.0174099		-0.133394	0	28.1072	0.0355781	0.0676108	1.33421e-07	0.00045683	0.0678392	0.0083665		0.366124	0.334399	28.4064	0.0352033
						-0.271057	0.333942	28.1686	0.0355005	0.0710347	2.70335e-07	0.00049727	0.0712834	0.0155735		-0.0222374	0.333942	28.2078	0.0354512	0.0716109	4.36293e-07	0.000479388	0.0718506	0.0260715		-0.196466	0.333942	28.1795	0.0354868	0.0698681	2.8911e-07	0.00047571	0.070106	0.0174099		-0.132937	0	28.1071	0.0355782	0.0680676	1.33421e-07	0.00045683	0.068296	0.0083665		0.365947	0.333942	28.4053	0.0352047
						-0.271253	0.333486	28.1684	0.0355008	0.071532	2.7172e-07	0.000497699	0.0717809	0.0156398		-0.0223827	0.333486	28.2074	0.0354516	0.0720903	4.34407e-07	0.00047929	0.0723299	0.0259642		-0.196599	0.333486	28.1793	0.0354871	0.0703438	2.89159e-07	0.00047579	0.0705817	0.01741		-0.132481	0	28.107	0.0355784	0.0685244	1.33421e-07	0.00045683	0.0687529	0.0083665		0.365771	0.333486	28.4041	0.0352061
						-0.271451	0.333029	28.1682	0.035501	0.0720297	2.7325e-07	0.000498143	0.0722788	0.0157138		-0.0225277	0.333029	28.2071	0.0354521	0.0725696	4.34319e-07	0.000479191	0.0728092	0.0259642		-0.196732	0.333029	28.1791	0.0354873	0.0708196	2.89209e-07	0.000475871	0.0710575	0.01741		-0.132024	0	28.1069	0.0355785	0.0689813	1.33421e-07	0.00045683	0.0692097	0.0083665		0.365596	0.333029	28.403	0.0352075
						-0.271649	0.332572	28.168	0.0355013	0.0725278	2.73334e-07	0.000498603	0.0727771	0.0157042		-0.0226724	0.332572	28.2068	0.0354525	0.0730488	4.3423e-07	0.000479092	0.0732883	0.0259643		-0.196865	0.332572	28.1788	0.0354876	0.0712955	2.8598e-07	0.000475953	0.0715335	0.0172126		-0.131567	0	28.1068	0.0355786	0.0694381	1.33421e-07	0.00045683	0.0696665	0.0083665		0.365422	0.332572	28.4019	0.0352089
						-0.271849	0.332115	28.1678	0.0355016	0.0730265	2.70567e-07	0.000499072	0.073276	0.0155306		-0.0228167	0.332115	28.2064	0.0354529	0.0735279	4.34141e-07	0.000478994	0.0737674	0.0259643		-0.196999	0.332115	28.1786	0.0354879	0.0717714	2.85865e-07	0.000476036	0.0720095	0.0172027		-0.13111	0	28.1066	0.0355788	0.0698949	1.33421e-07	0.00045683	0.0701233	0.0083665		0.365248	0.332115	28.4008	0.0352103
						-0.27205	0.331658	28.1676	0.0355018	0.0735255	2.58981e-07	0.00049955	0.0737753	0.0148513		-0.0229608	0.331658	28.2061	0.0354534	0.0740069	4.31436e-07	0.000478896	0.0742463	0.0258078		-0.197133	0.331658	28.1784	0.0354882	0.0722475	2.74816e-07	0.000476121	0.0724855	0.0165349		-0.130653	0	28.1065	0.0355789	0.0703518	1.39335e-07	0.00045683	0.0705802	0.0087374		0.365076	0.331658	28.3997	0.0352117
						-0.272252	0.331201	28.1673	0.0355021	0.0740251	2.59217e-07	0.00049999	0.0742751	0.0148518		-0.0231045	0.331201	28.2057	0.0354538	0.0744858	4.31331e-07	0.00047878	0.0747251	0.0258078		-0.197267	0.331201	28.1782	0.0354885	0.0727236	2.74854e-07	0.000476185	0.0729617	0.0165349		-0.130196	0	28.1064	0.035579	0.0708086	1.39335e-07	0.00045683	0.071037	0.0087374		0.364904	0.331201	28.3985	0.0352131
						-0.272455	0.330745	28.1671	0.0355024	0.0745251	2.59456e-07	0.000500438	0.0747753	0.0148522		-0.0232478	0.330745	28.2054	0.0354542	0.0749645	4.31226e-07	0.000478663	0.0752039	0.0258077		-0.197401	0.330745	28.1779	0.0354888	0.0731998	2.74892e-07	0.00047625	0.0734379	0.016535		-0.12974	0	28.1063	0.0355792	0.0712654	1.39335e-07	0.00045683	0.0714938	0.0087374		0.364733	0.330745	28.3973	0.0352146
						-0.27266	0.330288	28.1669	0.0355026	0.0750255	2.59699e-07	0.000500895	0.0752759	0.0148525		-0.0233907	0.330288	28.205	0.0354547	0.0754432	4.2812e-07	0.000478547	0.0756825	0.0256281		-0.197536	0.330288	28.1777	0.035489	0.073676	2.74931e-07	0.000476316	0.0739142	0.016535		-0.129283	0	28.1062	0.0355793	0.0717222	1.39335e-07	0.00045683	0.0719507	0.0087374		0.364564	0.330288	28.3962	0.035216
						-0.272865	0.329831	28.1667	0.0355029	0.0755264	2.59945e-07	0.00050136	0.0757771	0.0148528		-0.0235332	0.329831	28.2047	0.0354551	0.0759217	4.23365e-07	0.000478431	0.076161	0.0253496		-0.197671	0.329831	28.1775	0.0354893	0.0741523	2.7497e-07	0.000476383	0.0743905	0.016535		-0.128826	0	28.1061	0.0355795	0.0721791	1.39335e-07	0.00045683	0.0724075	0.0087374		0.364395	0.329831	28.395	0.0352175
						-0.273072	0.329374	28.1665	0.0355031	0.0760278	2.60195e-07	0.000501834	0.0762787	0.014853		-0.0236753	0.329374	28.2044	0.0354555	0.0764002	4.23264e-07	0.000478316	0.0766393	0.0253497		-0.197806	0.329374	28.1773	0.0354896	0.0746287	2.7501e-07	0.00047645	0.074867	0.0165351		-0.128369	0	28.106	0.0355796	0.0726359	1.39335e-07	0.00045683	0.0728643	0.0087374		0.364227	0.329374	28.3938	0.0352189
						-0.273279	0.328917	28.1663	0.0355034	0.0765296	2.59008e-07	0.000502318	0.0767807	0.014771		-0.0238171	0.328917	28.204	0.0354559	0.0768785	4.23164e-07	0.0004782	0.0771176	0.0253498		-0.197941	0.328917	28.1771	0.0354899	0.0751052	2.73436e-07	0.000476519	0.0753434	0.0164381		-0.127912	0	28.1059	0.0355797	0.0730927	1.39335e-07	0.00045683	0.0733212	0.0087374		0.36406	0.328917	28.3927	0.0352203
						-0.273488	0.32846	28.1661	0.0355037	0.0770319	2.57546e-07	0.00050281	0.0772833	0.0146732		-0.0239585	0.32846	28.2037	0.0354564	0.0773567	4.23063e-07	0.000478085	0.0775957	0.0253498		-0.198077	0.32846	28.1768	0.0354901	0.0755817	2.71542e-07	0.000476589	0.07582	0.0163218		-0.127455	0	28.1058	0.0355799	0.0735496	1.39335e-07	0.00045683	0.073778	0.0087374		0.363894	0.32846	28.3915	0.0352218
						-0.273698	0.328004	28.1659	0.0355039	0.0775347	2.57801e-07	0.000503313	0.0777864	0.0146731		-0.0240994	0.328004	28.2033	0.0354568	0.0778348	4.22962e-07	0.00047797	0.0780738	0.0253499		-0.198213	0.328004	28.1766	0.0354904	0.0760583	2.71582e-07	0.000476659	0.0762966	0.0163218		-0.126999	0	28.1057	0.03558	0.0740064	1.39335e-07	0.00045683	0.0742348	0.0087374		0.363729	0.328004	28.3904	0.0352232
						-0.273909	0.327547	28.1657	0.0355042	0.078038	2.5806e-07	0.000503825	0.0782899	0.0146729		-0.02424	0.327547	28.203	0.0354572	0.0783128	4.22861e-07	0.000477855	0.0785517	0.0253499		-0.198349	0.327547	28.1764	0.0354907	0.0765349	2.71622e-07	0.000476731	0.0767733	0.0163218		-0.126542	0	28.1056	0.0355802	0.0744632	1.39335e-07	0.00045683	0.0746916	0.0087374		0.363564	0.327547	28.3892	0.0352246
						-0.274122	0.32709	28.1655	0.0355044	0.0785419	2.58323e-07	0.000504348	0.078794	0.0146727		-0.0243802	0.32709	28.2027	0.0354576	0.0787906	4.2276e-07	0.000477741	0.0790295	0.0253499		-0.198485	0.32709	28.1762	0.0354909	0.0770117	2.71663e-07	0.000476804	0.0772501	0.0163217		-0.126085	0	28.1054	0.0355803	0.0749201	1.39335e-07	0.00045683	0.0751485	0.0087374		0.363401	0.32709	28.3881	0.0352261
						-0.274336	0.326633	28.1653	0.0355047	0.0790462	2.48151e-07	0.000504881	0.0792986	0.01408		-0.02452	0.326633	28.2023	0.0354581	0.0792683	4.21266e-07	0.000477626	0.0795072	0.0252664		-0.198622	0.326633	28.176	0.0354912	0.0774885	2.62001e-07	0.000476878	0.0777269	0.0157388		-0.125628	0	28.1053	0.0355804	0.0753769	1.45391e-07	0.00045683	0.0756053	0.00911712		0.363238	0.326633	28.3869	0.0352275
						-0.274551	0.326176	28.1651	0.0355049	0.0795511	2.48397e-07	0.000505374	0.0798038	0.0140802		-0.0246594	0.326176	28.202	0.0354585	0.079746	4.13343e-07	0.000477495	0.0799847	0.024798		-0.198758	0.326176	28.1758	0.0354915	0.0779654	2.62031e-07	0.000476931	0.0782038	0.0157388		-0.125171	0	28.1052	0.0355806	0.0758337	1.45391e-07	0.00045683	0.0760621	0.00911712		0.363077	0.326176	28.3857	0.035229
						-0.274767	0.32572	28.1649	0.0355052	0.0800565	2.48646e-07	0.000505875	0.0803094	0.0140803		-0.0247983	0.32572	28.2017	0.0354589	0.0802235	4.13107e-07	0.000477365	0.0804622	0.0247907		-0.198895	0.32572	28.1756	0.0354917	0.0784423	2.62061e-07	0.000476985	0.0786808	0.0157389		-0.124714	0	28.1051	0.0355807	0.0762905	1.45391e-07	0.00045683	0.076519	0.00911712		0.362916	0.32572	28.3845	0.0352305
						-0.274984	0.325263	28.1647	0.0355054	0.0805623	2.45918e-07	0.000506387	0.0808155	0.0139118		-0.0249368	0.325263	28.2013	0.0354593	0.0807008	4.12997e-07	0.000477234	0.0809395	0.0247908		-0.199033	0.325263	28.1754	0.035492	0.0789193	2.62091e-07	0.00047704	0.0791578	0.0157389		-0.124258	0	28.105	0.0355809	0.0767474	1.45391e-07	0.00045683	0.0769758	0.00911712		0.362756	0.325263	28.3833	0.035232
						-0.275203	0.324806	28.1645	0.0355057	0.0810687	2.46043e-07	0.000506908	0.0813222	0.0139046		-0.0250749	0.324806	28.201	0.0354597	0.0811781	4.13542e-07	0.000477104	0.0814166	0.0248303		-0.19917	0.324806	28.1752	0.0354923	0.0793963	2.58532e-07	0.000477095	0.0796349	0.0155233		-0.123801	0	28.1049	0.035581	0.0772042	1.45391e-07	0.00045683	0.0774326	0.00911712		0.362598	0.324806	28.3821	0.0352334
						-0.275422	0.324349	28.1643	0.0355059	0.0815756	2.46297e-07	0.000507439	0.0818293	0.0139044		-0.0252125	0.324349	28.2007	0.0354601	0.0816552	4.13811e-07	0.000476975	0.0818937	0.0248532		-0.199307	0.324349	28.1749	0.0354925	0.0798734	2.58515e-07	0.000477152	0.080112	0.0155205		-0.123344	0	28.1048	0.0355812	0.077661	1.45391e-07	0.00045683	0.0778894	0.00911712		0.36244	0.324349	28.3809	0.0352349
						-0.275643	0.323892	28.1641	0.0355062	0.0820831	2.46555e-07	0.00050798	0.0823371	0.0139041		-0.0253497	0.323892	28.2004	0.0354605	0.0821321	4.13698e-07	0.000476845	0.0823706	0.0248531		-0.199445	0.323892	28.1747	0.0354928	0.0803506	2.58545e-07	0.000477209	0.0805892	0.0155204		-0.122887	0	28.1046	0.0355813	0.0781179	1.45391e-07	0.00045683	0.0783463	0.00911712		0.362283	0.323892	28.3797	0.0352364
						-0.275865	0.323435	28.1639	0.0355064	0.082591	2.46817e-07	0.000508531	0.0828453	0.0139038		-0.0254864	0.323435	28.2	0.035461	0.082609	4.13584e-07	0.000476716	0.0828474	0.024853		-0.199583	0.323435	28.1745	0.035493	0.0808278	2.58576e-07	0.000477267	0.0810664	0.0155204		-0.12243	0	28.1045	0.0355815	0.0785747	1.45391e-07	0.00045683	0.0788031	0.00911712		0.362127	0.323435	28.3786	0.0352379
						-0.276089	0.322979	28.1637	0.0355067	0.0830996	2.47083e-07	0.000509093	0.0833541	0.0139034		-0.0256226	0.322979	28.1997	0.0354614	0.0830857	4.1347e-07	0.000476588	0.083324	0.0248529		-0.199721	0.322979	28.1743	0.0354933	0.081305	2.58608e-07	0.000477326	0.0815437	0.0155204		-0.121974	0	28.1044	0.0355816	0.0790315	1.45391e-07	0.00045683	0.0792599	0.00911712		0.361972	0.322979	28.3774	0.0352394
						-0.276313	0.322522	28.1635	0.0355069	0.0836087	2.49436e-07	0.000509667	0.0838635	0.01402		-0.0257584	0.322522	28.1994	0.0354618	0.0835623	4.09316e-07	0.000476459	0.0838005	0.0246098		-0.19986	0.322522	28.1741	0.0354936	0.0817824	2.5864e-07	0.000477386	0.0820211	0.0155203		-0.121517	0	28.1043	0.0355817	0.0794884	1.45391e-07	0.00045683	0.0797168	0.00911712		0.361817	0.322522	28.3762	0.0352408
						-0.276539	0.322065	28.1633	0.0355072	0.0841183	2.48943e-07	0.000510266	0.0843735	0.0139759		-0.0258938	0.322065	28.199	0.0354622	0.0840388	4.05563e-07	0.000476331	0.0842769	0.0243908		-0.199998	0.322065	28.1739	0.0354938	0.0822597	2.58672e-07	0.000477446	0.0824985	0.0155203		-0.12106	0	28.1042	0.0355819	0.0799452	1.45391e-07	0.00045683	0.0801736	0.00911712		0.361664	0.322065	28.375	0.0352423
						-0.276767	0.321608	28.1631	0.0355074	0.0846286	2.38714e-07	0.000510884	0.084884	0.0133854		-0.0260287	0.321608	28.1987	0.0354626	0.0845151	4.04774e-07	0.000476203	0.0847532	0.0243498		-0.200137	0.321608	28.1737	0.0354941	0.0827372	2.50259e-07	0.000477508	0.0829759	0.0150136		-0.120603	0	28.1041	0.035582	0.080402	1.51598e-07	0.00045683	0.0806304	0.00950639		0.361512	0.321608	28.3738	0.0352438
						-0.276995	0.321151	28.1629	0.0355077	0.0851395	2.38993e-07	0.000511461	0.0853952	0.0133859		-0.0261631	0.321151	28.1984	0.035463	0.0849913	4.04653e-07	0.00047606	0.0852293	0.0243498		-0.200276	0.321151	28.1735	0.0354943	0.0832147	2.48263e-07	0.00047755	0.0834535	0.0148925		-0.120146	0	28.104	0.0355822	0.0808588	1.51598e-07	0.00045683	0.0810873	0.00950639		0.36136	0.321151	28.3726	0.0352453
						-0.277225	0.320694	28.1628	0.0355079	0.0856509	2.39276e-07	0.00051205	0.085907	0.0133864		-0.0262971	0.320694	28.1981	0.0354634	0.0854673	4.04531e-07	0.000475918	0.0857053	0.0243498		-0.200415	0.320694	28.1733	0.0354946	0.0836923	2.46588e-07	0.000477592	0.083931	0.0147908		-0.119689	0	28.1038	0.0355823	0.0813157	1.51598e-07	0.00045683	0.0815441	0.00950639		0.36121	0.320694	28.3713	0.0352469
						-0.277457	0.320238	28.1626	0.0355081	0.086163	2.39564e-07	0.000512649	0.0864193	0.0133868		-0.0264305	0.320238	28.1978	0.0354638	0.0859433	4.0441e-07	0.000475776	0.0861812	0.0243498		-0.200555	0.320238	28.1731	0.0354948	0.0841698	2.4661e-07	0.000477635	0.0844087	0.0147908		-0.119233	0	28.1037	0.0355825	0.0817725	1.51598e-07	0.00045683	0.0820009	0.00950639		0.36106	0.320238	28.3701	0.0352484
						-0.277689	0.319781	28.1624	0.0355084	0.0866756	2.39855e-07	0.00051326	0.0869323	0.0133871		-0.0265634	0.319781	28.1974	0.0354642	0.086419	4.04288e-07	0.000475635	0.0866569	0.0243497		-0.200694	0.319781	28.1729	0.0354951	0.0846475	2.46632e-07	0.000477678	0.0848863	0.0147907		-0.118776	0	28.1036	0.0355826	0.0822293	1.51598e-07	0.00045683	0.0824577	0.00950639		0.360911	0.319781	28.3689	0.0352499
						-0.277923	0.319324	28.1622	0.0355086	0.0871889	2.40151e-07	0.000513882	0.0874458	0.0133874		-0.0266958	0.319324	28.1971	0.0354646	0.0868947	4.04167e-07	0.000475494	0.0871324	0.0243496		-0.200834	0.319324	28.1727	0.0354953	0.0851252	2.46655e-07	0.000477722	0.085364	0.0147907		-0.118319	0	28.1035	0.0355828	0.0826862	1.51598e-07	0.00045683	0.0829146	0.00950639		0.360763	0.319324	28.3676	0.0352514
						-0.278159	0.318867	28.162	0.0355088	0.0877028	2.3966e-07	0.000514517	0.08796	0.0133435		-0.0268278	0.318867	28.1968	0.035465	0.0873702	4.03961e-07	0.000475353	0.0876078	0.0243444		-0.200973	0.318867	28.1725	0.0354956	0.0856029	2.47439e-07	0.000477767	0.0858418	0.0148363		-0.117862	0	28.1034	0.0355829	0.083143	1.51598e-07	0.00045683	0.0833714	0.00950639		0.360616	0.318867	28.3664	0.035253
						-0.278395	0.31841	28.1618	0.0355091	0.0882173	2.37802e-07	0.000515164	0.0884749	0.0132235		-0.0269592	0.31841	28.1965	0.0354654	0.0878455	3.96001e-07	0.000475212	0.0880831	0.0238718		-0.201113	0.31841	28.1723	0.0354958	0.0860806	2.47687e-07	0.000477814	0.0863196	0.0148498		-0.117405	0	28.1032	0.0355831	0.0835998	1.51598e-07	0.00045683	0.0838282	0.00950639		0.36047	0.31841	28.3652	0.0352545
						-0.278633	0.317953	28.1616	0.0355093	0.0887325	2.38105e-07	0.000515824	0.0889904	0.0132234		-0.0270901	0.317953	28.1962	0.0354658	0.0883207	3.95886e-07	0.000475072	0.0885583	0.0238719		-0.201253	0.317953	28.1721	0.0354961	0.0865585	2.47712e-07	0.000477862	0.0867974	0.0148498		-0.116948	0	28.1031	0.0355832	0.0840566	1.51598e-07	0.00045683	0.0842851	0.00950639		0.360325	0.317953	28.3639	0.035256
						-0.278873	0.317497	28.1614	0.0355096	0.0892483	2.38412e-07	0.000516497	0.0895065	0.0132232		-0.0272204	0.317497	28.1958	0.0354662	0.0887958	3.9577e-07	0.000474932	0.0890333	0.0238719		-0.201393	0.317497	28.1719	0.0354963	0.0870363	2.47297e-07	0.00047791	0.0872753	0.0148234		-0.116492	0	28.103	0.0355834	0.0845135	1.51598e-07	0.00045683	0.0847419	0.00950639		0.360181	0.317497	28.3627	0.0352575
						-0.279114	0.31704	28.1612	0.0355098	0.0897648	2.38724e-07	0.000517183	0.0900234	0.0132229		-0.0273503	0.31704	28.1955	0.0354666	0.0892707	3.95655e-07	0.000474793	0.0895081	0.023872		-0.201534	0.31704	28.1718	0.0354966	0.0875142	2.44103e-07	0.000477959	0.0877532	0.0146304		-0.116035	0	28.1029	0.0355836	0.0849703	1.51598e-07	0.00045683	0.0851987	0.00950639		0.360038	0.31704	28.3615	0.0352591
						-0.279356	0.316583	28.161	0.03551	0.090282	2.30934e-07	0.000517883	0.0905409	0.0127741		-0.0274797	0.316583	28.1952	0.035467	0.0897455	3.95852e-07	0.000474653	0.0899829	0.0238908		-0.201674	0.316583	28.1716	0.0354968	0.0879922	2.36722e-07	0.00047801	0.0882312	0.0141866		-0.115578	0	28.1028	0.0355837	0.0854271	1.5797e-07	0.00045683	0.0856556	0.00990595		0.359896	0.316583	28.3603	0.0352606
						-0.2796	0.316126	28.1609	0.0355103	0.0907999	2.3123e-07	0.000518541	0.0910591	0.0127743		-0.0276085	0.316126	28.1949	0.0354674	0.0902202	3.95725e-07	0.000474502	0.0904574	0.0238908		-0.201815	0.316126	28.1714	0.035497	0.0884702	2.36738e-07	0.00047804	0.0887092	0.0141866		-0.115121	0	28.1026	0.0355839	0.085884	1.5797e-07	0.00045683	0.0861124	0.00990595		0.359754	0.316126	28.359	0.0352622
						-0.279846	0.315669	28.1607	0.0355105	0.0913184	2.31303e-07	0.000519211	0.091578	0.0127618		-0.0277368	0.315669	28.1946	0.0354678	0.0906947	3.95598e-07	0.00047435	0.0909319	0.0238908		-0.201956	0.315669	28.1712	0.0354973	0.0889482	2.36754e-07	0.000478072	0.0891873	0.0141866		-0.114664	0	28.1025	0.035584	0.0863408	1.5797e-07	0.00045683	0.0865692	0.00990595		0.359614	0.315669	28.3577	0.0352638
						-0.280092	0.315212	28.1605	0.0355107	0.0918376	2.2896e-07	0.000519894	0.0920976	0.0126159		-0.0278645	0.315212	28.1943	0.0354682	0.091169	3.95471e-07	0.000474199	0.0914061	0.0238907		-0.202097	0.315212	28.171	0.0354975	0.0894263	2.3677e-07	0.000478104	0.0896654	0.0141867		-0.114207	0	28.1024	0.0355842	0.0867976	1.5797e-07	0.00045683	0.087026	0.00990595		0.359474	0.315212	28.3565	0.0352653
						-0.280341	0.314756	28.1603	0.035511	0.0923575	2.29263e-07	0.00052059	0.0926178	0.0126158		-0.0279917	0.314756	28.194	0.0354686	0.0916432	3.9183e-07	0.000474049	0.0918803	0.0236783		-0.202238	0.314756	28.1708	0.0354977	0.0899044	2.36786e-07	0.000478136	0.0901435	0.0141867		-0.113751	0	28.1023	0.0355843	0.0872545	1.5797e-07	0.00045683	0.0874829	0.00990595		0.359335	0.314756	28.3552	0.0352669
						-0.28059	0.314299	28.1601	0.0355112	0.0928781	2.29571e-07	0.0005213	0.0931387	0.0126155		-0.0281183	0.314299	28.1936	0.035469	0.0921173	3.87081e-07	0.000473899	0.0923542	0.0233987		-0.202379	0.314299	28.1706	0.035498	0.0903826	2.36803e-07	0.000478169	0.0906216	0.0141867		-0.113294	0	28.1021	0.0355845	0.0877113	1.5797e-07	0.00045683	0.0879397	0.00990595		0.359198	0.314299	28.3539	0.0352685
						-0.280841	0.313842	28.16	0.0355114	0.0933994	2.29884e-07	0.000522023	0.0936604	0.0126152		-0.0282444	0.313842	28.1933	0.0354694	0.0925912	3.86961e-07	0.000473749	0.0928281	0.0233989		-0.20252	0.313842	28.1704	0.0354982	0.0908607	2.3682e-07	0.000478203	0.0910998	0.0141867		-0.112837	0	28.102	0.0355846	0.0881681	1.5797e-07	0.00045683	0.0883965	0.00990595		0.359061	0.313842	28.3526	0.0352701
						-0.281094	0.313385	28.1598	0.0355117	0.0939214	2.30201e-07	0.00052276	0.0941828	0.0126148		-0.0283698	0.313385	28.193	0.0354698	0.0930649	3.86842e-07	0.0004736	0.0933017	0.023399		-0.202662	0.313385	28.1702	0.0354985	0.0913389	2.34182e-07	0.000478237	0.091578	0.0140277		-0.11238	0	28.1019	0.0355848	0.0886249	1.5797e-07	0.00045683	0.0888534	0.00990595		0.358925	0.313385	28.3514	0.0352716
						-0.281348	0.312928	28.1596	0.0355119	0.0944442	2.3334e-07	0.000523511	0.0947059	0.0127685		-0.0284948	0.312928	28.1927	0.0354701	0.0935385	3.86722e-07	0.000473451	0.0937753	0.0233991		-0.202803	0.312928	28.1701	0.0354987	0.0918172	2.33138e-07	0.000478271	0.0920563	0.0139641		-0.111923	0	28.1018	0.035585	0.0890818	1.5797e-07	0.00045683	0.0893102	0.00990595		0.35879	0.312928	28.3501	0.0352732
						-0.281604	0.312471	28.1594	0.0355121	0.0949677	2.34545e-07	0.000524305	0.0952298	0.012815		-0.0286191	0.312471	28.1924	0.0354705	0.094012	3.86601e-07	0.000473303	0.0942486	0.0233992		-0.202945	0.312471	28.1699	0.0354989	0.0922954	2.33155e-07	0.000478306	0.0925346	0.0139641		-0.111466	0	28.1016	0.0355851	0.0895386	1.5797e-07	0.00045683	0.089767	0.00990595		0.358656	0.312471	28.3489	0.0352748
						-0.281861	0.312015	28.1592	0.0355124	0.095492	2.32188e-07	0.000525122	0.0957546	0.0126665		-0.0287429	0.312015	28.1921	0.0354709	0.0944853	3.86481e-07	0.000473155	0.0947219	0.0233992		-0.203086	0.312015	28.1697	0.0354992	0.0927737	2.33172e-07	0.000478342	0.0930129	0.0139641		-0.11101	0	28.1015	0.0355853	0.0899954	1.5797e-07	0.00045683	0.0902238	0.00990595		0.358523	0.312015	28.3476	0.0352763
						-0.28212	0.311558	28.159	0.0355126	0.0960171	2.25369e-07	0.000525957	0.0962801	0.012275		-0.0288661	0.311558	28.1918	0.0354713	0.0949584	3.8756e-07	0.000473007	0.0951949	0.0234719		-0.203228	0.311558	28.1695	0.0354994	0.0932521	2.26796e-07	0.000478379	0.0934913	0.0135813		-0.110553	0	28.1014	0.0355854	0.0904523	1.64518e-07	0.00045683	0.0906807	0.0103166		0.35839	0.311558	28.3463	0.0352779
						-0.282381	0.311101	28.1589	0.0355128	0.0965431	2.25719e-07	0.000526749	0.0968064	0.0122755		-0.0289887	0.311101	28.1915	0.0354717	0.0954314	3.87431e-07	0.000472849	0.0956679	0.0234718		-0.20337	0.311101	28.1693	0.0354996	0.0937305	2.26805e-07	0.000478397	0.0939697	0.0135813		-0.110096	0	28.1013	0.0355856	0.0909091	1.64518e-07	0.00045683	0.0911375	0.0103166		0.358259	0.311101	28.345	0.0352796
						-0.282643	0.310644	28.1587	0.035513	0.0970698	2.26074e-07	0.000527558	0.0973336	0.012276		-0.0291108	0.310644	28.1912	0.0354721	0.0959043	3.80787e-07	0.000472691	0.0961406	0.023077		-0.203512	0.310644	28.1691	0.0354998	0.0942089	2.26814e-07	0.000478415	0.0944481	0.0135813		-0.109639	0	28.1011	0.0355858	0.0913659	1.64518e-07	0.00045683	0.0915943	0.0103166		0.358128	0.310644	28.3437	0.0352812
						-0.282907	0.310187	28.1585	0.0355133	0.0975974	2.26434e-07	0.000528382	0.0978616	0.0122763		-0.0292322	0.310187	28.1909	0.0354725	0.096377	3.78845e-07	0.000472534	0.0966133	0.022967		-0.203654	0.310187	28.169	0.0355001	0.0946873	2.26823e-07	0.000478434	0.0949265	0.0135813		-0.109182	0	28.101	0.0355859	0.0918228	1.64518e-07	0.00045683	0.0920512	0.0103166		0.357999	0.310187	28.3424	0.0352828
						-0.283172	0.30973	28.1583	0.0355135	0.0981258	2.26799e-07	0.000529222	0.0983904	0.0122766		-0.029353	0.30973	28.1906	0.0354728	0.0968495	3.78723e-07	0.000472377	0.0970857	0.0229672		-0.203796	0.30973	28.1688	0.0355003	0.0951657	2.25623e-07	0.000478453	0.0954049	0.0135089		-0.108725	0	28.1009	0.0355861	0.0922796	1.64518e-07	0.00045683	0.092508	0.0103166		0.35787	0.30973	28.3411	0.0352845
						-0.28344	0.309274	28.1581	0.0355137	0.098655	2.27107e-07	0.000530078	0.09892	0.0122735		-0.0294732	0.309274	28.1903	0.0354732	0.0973219	3.78602e-07	0.000472221	0.097558	0.0229675		-0.203939	0.309274	28.1686	0.0355005	0.0956442	2.23081e-07	0.000478473	0.0958834	0.0133561		-0.108269	0	28.1007	0.0355863	0.0927364	1.64518e-07	0.00045683	0.0929648	0.0103166		0.357743	0.309274	28.3398	0.0352861
						-0.283708	0.308817	28.158	0.0355139	0.0991851	2.249e-07	0.000530951	0.0994505	0.0121342		-0.0295928	0.308817	28.19	0.0354736	0.0977941	3.7848e-07	0.000472065	0.0980302	0.0229676		-0.204081	0.308817	28.1684	0.0355007	0.0961226	2.23091e-07	0.000478493	0.0963619	0.0133561		-0.107812	0	28.1006	0.0355864	0.0931932	1.64518e-07	0.00045683	0.0934217	0.0103166		0.357616	0.308817	28.3385	0.0352877
						-0.283979	0.30836	28.1578	0.0355142	0.099716	2.25276e-07	0.000531842	0.0999819	0.0121341		-0.0297118	0.30836	28.1897	0.035474	0.0982662	3.78358e-07	0.00047191	0.0985021	0.0229678		-0.204223	0.30836	28.1682	0.035501	0.0966011	2.231e-07	0.000478514	0.0968404	0.0133561		-0.107355	0	28.1005	0.0355866	0.0936501	1.64518e-07	0.00045683	0.0938785	0.0103166		0.35749	0.30836	28.3372	0.0352893
						-0.284251	0.307903	28.1576	0.0355144	0.100248	2.25657e-07	0.00053275	0.100514	0.0121339		-0.0298301	0.307903	28.1894	0.0354744	0.0987381	3.78236e-07	0.000471756	0.098974	0.0229679		-0.204366	0.307903	28.1681	0.0355012	0.0970796	2.2311e-07	0.000478535	0.0973189	0.0133561		-0.106898	0	28.1003	0.0355868	0.0941069	1.64518e-07	0.00045683	0.0943353	0.0103166		0.357365	0.307903	28.3359	0.035291
						-0.284525	0.307446	28.1574	0.0355146	0.100781	2.26044e-07	0.000533676	0.101047	0.0121336		-0.0299478	0.307446	28.1891	0.0354747	0.0992099	3.78113e-07	0.000471602	0.0994457	0.0229679		-0.204508	0.307446	28.1679	0.0355014	0.0975582	2.23119e-07	0.000478556	0.0977975	0.0133561		-0.106441	0	28.1002	0.0355869	0.0945637	1.64518e-07	0.00045683	0.0947921	0.0103166		0.357241	0.307446	28.3346	0.0352926
						-0.284801	0.306989	28.1572	0.0355148	0.101314	2.26436e-07	0.000534621	0.101582	0.0121332		-0.0300649	0.306989	28.1888	0.0354751	0.0996815	3.77863e-07	0.000471448	0.0999172	0.0229602		-0.204651	0.306989	28.1677	0.0355016	0.0980367	2.23129e-07	0.000478578	0.098276	0.0133561		-0.105984	0	28.1001	0.0355871	0.0950206	1.64518e-07	0.00045683	0.095249	0.0103166		0.357118	0.306989	28.3333	0.0352942
						-0.285079	0.306533	28.1571	0.0355151	0.101849	2.20498e-07	0.000535585	0.102117	0.0117937		-0.0301814	0.306533	28.1885	0.0354755	0.100153	3.7259e-07	0.000471296	0.100389	0.0226472		-0.204793	0.306533	28.1675	0.0355019	0.0985153	2.17649e-07	0.000478601	0.0987546	0.0130275		-0.105528	0	28.1	0.0355872	0.0954774	1.71254e-07	0.00045683	0.0957058	0.010739		0.356996	0.306533	28.332	0.0352958
						-0.285359	0.306076	28.1569	0.0355153	0.102384	2.20458e-07	0.000536507	0.102653	0.0117713		-0.0302973	0.306076	28.1882	0.0354759	0.100624	3.72463e-07	0.000471134	0.10086	0.0226472		-0.204936	0.306076	28.1674	0.0355021	0.0989939	2.17652e-07	0.000478606	0.0992332	0.0130275		-0.105071	0	28.0998	0.0355874	0.0959342	1.71254e-07	0.00045683	0.0961626	0.010739		0.356875	0.306076	28.3306	0.0352975
						-0.28564	0.305619	28.1567	0.0355155	0.102921	2.18704e-07	0.000537448	0.10319	0.0116572		-0.0304125	0.305619	28.1879	0.0354762	0.101095	3.72335e-07	0.000470973	0.101331	0.0226471		-0.205079	0.305619	28.1672	0.0355023	0.0994725	2.14098e-07	0.000478611	0.0997118	0.0128146		-0.104614	0	28.0997	0.0355876	0.096391	1.71254e-07	0.00045683	0.0966195	0.010739		0.356755	0.305619	28.3293	0.0352992
						-0.285923	0.305162	28.1565	0.0355157	0.103458	2.19088e-07	0.000538406	0.103728	0.0116569		-0.0305271	0.305162	28.1876	0.0354766	0.101566	3.72207e-07	0.000470812	0.101802	0.0226471		-0.205222	0.305162	28.167	0.0355025	0.0999511	2.13862e-07	0.000478617	0.10019	0.0128003		-0.104157	0	28.0995	0.0355878	0.0968479	1.71254e-07	0.00045683	0.0970763	0.010739		0.356635	0.305162	28.3279	0.0353009
						-0.286208	0.304705	28.1564	0.0355159	0.103997	2.20461e-07	0.000539384	0.104267	0.0117087		-0.030641	0.304705	28.1873	0.035477	0.102037	3.72078e-07	0.000470652	0.102272	0.0226469		-0.205364	0.304705	28.1669	0.0355027	0.10043	2.13865e-07	0.000478623	0.100669	0.0128003		-0.1037	0	28.0994	0.0355879	0.0973047	1.71254e-07	0.00045683	0.0975331	0.010739		0.356517	0.304705	28.3266	0.0353026
						-0.286495	0.304249	28.1562	0.0355162	0.104536	2.24409e-07	0.000540392	0.104806	0.0118962		-0.0307542	0.304249	28.187	0.0354774	0.102508	3.7195e-07	0.000470493	0.102743	0.0226468		-0.205507	0.304249	28.1667	0.0355029	0.100908	2.13868e-07	0.00047863	0.101148	0.0128003		-0.103243	0	28.0993	0.0355881	0.0977615	1.71254e-07	0.00045683	0.0979899	0.010739		0.356399	0.304249	28.3252	0.0353043
						-0.286783	0.303792	28.156	0.0355164	0.105077	2.24865e-07	0.000541464	0.105347	0.0118968		-0.0308667	0.303792	28.1867	0.0354777	0.102978	3.71821e-07	0.000470335	0.103213	0.0226466		-0.20565	0.303792	28.1665	0.0355031	0.101387	2.13871e-07	0.000478637	0.101626	0.0128003		-0.102787	0	28.0991	0.0355883	0.0982184	1.71254e-07	0.00045683	0.0984468	0.010739		0.356283	0.303792	28.3239	0.0353059
						-0.287074	0.303335	28.1558	0.0355166	0.105618	2.25328e-07	0.000542558	0.105889	0.0118972		-0.0309786	0.303335	28.1864	0.0354781	0.103449	3.71692e-07	0.000470177	0.103684	0.0226463		-0.205793	0.303335	28.1663	0.0355034	0.101866	2.13874e-07	0.000478644	0.102105	0.0128003		-0.10233	0	28.099	0.0355884	0.0986752	1.71254e-07	0.00045683	0.0989036	0.010739		0.356167	0.303335	28.3225	0.0353076
						-0.287367	0.302878	28.1557	0.0355168	0.106161	2.24808e-07	0.000543675	0.106432	0.0118453		-0.0310899	0.302878	28.1861	0.0354785	0.103919	3.69597e-07	0.000470019	0.104154	0.0225262		-0.205936	0.302878	28.1662	0.0355036	0.102344	2.14251e-07	0.000478651	0.102584	0.0128227		-0.101873	0	28.0989	0.0355886	0.099132	1.71254e-07	0.00045683	0.0993604	0.010739		0.356052	0.302878	28.3212	0.0353093
						-0.287662	0.302421	28.1555	0.0355171	0.106704	2.23911e-07	0.000544814	0.106977	0.0117734		-0.0312004	0.302421	28.1858	0.0354788	0.104389	3.63242e-07	0.000469863	0.104624	0.0221463		-0.206078	0.302421	28.166	0.0355038	0.102823	2.14988e-07	0.00047866	0.103062	0.0128665		-0.101416	0	28.0987	0.0355888	0.0995889	1.71254e-07	0.00045683	0.0998173	0.010739		0.355939	0.302421	28.3198	0.035311
						-0.287958	0.301964	28.1553	0.0355173	0.107249	2.24388e-07	0.000545976	0.107522	0.0117734		-0.0313103	0.301964	28.1855	0.0354792	0.104859	3.63122e-07	0.000469707	0.105094	0.0221463		-0.206221	0.301964	28.1658	0.035504	0.103302	2.12923e-07	0.00047867	0.103541	0.0127427		-0.100959	0	28.0986	0.035589	0.100046	1.71254e-07	0.00045683	0.100274	0.010739		0.355826	0.301964	28.3185	0.0353126
						-0.288257	0.301508	28.1551	0.0355175	0.107795	2.19204e-07	0.000547163	0.108069	0.0114764		-0.0314196	0.301508	28.1852	0.0354796	0.105328	3.65323e-07	0.000469552	0.105563	0.0222879		-0.206364	0.301508	28.1657	0.0355042	0.10378	2.06515e-07	0.00047868	0.10402	0.0123589		-0.100503	0	28.0985	0.0355891	0.100503	1.78192e-07	0.00045683	0.100731	0.011174		0.355713	0.301508	28.3171	0.0353143
						-0.288559	0.301051	28.1549	0.0355177	0.108342	2.19671e-07	0.000548311	0.108616	0.0114768		-0.0315281	0.301051	28.185	0.0354799	0.105798	3.65196e-07	0.000469389	0.106033	0.0222879		-0.206507	0.301051	28.1655	0.0355044	0.104259	2.06513e-07	0.000478675	0.104498	0.0123589		-0.100046	0	28.0983	0.0355893	0.100959	1.78192e-07	0.00045683	0.101188	0.011174		0.355602	0.301051	28.3157	0.035316
						-0.288862	0.300594	28.1548	0.035518	0.108891	2.20145e-07	0.000549481	0.109165	0.0114771		-0.031636	0.300594	28.1847	0.0354803	0.106267	3.6507e-07	0.000469227	0.106502	0.0222878		-0.20665	0.300594	28.1653	0.0355046	0.104738	2.0651e-07	0.00047867	0.104977	0.0123589		-0.0995889	0	28.0982	0.0355895	0.101416	1.78192e-07	0.00045683	0.101645	0.011174		0.355492	0.300594	28.3143	0.0353178
						-0.289167	0.300137	28.1546	0.0355182	0.10944	2.20626e-07	0.000550675	0.109715	0.0114772		-0.0317431	0.300137	28.1844	0.0354807	0.106737	3.64943e-07	0.000469066	0.106971	0.0222878		-0.206793	0.300137	28.1652	0.0355048	0.105216	2.06508e-07	0.000478665	0.105456	0.0123589		-0.099132	0	28.098	0.0355897	0.101873	1.78192e-07	0.00045683	0.102101	0.011174		0.355383	0.300137	28.3129	0.0353195
						-0.289475	0.29968	28.1544	0.0355184	0.109991	2.19308e-07	0.000551893	0.110267	0.0113835		-0.0318496	0.29968	28.1841	0.035481	0.107206	3.64816e-07	0.000468906	0.10744	0.0222876		-0.206936	0.29968	28.165	0.035505	0.105695	2.06506e-07	0.000478661	0.105934	0.0123589		-0.0986752	0	28.0979	0.0355898	0.10233	1.78192e-07	0.00045683	0.102558	0.011174		0.355274	0.29968	28.3115	0.0353213
						-0.289784	0.299223	28.1543	0.0355186	0.110543	2.19338e-07	0.000553135	0.110819	0.0113595		-0.0319553	0.299223	28.1838	0.0354814	0.107675	3.64689e-07	0.000468747	0.107909	0.0222874		-0.207079	0.299223	28.1648	0.0355053	0.106174	2.06504e-07	0.000478656	0.106413	0.0123589		-0.0982184	0	28.0978	0.03559	0.102787	1.78192e-07	0.00045683	0.103015	0.011174		0.355167	0.299223	28.3101	0.035323
						-0.290096	0.298767	28.1541	0.0355188	0.111096	2.19835e-07	0.000554402	0.111373	0.0113592		-0.0320603	0.298767	28.1835	0.0354818	0.108143	3.6179e-07	0.000468588	0.108378	0.0221178		-0.207222	0.298767	28.1647	0.0355055	0.106652	2.06502e-07	0.000478652	0.106892	0.0123589		-0.0977615	0	28.0976	0.0355902	0.103243	1.78192e-07	0.00045683	0.103472	0.011174		0.355061	0.298767	28.3087	0.0353248
						-0.29041	0.29831	28.1539	0.0355191	0.11165	2.20339e-07	0.000555694	0.111928	0.0113588		-0.0321647	0.29831	28.1832	0.0354821	0.108612	3.5611e-07	0.00046843	0.108846	0.0217779		-0.207365	0.29831	28.1645	0.0355057	0.107131	2.05835e-07	0.000478648	0.10737	0.0123191		-0.0973047	0	28.0975	0.0355904	0.1037	1.78192e-07	0.00045683	0.103929	0.011174		0.354955	0.29831	28.3074	0.0353265
						-0.290727	0.297853	28.1537	0.0355193	0.112206	2.20851e-07	0.000557013	0.112484	0.0113582		-0.0322683	0.297853	28.1829	0.0354825	0.10908	3.55993e-07	0.000468273	0.109314	0.021778		-0.207508	0.297853	28.1644	0.0355059	0.10761	2.02769e-07	0.000478645	0.107849	0.0121356		-0.0968479	0	28.0973	0.0355906	0.104157	1.78192e-07	0.00045683	0.104386	0.011174		0.35485	0.297853	28.306	0.0353282
						-0.291045	0.297396	28.1536	0.0355195	0.112763	2.21371e-07	0.000558358	0.113042	0.0113575		-0.0323711	0.297396	28.1826	0.0354828	0.109549	3.55876e-07	0.000468117	0.109783	0.0217781		-0.20765	0.297396	28.1642	0.0355061	0.108088	2.02767e-07	0.000478641	0.108328	0.0121357		-0.096391	0	28.0972	0.0355907	0.104614	1.78192e-07	0.00045683	0.104842	0.011174		0.354747	0.297396	28.3046	0.03533
						-0.291366	0.296939	28.1534	0.0355197	0.113321	2.25306e-07	0.000559731	0.113601	0.011531		-0.0324733	0.296939	28.1824	0.0354832	0.110017	3.55759e-07	0.000467961	0.110251	0.0217782		-0.207793	0.296939	28.164	0.0355063	0.108567	2.02766e-07	0.000478638	0.108806	0.0121357		-0.0959342	0	28.0971	0.0355909	0.105071	1.78192e-07	0.00045683	0.105299	0.011174		0.354644	0.296939	28.3032	0.0353317
						-0.29169	0.296482	28.1532	0.0355199	0.113881	2.20924e-07	0.000561194	0.114162	0.0112773		-0.0325748	0.296482	28.1821	0.0354835	0.110485	3.5858e-07	0.000467806	0.110719	0.0219581		-0.207936	0.296482	28.1639	0.0355065	0.109045	1.98708e-07	0.000478635	0.109285	0.0118929		-0.0954774	0	28.0969	0.0355911	0.105528	1.85343e-07	0.00045683	0.105756	0.0116224		0.354542	0.296482	28.3018	0.0353334
						-0.292016	0.296026	28.153	0.0355202	0.114442	2.21513e-07	0.000562647	0.114723	0.0112782		-0.0326755	0.296026	28.1818	0.0354839	0.110952	3.58457e-07	0.000467646	0.111186	0.0219582		-0.208079	0.296026	28.1637	0.0355067	0.109524	1.98701e-07	0.000478618	0.109763	0.0118929		-0.0950206	0	28.0968	0.0355913	0.105984	1.85343e-07	0.00045683	0.106213	0.0116224		0.354441	0.296026	28.3004	0.0353352
						-0.292344	0.295569	28.1528	0.0355204	0.115005	2.22112e-07	0.00056413	0.115287	0.0112789		-0.0327755	0.295569	28.1815	0.0354843	0.11142	3.58334e-07	0.000467486	0.111654	0.0219581		-0.208222	0.295569	28.1636	0.0355069	0.110003	1.98694e-07	0.000478601	0.110242	0.0118929		-0.0945637	0	28.0966	0.0355915	0.106441	1.85343e-07	0.00045683	0.10667	0.0116224		0.35434	0.295569	28.2989	0.035337
						-0.292675	0.295112	28.1527	0.0355206	0.115569	2.2272e-07	0.000565644	0.115852	0.0112795		-0.0328748	0.295112	28.1812	0.0354846	0.111888	3.58211e-07	0.000467327	0.112121	0.021958		-0.208364	0.295112	28.1634	0.0355071	0.110481	1.98687e-07	0.000478584	0.110721	0.0118929		-0.0941069	0	28.0965	0.0355916	0.106898	1.85343e-07	0.00045683	0.107127	0.0116224		0.354241	0.295112	28.2975	0.0353388
						-0.293009	0.294655	28.1525	0.0355208	0.116135	2.23337e-07	0.000567188	0.116418	0.01128		-0.0329733	0.294655	28.1809	0.035485	0.112355	3.55357e-07	0.000467169	0.112588	0.0217904		-0.208507	0.294655	28.1632	0.0355073	0.11096	1.9868e-07	0.000478567	0.111199	0.0118929		-0.0936501	0	28.0963	0.0355918	0.107355	1.85343e-07	0.00045683	0.107583	0.0116224		0.354143	0.294655	28.296	0.0353406
						-0.293345	0.294198	28.1523	0.0355211	0.116702	2.23964e-07	0.000568764	0.116986	0.0112803		-0.033071	0.294198	28.1807	0.0354853	0.112822	3.49529e-07	0.000467012	0.113056	0.0214403		-0.20865	0.294198	28.1631	0.0355075	0.111438	1.95691e-07	0.00047855	0.111678	0.0117144		-0.0931932	0	28.0962	0.035592	0.107812	1.85343e-07	0.00045683	0.10804	0.0116224		0.354046	0.294198	28.2946	0.0353425
						-0.293684	0.293741	28.1521	0.0355213	0.117271	2.22815e-07	0.000570373	0.117556	0.0111908		-0.033168	0.293741	28.1804	0.0354857	0.113289	3.49417e-07	0.000466856	0.113522	0.0214406		-0.208792	0.293741	28.1629	0.0355077	0.111917	1.94927e-07	0.000478534	0.112156	0.011669		-0.0927364	0	28.096	0.0355922	0.108269	1.85343e-07	0.00045683	0.108497	0.0116224		0.353949	0.293741	28.2932	0.0353442
						-0.294025	0.293285	28.152	0.0355215	0.117841	2.23316e-07	0.000572016	0.118127	0.0111838		-0.0332642	0.293285	28.1801	0.035486	0.113756	3.49304e-07	0.000466701	0.113989	0.0214408		-0.208935	0.293285	28.1628	0.0355079	0.112396	1.9492e-07	0.000478517	0.112635	0.011669		-0.0922796	0	28.0959	0.0355924	0.108725	1.85343e-07	0.00045683	0.108954	0.0116224		0.353854	0.293285	28.2917	0.035346
						-0.29437	0.292828	28.1518	0.0355217	0.118413	2.23966e-07	0.000573692	0.1187	0.0111835		-0.0333597	0.292828	28.1798	0.0354864	0.114223	3.49192e-07	0.000466547	0.114456	0.0214409		-0.209077	0.292828	28.1626	0.0355081	0.112874	1.94914e-07	0.000478501	0.113113	0.011669		-0.0918228	0	28.0957	0.0355926	0.109182	1.85343e-07	0.00045683	0.109411	0.0116224		0.353759	0.292828	28.2903	0.0353478
						-0.294717	0.292371	28.1516	0.0355219	0.118987	2.24626e-07	0.000575404	0.119274	0.0111831		-0.0334544	0.292371	28.1796	0.0354867	0.114689	3.49079e-07	0.000466394	0.114922	0.021441		-0.20922	0.292371	28.1625	0.0355083	0.113353	1.94907e-07	0.000478485	0.113592	0.011669		-0.0913659	0	28.0956	0.0355928	0.109639	1.85343e-07	0.00045683	0.109868	0.0116224		0.353666	0.292371	28.2889	0.0353496
						-0.295066	0.291914	28.1514	0.0355222	0.119562	2.25296e-07	0.000577152	0.119851	0.0111825		-0.0335484	0.291914	28.1793	0.0354871	0.115156	3.48966e-07	0.000466242	0.115389	0.0214411		-0.209362	0.291914	28.1623	0.0355084	0.113831	1.94901e-07	0.000478469	0.11407	0.011669		-0.0909091	0	28.0955	0.0355929	0.110096	1.85343e-07	0.00045683	0.110324	0.0116224		0.353573	0.291914	28.2874	0.0353514
						-0.295419	0.291457	28.1513	0.0355224	0.120139	2.21392e-07	0.000578936	0.120429	0.0109548		-0.0336416	0.291457	28.179	0.0354874	0.115622	3.52334e-07	0.000466091	0.115855	0.0216551		-0.209504	0.291457	28.1622	0.0355086	0.11431	1.91468e-07	0.000478453	0.114549	0.0114639		-0.0904523	0	28.0953	0.0355931	0.110553	1.92721e-07	0.00045683	0.110781	0.0120851		0.353481	0.291457	28.286	0.0353532
						-0.295775	0.291	28.1511	0.0355226	0.120718	2.20788e-07	0.000580689	0.121008	0.010892		-0.0337341	0.291	28.1787	0.0354878	0.116088	3.52217e-07	0.000465935	0.116321	0.0216551		-0.209646	0.291	28.162	0.0355088	0.114788	1.91456e-07	0.000478425	0.115027	0.0114639		-0.0899954	0	28.0952	0.0355933	0.11101	1.92721e-07	0.00045683	0.111238	0.0120851		0.35339	0.291	28.2845	0.035355
						-0.296133	0.290544	28.1509	0.0355228	0.121299	2.2113e-07	0.000582477	0.12159	0.0108754		-0.0338257	0.290544	28.1784	0.0354881	0.116554	3.50365e-07	0.00046578	0.116787	0.0215484		-0.209788	0.290544	28.1619	0.035509	0.115266	1.8991e-07	0.000478396	0.115506	0.011372		-0.0895386	0	28.095	0.0355935	0.111466	1.92721e-07	0.00045683	0.111695	0.0120851		0.3533	0.290544	28.283	0.0353569
						-0.296495	0.290087	28.1507	0.0355231	0.121881	2.28629e-07	0.000584306	0.122173	0.011209		-0.0339166	0.290087	28.1782	0.0354885	0.11702	3.43457e-07	0.000465626	0.117252	0.0211305		-0.20993	0.290087	28.1617	0.0355092	0.115745	1.87692e-07	0.000478367	0.115984	0.0112399		-0.0890818	0	28.0949	0.0355937	0.111923	1.92721e-07	0.00045683	0.112152	0.0120851		0.353211	0.290087	28.2815	0.0353588
						-0.296859	0.28963	28.1505	0.0355233	0.122466	2.2943e-07	0.000586301	0.122759	0.01121		-0.0340067	0.28963	28.1779	0.0354888	0.117485	3.43351e-07	0.000465474	0.117718	0.021131		-0.210072	0.28963	28.1616	0.0355094	0.116223	1.87682e-07	0.000478339	0.116462	0.0112399		-0.0886249	0	28.0947	0.0355939	0.11238	1.92721e-07	0.00045683	0.112608	0.0120851		0.353123	0.28963	28.28	0.0353607
						-0.297226	0.289173	28.1504	0.0355235	0.123052	2.30243e-07	0.000588339	0.123346	0.0112108		-0.034096	0.289173	28.1776	0.0354892	0.117951	3.43245e-07	0.000465322	0.118183	0.0211313		-0.210214	0.289173	28.1614	0.0355096	0.116702	1.87671e-07	0.000478311	0.116941	0.0112399		-0.0881681	0	28.0945	0.0355941	0.112837	1.92721e-07	0.00045683	0.113065	0.0120851		0.353036	0.289173	28.2785	0.0353625
						-0.297597	0.288716	28.1502	0.0355237	0.12364	2.3107e-07	0.000590421	0.123935	0.0112113		-0.0341845	0.288716	28.1773	0.0354895	0.118416	3.43139e-07	0.000465172	0.118649	0.0211316		-0.210356	0.288716	28.1613	0.0355098	0.11718	1.8766e-07	0.000478282	0.117419	0.0112399		-0.0877113	0	28.0944	0.0355943	0.113294	1.92721e-07	0.00045683	0.113522	0.0120851		0.35295	0.288716	28.277	0.0353644
						-0.297971	0.288259	28.15	0.035524	0.124231	2.31004e-07	0.000592548	0.124527	0.0111679		-0.0342722	0.288259	28.1771	0.0354898	0.118881	3.43033e-07	0.000465022	0.119114	0.0211319		-0.210498	0.288259	28.1611	0.03551	0.117658	1.87649e-07	0.000478254	0.117897	0.0112399		-0.0872545	0	28.0942	0.0355945	0.113751	1.92721e-07	0.00045683	0.113979	0.0120851		0.352864	0.288259	28.2756	0.0353662
						-0.298349	0.287803	28.1498	0.0355242	0.124823	2.31233e-07	0.00059472	0.125121	0.0111381		-0.0343591	0.287803	28.1768	0.0354902	0.119346	3.42927e-07	0.000464874	0.119579	0.021132		-0.210639	0.287803	28.161	0.0355102	0.118136	1.87639e-07	0.000478226	0.118375	0.0112399		-0.0867976	0	28.0941	0.0355947	0.114207	1.92721e-07	0.00045683	0.114436	0.0120851		0.35278	0.287803	28.2741	0.0353681
						-0.298729	0.287346	28.1496	0.0355244	0.125418	2.32094e-07	0.00059694	0.125716	0.011138		-0.0344452	0.287346	28.1765	0.0354905	0.119811	3.4282e-07	0.000464727	0.120043	0.0211322		-0.210781	0.287346	28.1608	0.0355103	0.118615	1.87628e-07	0.000478198	0.118854	0.01124		-0.0863408	0	28.0939	0.0355949	0.114664	1.92721e-07	0.00045683	0.114893	0.0120851		0.352696	0.287346	28.2726	0.0353699
						-0.299114	0.286889	28.1495	0.0355247	0.126015	2.32969e-07	0.000599207	0.126314	0.0111377		-0.0345305	0.286889	28.1763	0.0354909	0.120276	3.42713e-07	0.000464581	0.120508	0.0211322		-0.210922	0.286889	28.1607	0.0355105	0.119093	1.87636e-07	0.000478171	0.119332	0.0112411		-0.085884	0	28.0938	0.0355951	0.115121	1.92721e-07	0.00045683	0.115349	0.0120851		0.352614	0.286889	28.2711	0.0353718
						-0.299501	0.286432	28.1493	0.0355249	0.126614	2.2962e-07	0.000601524	0.126915	0.0109353		-0.034615	0.286432	28.176	0.0354912	0.12074	3.46562e-07	0.000464436	0.120973	0.0213762		-0.211063	0.286432	28.1605	0.0355107	0.119571	1.82207e-07	0.000478143	0.11981	0.0109165		-0.0854271	0	28.0936	0.0355953	0.115578	2.00339e-07	0.00045683	0.115806	0.0125628		0.352532	0.286432	28.2696	0.0353736
						-0.299893	0.285975	28.1491	0.0355251	0.127216	2.30495e-07	0.000603817	0.127517	0.0109353		-0.0346987	0.285975	28.1757	0.0354916	0.121205	3.38182e-07	0.000464288	0.121437	0.020866		-0.211204	0.285975	28.1604	0.0355109	0.120049	1.82193e-07	0.000478106	0.120288	0.0109165		-0.0849703	0	28.0935	0.0355955	0.116035	2.00339e-07	0.00045683	0.116263	0.0125628		0.352451	0.285975	28.2681	0.0353756
						-0.300288	0.285519	28.1489	0.0355254	0.127819	2.30462e-07	0.000606158	0.128122	0.0108915		-0.0347816	0.285519	28.1754	0.0354919	0.121669	3.37761e-07	0.00046414	0.121901	0.0208466		-0.211345	0.285519	28.1602	0.0355111	0.120527	1.82179e-07	0.000478069	0.120766	0.0109165		-0.0845135	0	28.0933	0.0355957	0.116492	2.00339e-07	0.00045683	0.11672	0.0125628		0.352371	0.285519	28.2665	0.0353775
						-0.300686	0.285062	28.1487	0.0355256	0.128426	2.30844e-07	0.000608549	0.12873	0.0108667		-0.0348637	0.285062	28.1752	0.0354922	0.122133	3.37663e-07	0.000463994	0.122365	0.0208471		-0.211486	0.285062	28.1601	0.0355113	0.121005	1.82164e-07	0.000478033	0.121244	0.0109164		-0.0840566	0	28.0932	0.0355959	0.116948	2.00339e-07	0.00045683	0.117177	0.0125628		0.352292	0.285062	28.265	0.0353795
						-0.301088	0.284605	28.1485	0.0355258	0.129034	2.31756e-07	0.00061099	0.12934	0.0108661		-0.0349449	0.284605	28.1749	0.0354926	0.122597	3.37565e-07	0.00046385	0.122829	0.0208476		-0.211627	0.284605	28.1599	0.0355114	0.121483	1.8215e-07	0.000477996	0.121722	0.0109164		-0.0835998	0	28.093	0.0355961	0.117405	2.00339e-07	0.00045683	0.117634	0.0125628		0.352214	0.284605	28.2635	0.0353814
						-0.301494	0.284148	28.1484	0.0355261	0.129645	2.41268e-07	0.000613483	0.129952	0.0112661		-0.0350253	0.284148	28.1746	0.0354929	0.123061	3.37468e-07	0.000463706	0.123293	0.020848		-0.211768	0.284148	28.1598	0.0355116	0.121961	1.82136e-07	0.00047796	0.1222	0.0109164		-0.083143	0	28.0928	0.0355963	0.117862	2.00339e-07	0.00045683	0.11809	0.0125628		0.352137	0.284148	28.2619	0.0353833
						-0.301903	0.283691	28.1482	0.0355263	0.130259	2.42669e-07	0.000616223	0.130567	0.0112811		-0.0351048	0.283691	28.1744	0.0354933	0.123525	3.37473e-07	0.000463564	0.123757	0.0208548		-0.211908	0.283691	28.1596	0.0355118	0.122439	1.82121e-07	0.000477923	0.122678	0.0109164		-0.0826862	0	28.0927	0.0355965	0.118319	2.00339e-07	0.00045683	0.118547	0.0125628		0.352061	0.283691	28.2604	0.0353852
						-0.302317	0.283234	28.148	0.0355265	0.130875	2.43791e-07	0.00061903	0.131184	0.0112819		-0.0351836	0.283234	28.1741	0.0354936	0.123988	3.38323e-07	0.000463423	0.12422	0.0209136		-0.212049	0.283234	28.1595	0.035512	0.122917	1.82107e-07	0.000477887	0.123156	0.0109164		-0.0822293	0	28.0925	0.0355967	0.118776	2.00339e-07	0.00045683	0.119004	0.0125628		0.351986	0.283234	28.2588	0.0353872
						-0.302735	0.282778	28.1478	0.0355268	0.131494	2.44035e-07	0.0006219	0.131805	0.0112411		-0.0352615	0.282778	28.1738	0.0354939	0.124452	3.38213e-07	0.000463283	0.124683	0.0209131		-0.212189	0.282778	28.1594	0.0355122	0.123395	1.79906e-07	0.000477851	0.123634	0.0107852		-0.0817725	0	28.0924	0.0355969	0.119233	2.00339e-07	0.00045683	0.119461	0.0125628		0.351912	0.282778	28.2573	0.0353891
						-0.303156	0.282321	28.1476	0.035527	0.132116	2.45015e-07	0.000624834	0.132428	0.0112332		-0.0353385	0.282321	28.1736	0.0354943	0.124915	3.38103e-07	0.000463145	0.125147	0.0209126		-0.212329	0.282321	28.1592	0.0355124	0.123873	1.78456e-07	0.000477814	0.124112	0.0106991		-0.0813157	0	28.0922	0.0355971	0.119689	2.00339e-07	0.00045683	0.119918	0.0125628		0.351838	0.282321	28.2558	0.035391
						-0.303583	0.281864	28.1474	0.0355273	0.132741	2.4619e-07	0.000627834	0.133054	0.0112331		-0.0354148	0.281864	28.1733	0.0354946	0.125378	3.33128e-07	0.000463008	0.12561	0.020611		-0.212469	0.281864	28.1591	0.0355125	0.124351	1.78442e-07	0.000477778	0.12459	0.0106991		-0.0808588	0	28.0921	0.0355973	0.120146	2.00339e-07	0.00045683	0.120375	0.0125628		0.351766	0.281864	28.2542	0.0353929
						-0.304013	0.281407	28.1472	0.0355275	0.133368	2.43396e-07	0.000630901	0.133684	0.0110517		-0.0354901	0.281407	28.173	0.0354949	0.125841	3.33676e-07	0.000462872	0.126073	0.0206509		-0.212609	0.281407	28.1589	0.0355127	0.124829	1.75967e-07	0.000477742	0.125067	0.0105515		-0.080402	0	28.0919	0.0355975	0.120603	2.08213e-07	0.00045683	0.120831	0.0130565		0.351694	0.281407	28.2527	0.0353948
						-0.304449	0.28095	28.147	0.0355278	0.133999	2.4458e-07	0.000633957	0.134316	0.0110519		-0.0355647	0.28095	28.1728	0.0354953	0.126304	3.33576e-07	0.000462734	0.126535	0.0206509		-0.212749	0.28095	28.1588	0.0355129	0.125306	1.7595e-07	0.000477696	0.125545	0.0105515		-0.0799452	0	28.0917	0.0355977	0.12106	2.08213e-07	0.00045683	0.121288	0.0130565		0.351624	0.28095	28.2511	0.0353968
						-0.304888	0.280493	28.1468	0.035528	0.134633	2.45598e-07	0.00063708	0.134952	0.0110435		-0.0356384	0.280493	28.1725	0.0354956	0.126767	3.33476e-07	0.000462597	0.126998	0.0206508		-0.212889	0.280493	28.1587	0.0355131	0.125784	1.75933e-07	0.00047765	0.126023	0.0105515		-0.0794884	0	28.0916	0.0355979	0.121517	2.08213e-07	0.00045683	0.121745	0.0130565		0.351554	0.280493	28.2495	0.0353989
						-0.305332	0.280037	28.1466	0.0355283	0.13527	2.46015e-07	0.000640272	0.13559	0.0110071		-0.0357112	0.280037	28.1722	0.0354959	0.127229	3.33376e-07	0.000462461	0.127461	0.0206507		-0.213028	0.280037	28.1585	0.0355132	0.126262	1.75916e-07	0.000477604	0.1265	0.0105515		-0.0790315	0	28.0914	0.0355981	0.121974	2.08213e-07	0.00045683	0.122202	0.0130565		0.351485	0.280037	28.2479	0.0354009
						-0.305781	0.27958	28.1464	0.0355285	0.135911	2.47254e-07	0.000643533	0.136232	0.0110065		-0.0357831	0.27958	28.172	0.0354963	0.127692	3.33276e-07	0.000462327	0.127923	0.0206505		-0.213167	0.27958	28.1584	0.0355134	0.126739	1.75898e-07	0.000477557	0.126978	0.0105514		-0.0785747	0	28.0912	0.0355983	0.12243	2.08213e-07	0.00045683	0.122659	0.0130565		0.351417	0.27958	28.2463	0.0354029
						-0.306234	0.279123	28.1462	0.0355287	0.136554	2.51771e-07	0.000645246	0.136877	0.0111778		-0.0358542	0.279123	28.1717	0.0354966	0.128154	3.33175e-07	0.000462195	0.128385	0.0206502		-0.213307	0.279123	28.1582	0.0355136	0.127217	1.75238e-07	0.000477511	0.127456	0.0105129		-0.0781179	0	28.0911	0.0355985	0.122887	2.08213e-07	0.00045683	0.123116	0.0130565		0.351351	0.279123	28.2447	0.0354049
						-0.306691	0.278667	28.146	0.035529	0.137199	2.57752e-07	0.000641829	0.13752	0.0115042		-0.0359244	0.278666	28.1714	0.0354969	0.128616	3.33075e-07	0.000462063	0.128847	0.0206498		-0.213446	0.278666	28.1581	0.0355138	0.127694	1.72257e-07	0.000477465	0.127933	0.010335		-0.077661	0	28.0909	0.0355987	0.123344	2.08213e-07	0.00045683	0.123572	0.0130565		0.351285	0.278666	28.2431	0.0354069
						-0.307148	0.278216	28.1458	0.0355293	0.137841	2.5636e-07	0.000638303	0.13816	0.0115053		-0.0359938	0.278209	28.1712	0.0354973	0.129078	3.32974e-07	0.000461933	0.129309	0.0206494		-0.213584	0.278209	28.158	0.0355139	0.128172	1.72241e-07	0.000477419	0.12841	0.010335		-0.0772042	0	28.0907	0.0355989	0.123801	2.08213e-07	0.00045683	0.124029	0.0130565		0.35122	0.278209	28.2415	0.0354089
						-0.307605	0.277771	28.1456	0.0355295	0.13848	2.54645e-07	0.000634855	0.138797	0.0114904		-0.0360623	0.277752	28.1709	0.0354976	0.12954	3.32236e-07	0.000461805	0.129771	0.0206093		-0.213723	0.277752	28.1578	0.0355141	0.128649	1.72225e-07	0.000477373	0.128888	0.0103351		-0.0767474	0	28.0906	0.0355991	0.124258	2.08213e-07	0.00045683	0.124486	0.0130565		0.351155	0.277752	28.2399	0.0354109
						-0.308061	0.27733	28.1454	0.0355298	0.139114	2.53113e-07	0.000631483	0.13943	0.0114823		-0.0361299	0.277296	28.1706	0.0354979	0.130002	3.24508e-07	0.000461678	0.130233	0.0201355		-0.213862	0.277296	28.1577	0.0355143	0.129127	1.72208e-07	0.000477327	0.129365	0.0103351		-0.0762905	0	28.0904	0.0355993	0.124714	2.08213e-07	0.00045683	0.124943	0.0130565		0.351092	0.277296	28.2383	0.0354129
						-0.308518	0.276894	28.1452	0.03553	0.139746	2.51791e-07	0.000628185	0.14006	0.0114823		-0.0361966	0.276839	28.1704	0.0354983	0.130464	3.2442e-07	0.000461552	0.130695	0.0201355		-0.214	0.276839	28.1575	0.0355145	0.129604	1.72192e-07	0.000477282	0.129843	0.0103351		-0.0758337	0	28.0903	0.0355995	0.125171	2.08213e-07	0.00045683	0.1254	0.0130565		0.35103	0.276839	28.2367	0.0354149
						-0.308975	0.276463	28.145	0.0355303	0.140374	2.47596e-07	0.000624961	0.140687	0.0113492		-0.0362625	0.276382	28.1701	0.0354986	0.130925	3.28705e-07	0.000461428	0.131156	0.0204069		-0.214138	0.276382	28.1574	0.0355146	0.130081	1.70141e-07	0.000477236	0.13032	0.010213		-0.0753769	0	28.0901	0.0355997	0.125628	2.16355e-07	0.00045683	0.125857	0.0135671		0.350968	0.276382	28.2352	0.0354168
						-0.309432	0.276036	28.1448	0.0355305	0.140999	2.45701e-07	0.000621858	0.14131	0.0113186		-0.0363275	0.275925	28.1699	0.0354989	0.131387	3.28616e-07	0.000461303	0.131618	0.0204069		-0.214276	0.275925	28.1573	0.0355148	0.130558	1.70122e-07	0.000477181	0.130797	0.010213		-0.0749201	0	28.0899	0.0356	0.126085	2.16355e-07	0.00045683	0.126313	0.0135671		0.350908	0.275925	28.2335	0.0354189
						-0.309889	0.275614	28.1446	0.0355308	0.141621	2.44506e-07	0.000618835	0.14193	0.0113185		-0.0363915	0.275468	28.1696	0.0354992	0.131848	3.28526e-07	0.000461179	0.132079	0.0204068		-0.214414	0.275468	28.1571	0.035515	0.131036	1.70102e-07	0.000477127	0.131274	0.010213		-0.0744632	0	28.0897	0.0356002	0.126542	2.16355e-07	0.00045683	0.12677	0.0135671		0.350848	0.275468	28.2318	0.035421
						-0.310346	0.275197	28.1444	0.035531	0.14224	2.42911e-07	0.000615877	0.142548	0.0112987		-0.0364547	0.275011	28.1694	0.0354996	0.132309	3.28436e-07	0.000461056	0.13254	0.0204067		-0.214552	0.275011	28.157	0.0355151	0.131513	1.67451e-07	0.000477072	0.131751	0.0100549		-0.0740064	0	28.0896	0.0356004	0.126999	2.16355e-07	0.00045683	0.127227	0.0135671		0.35079	0.275011	28.2302	0.0354231
						-0.310802	0.274784	28.1442	0.0355313	0.142856	2.41742e-07	0.000612983	0.143162	0.0112974		-0.036517	0.274555	28.1691	0.0354999	0.13277	3.28346e-07	0.000460935	0.133001	0.0204064		-0.214689	0.274555	28.1569	0.0355153	0.13199	1.66479e-07	0.000477018	0.132228	0.00999771		-0.0735496	0	28.0894	0.0356006	0.127455	2.16355e-07	0.00045683	0.127684	0.0135671		0.350732	0.274555	28.2285	0.0354252
						-0.311259	0.274375	28.144	0.0355315	0.143469	2.45027e-07	0.000610152	0.143774	0.011504		-0.0365784	0.274098	28.1688	0.0355002	0.133231	3.28256e-07	0.000460816	0.133462	0.0204061		-0.214827	0.274098	28.1567	0.0355155	0.132467	1.66461e-07	0.000476963	0.132705	0.00999775		-0.0730927	0	28.0892	0.0356008	0.127912	2.16355e-07	0.00045683	0.128141	0.0135671		0.350675	0.274098	28.2269	0.0354273
						-0.311716	0.27397	28.1438	0.0355317	0.144079	2.52216e-07	0.000607294	0.144382	0.0118973		-0.0366389	0.273641	28.1686	0.0355006	0.133692	3.28166e-07	0.000460698	0.133923	0.0204057		-0.214964	0.273641	28.1566	0.0355156	0.132944	1.66442e-07	0.000476909	0.133182	0.00999778		-0.0726359	0	28.0891	0.035601	0.128369	2.16355e-07	0.00045683	0.128598	0.0135671		0.350619	0.273641	28.2252	0.0354293
						-0.312173	0.27357	28.1437	0.035532	0.144686	2.51013e-07	0.000604337	0.144988	0.0118985		-0.0366985	0.273184	28.1683	0.0355009	0.134153	3.24689e-07	0.000460582	0.134383	0.0201946		-0.215101	0.273184	28.1565	0.0355158	0.133421	1.66424e-07	0.000476854	0.133659	0.00999782		-0.0721791	0	28.0889	0.0356013	0.128826	2.16355e-07	0.00045683	0.129054	0.0135671		0.350564	0.273184	28.2235	0.0354314
						-0.31263	0.273175	28.1435	0.0355322	0.14529	2.49837e-07	0.000601452	0.145591	0.0118996		-0.0367571	0.272727	28.1681	0.0355012	0.134613	3.19716e-07	0.000460467	0.134844	0.0198903		-0.215237	0.272727	28.1563	0.035516	0.133898	1.66405e-07	0.0004768	0.134136	0.00999785		-0.0717222	0	28.0887	0.0356015	0.129283	2.16355e-07	0.00045683	0.129511	0.0135671		0.35051	0.272727	28.2219	0.0354335
						-0.313087	0.272783	28.1433	0.0355325	0.145892	2.48707e-07	0.000598636	0.146191	0.0119015		-0.0368149	0.27227	28.1678	0.0355015	0.135074	3.1964e-07	0.000460354	0.135304	0.0198904		-0.215374	0.27227	28.1562	0.0355161	0.134374	1.66387e-07	0.000476745	0.134613	0.00999788		-0.0712654	0	28.0886	0.0356017	0.12974	2.16355e-07	0.00045683	0.129968	0.0135671		0.350457	0.27227	28.2202	0.0354356
						-0.313543	0.272397	28.1431	0.0355327	0.14649	2.47568e-07	0.000595888	0.146788	0.0119016		-0.0368717	0.271814	28.1675	0.0355019	0.135534	3.19564e-07	0.000460243	0.135764	0.0198905		-0.21551	0.271814	28.1561	0.0355163	0.134851	1.66368e-07	0.000476691	0.135089	0.00999791		-0.0708086	0	28.0884	0.0356019	0.130196	2.16355e-07	0.00045683	0.130425	0.0135671		0.350405	0.271814	28.2186	0.0354376
						-0.314	0.272014	28.1429	0.035533	0.147086	2.46448e-07	0.000593206	0.147383	0.0119013		-0.0369277	0.271357	28.1673	0.0355022	0.135995	3.24159e-07	0.000460133	0.136225	0.0201813		-0.215647	0.271357	28.156	0.0355165	0.135328	1.63734e-07	0.000476636	0.135566	0.00984073		-0.0703518	0	28.0882	0.0356021	0.130653	2.24781e-07	0.00045683	0.130882	0.0140955		0.350354	0.271357	28.217	0.0354397
						-0.314457	0.271636	28.1427	0.0355332	0.14768	2.44568e-07	0.000590589	0.147975	0.0118629		-0.0369827	0.2709	28.167	0.0355025	0.136455	3.24081e-07	0.000460023	0.136685	0.0201813		-0.215782	0.2709	28.1558	0.0355166	0.135804	1.61108e-07	0.000476575	0.136043	0.00968415		-0.0698949	0	28.088	0.0356024	0.13111	2.24781e-07	0.00045683	0.131339	0.0140955		0.350303	0.2709	28.2152	0.0354418
						-0.314914	0.271261	28.1425	0.0355335	0.14827	2.41244e-07	0.000588044	0.148564	0.0117523		-0.0370368	0.270443	28.1668	0.0355028	0.136915	3.24003e-07	0.000459914	0.137145	0.0201812		-0.215918	0.270443	28.1557	0.0355168	0.136281	1.61088e-07	0.000476513	0.136519	0.00968422		-0.0694381	0	28.0879	0.0356026	0.131567	2.24781e-07	0.00045683	0.131795	0.0140955		0.350254	0.270443	28.2135	0.035444
						-0.315371	0.270891	28.1423	0.0355337	0.148858	2.4024e-07	0.000585589	0.149151	0.0117524		-0.03709	0.269986	28.1665	0.0355031	0.137375	3.23925e-07	0.000459807	0.137605	0.0201811		-0.216054	0.269986	28.1556	0.035517	0.136757	1.62068e-07	0.000476451	0.136996	0.00974436		-0.0689813	0	28.0877	0.0356028	0.132024	2.24781e-07	0.00045683	0.132252	0.0140955		0.350205	0.269986	28.2118	0.0354462
						-0.315827	0.270525	28.1421	0.035534	0.149444	2.39325e-07	0.000583192	0.149735	0.0117558		-0.0371423	0.269529	28.1663	0.0355035	0.137834	3.23846e-07	0.000459702	0.138064	0.0201808		-0.216189	0.269529	28.1554	0.0355171	0.137234	1.62291e-07	0.000476392	0.137472	0.00975902		-0.0685244	0	28.0875	0.035603	0.132481	2.24781e-07	0.00045683	0.132709	0.0140955		0.350158	0.269529	28.2101	0.0354484
						-0.316284	0.270162	28.1419	0.0355342	0.150027	2.43425e-07	0.000580851	0.150317	0.0120054		-0.0371936	0.269073	28.166	0.0355038	0.138294	3.23768e-07	0.000459598	0.138524	0.0201805		-0.216324	0.269073	28.1553	0.0355173	0.13771	1.6227e-07	0.000476333	0.137948	0.00975898		-0.0680676	0	28.0873	0.0356032	0.132937	2.24781e-07	0.00045683	0.133166	0.0140955		0.350111	0.269073	28.2083	0.0354505
						-0.316741	0.269803	28.1417	0.0355344	0.150608	2.52013e-07	0.000578484	0.150897	0.0124798		-0.0372439	0.268616	28.1657	0.0355041	0.138754	3.1895e-07	0.000459496	0.138983	0.0198846		-0.216459	0.268616	28.1552	0.0355174	0.138187	1.6225e-07	0.000476274	0.138425	0.00975893		-0.0676108	0	28.0871	0.0356035	0.133394	2.24781e-07	0.00045683	0.133623	0.0140955		0.350065	0.268616	28.2066	0.0354527
						-0.317198	0.269448	28.1415	0.0355347	0.151186	2.50973e-07	0.000576029	0.151474	0.0124812		-0.0372934	0.268159	28.1655	0.0355044	0.139213	3.15358e-07	0.000459396	0.139443	0.0196649		-0.216594	0.268159	28.1551	0.0355176	0.138663	1.62229e-07	0.000476215	0.138901	0.00975888		-0.067154	0	28.087	0.0356037	0.133851	2.24781e-07	0.00045683	0.134079	0.0140955		0.35002	0.268159	28.2049	0.0354549
						-0.317655	0.269098	28.1413	0.0355349	0.151762	2.49953e-07	0.000573638	0.152049	0.0124823		-0.0373419	0.267702	28.1652	0.0355048	0.139673	3.15294e-07	0.000459298	0.139902	0.0196651		-0.216728	0.267702	28.1549	0.0355178	0.139139	1.62208e-07	0.000476156	0.139377	0.00975882		-0.0666971	0	28.0868	0.0356039	0.134308	2.24781e-07	0.00045683	0.134536	0.0140955		0.349977	0.267702	28.2032	0.035457
						-0.318112	0.268751	28.1411	0.0355352	0.152336	2.48952e-07	0.000571309	0.152622	0.012483		-0.0373894	0.267245	28.165	0.0355051	0.140132	3.15231e-07	0.000459202	0.140361	0.0196653		-0.216863	0.267245	28.1548	0.0355179	0.139615	1.59521e-07	0.000476098	0.139853	0.00959834		-0.0662403	0	28.0866	0.0356041	0.134765	2.24781e-07	0.00045683	0.134993	0.0140955		0.349934	0.267245	28.2015	0.0354591
						-0.318568	0.268408	28.1409	0.0355354	0.152907	2.48449e-07	0.000569041	0.153192	0.0125075		-0.037436	0.266788	28.1647	0.0355054	0.140591	3.15167e-07	0.000459107	0.140821	0.0196654		-0.216997	0.266788	28.1547	0.0355181	0.140091	1.58738e-07	0.000476039	0.140329	0.00955243		-0.0657835	0	28.0864	0.0356044	0.135222	2.24781e-07	0.00045683	0.13545	0.0140955		0.349891	0.266788	28.1998	0.0354613
						-0.319025	0.268068	28.1407	0.0355357	0.153476	2.47545e-07	0.000566831	0.15376	0.0125105		-0.0374817	0.266332	28.1645	0.0355057	0.14105	3.20024e-07	0.000459014	0.14128	0.0199725		-0.217131	0.266332	28.1545	0.0355182	0.140567	1.57302e-07	0.00047598	0.140805	0.00946722		-0.0653266	0	28.0863	0.0356046	0.135678	2.33508e-07	0.00045683	0.135907	0.0146428		0.34985	0.266332	28.1981	0.0354634
						-0.319482	0.267733	28.1405	0.0355359	0.154043	2.46597e-07	0.000564677	0.154325	0.0125101		-0.0375264	0.265875	28.1642	0.035506	0.141509	3.19959e-07	0.000458921	0.141739	0.0199725		-0.217264	0.265875	28.1544	0.0355184	0.141043	1.57281e-07	0.000475915	0.141281	0.00946719		-0.0648698	0	28.0861	0.0356048	0.136135	2.33508e-07	0.00045683	0.136364	0.0146428		0.34981	0.265875	28.1963	0.0354657
						-0.319939	0.267401	28.1403	0.0355362	0.154608	2.45666e-07	0.000562579	0.154889	0.0125094		-0.0375702	0.265418	28.164	0.0355063	0.141968	3.19894e-07	0.00045883	0.142198	0.0199724		-0.217398	0.265418	28.1543	0.0355186	0.141519	1.57259e-07	0.00047585	0.141757	0.00946717		-0.064413	0	28.0859	0.0356051	0.136592	2.33508e-07	0.00045683	0.13682	0.0146428		0.349771	0.265418	28.1945	0.0354679
						-0.320396	0.267072	28.1401	0.0355364	0.15517	2.44753e-07	0.000560534	0.155451	0.0125084		-0.037613	0.264961	28.1637	0.0355067	0.142427	3.19829e-07	0.000458741	0.142656	0.0199722		-0.217531	0.264961	28.1542	0.0355187	0.141995	1.57237e-07	0.000475785	0.142233	0.00946714		-0.0639561	0	28.0857	0.0356053	0.137049	2.33508e-07	0.00045683	0.137277	0.0146428		0.349732	0.264961	28.1927	0.0354702
						-0.320853	0.266748	28.1399	0.0355367	0.155731	2.43856e-07	0.000558541	0.15601	0.012507		-0.0376548	0.264504	28.1635	0.035507	0.142886	3.19764e-07	0.000458654	0.143115	0.0199719		-0.217664	0.264504	28.154	0.0355189	0.142471	1.57215e-07	0.00047572	0.142709	0.00946711		-0.0634993	0	28.0855	0.0356055	0.137506	2.33508e-07	0.00045683	0.137734	0.0146428		0.349695	0.264504	28.1909	0.0354725
						-0.321309	0.266426	28.1397	0.0355369	0.156289	2.47308e-07	0.000556598	0.156568	0.0127283		-0.0376957	0.264048	28.1632	0.0355073	0.143344	3.15131e-07	0.000458569	0.143574	0.0196862		-0.217796	0.264048	28.1539	0.035519	0.142947	1.57193e-07	0.000475655	0.143185	0.00946707		-0.0630425	0	28.0853	0.0356058	0.137963	2.33508e-07	0.00045683	0.138191	0.0146428		0.349658	0.264048	28.1891	0.0354747
						-0.321766	0.266108	28.1395	0.0355372	0.156846	2.57044e-07	0.000554649	0.157123	0.0132759		-0.0377356	0.263591	28.163	0.0355076	0.143803	3.11416e-07	0.000458486	0.144032	0.0194576		-0.217929	0.263591	28.1538	0.0355192	0.143422	1.56285e-07	0.000475591	0.14366	0.00941371		-0.0625857	0	28.0852	0.035606	0.138419	2.33508e-07	0.00045683	0.138648	0.0146428		0.349623	0.263591	28.1873	0.035477
						-0.322223	0.265794	28.1393	0.0355374	0.157401	2.56141e-07	0.000552627	0.157677	0.0132777		-0.0377745	0.263134	28.1627	0.0355079	0.144261	3.11366e-07	0.000458404	0.144491	0.019458		-0.218061	0.263134	28.1537	0.0355193	0.143898	1.53753e-07	0.000475526	0.144136	0.00926246		-0.0621288	0	28.085	0.0356062	0.138876	2.33508e-07	0.00045683	0.139105	0.0146428		0.349588	0.263134	28.1855	0.0354792
						-0.32268	0.265483	28.1391	0.0355377	0.157953	2.55257e-07	0.000550662	0.158229	0.0132791		-0.0378125	0.262677	28.1625	0.0355082	0.14472	3.11317e-07	0.000458325	0.144949	0.0194583		-0.218193	0.262677	28.1535	0.0355195	0.144373	1.53733e-07	0.000475461	0.144611	0.00926247		-0.061672	0	28.0848	0.0356065	0.139333	2.33508e-07	0.00045683	0.139561	0.0146428		0.349554	0.262677	28.1837	0.0354815
						-0.323137	0.265175	28.1389	0.0355379	0.158504	2.5439e-07	0.000548751	0.158778	0.0132801		-0.0378495	0.26222	28.1622	0.0355085	0.145178	3.11267e-07	0.000458247	0.145407	0.0194585		-0.218325	0.26222	28.1534	0.0355197	0.144849	1.53712e-07	0.000475396	0.145087	0.00926248		-0.0612152	0	28.0846	0.0356067	0.13979	2.33508e-07	0.00045683	0.140018	0.0146428		0.349521	0.26222	28.182	0.0354837
						-0.323594	0.264871	28.1387	0.0355382	0.159053	2.53541e-07	0.000546893	0.159326	0.0132807		-0.0378855	0.261763	28.162	0.0355089	0.145636	3.11218e-07	0.000458172	0.145865	0.0194586		-0.218457	0.261763	28.1533	0.0355198	0.145324	1.53691e-07	0.000475331	0.145562	0.00926249		-0.0607583	0	28.0844	0.0356069	0.140247	2.33508e-07	0.00045683	0.140475	0.0146428		0.34949	0.261763	28.1802	0.0354859
						-0.32405	0.264571	28.1385	0.0355384	0.1596	2.52708e-07	0.000545085	0.159872	0.013281		-0.0379205	0.261307	28.1617	0.0355092	0.146095	3.16292e-07	0.000458098	0.146324	0.019779		-0.218588	0.261307	28.1532	0.03552	0.1458	1.52534e-07	0.000475267	0.146037	0.00919403		-0.0603015	0	28.0842	0.0356072	0.140704	2.42551e-07	0.00045683	0.140932	0.0152099		0.349458	0.261307	28.1784	0.0354881
						-0.324507	0.264273	28.1383	0.0355387	0.160145	2.52791e-07	0.000543327	0.160416	0.0133284		-0.0379546	0.26085	28.1615	0.0355095	0.146553	3.16241e-07	0.000458025	0.146782	0.019779		-0.218719	0.26085	28.1531	0.0355201	0.146275	1.52512e-07	0.000475197	0.146513	0.00919402		-0.0598447	0	28.084	0.0356074	0.14116	2.42551e-07	0.00045683	0.141389	0.0152099		0.349428	0.26085	28.1766	0.0354905
						-0.324964	0.263979	28.1381	0.035539	0.160688	2.52076e-07	0.000541616	0.160959	0.0133326		-0.0379877	0.260393	28.1612	0.0355098	0.147011	3.16191e-07	0.000457954	0.14724	0.0197789		-0.21885	0.260393	28.1529	0.0355203	0.14675	1.52489e-07	0.000475127	0.146988	0.00919401		-0.0593878	0	28.0839	0.0356077	0.141617	2.42551e-07	0.00045683	0.141846	0.0152099		0.349399	0.260393	28.1747	0.0354929
						-0.325421	0.263688	28.1379	0.0355392	0.16123	2.51287e-07	0.000539952	0.1615	0.0133319		-0.0380197	0.259936	28.161	0.0355101	0.147469	3.1614e-07	0.000457886	0.147698	0.0197787		-0.21898	0.259936	28.1528	0.0355204	0.147225	1.52467e-07	0.000475057	0.147463	0.009194		-0.058931	0	28.0837	0.0356079	0.142074	2.42551e-07	0.00045683	0.142302	0.0152099		0.349371	0.259936	28.1728	0.0354952
						-0.325878	0.2634	28.1377	0.0355395	0.16177	2.50513e-07	0.000538332	0.162039	0.0133308		-0.0380508	0.259479	28.1607	0.0355104	0.147927	3.13333e-07	0.000457819	0.148155	0.019606		-0.219111	0.259479	28.1527	0.0355206	0.1477	1.50042e-07	0.000474987	0.147938	0.00904914		-0.0584742	0	28.0835	0.0356081	0.142531	2.42551e-07	0.00045683	0.142759	0.0152099		0.349344	0.259479	28.1709	0.0354976
						-0.326335	0.263116	28.1375	0.0355397	0.162308	2.56501e-07	0.000536754	0.162576	0.0136895		-0.0380809	0.259022	28.1605	0.0355107	0.148384	3.07875e-07	0.000457755	0.148613	0.0192671		-0.219241	0.259022	28.1526	0.0355207	0.148175	1.49063e-07	0.000474918	0.148413	0.00899138		-0.0580174	0	28.0833	0.0356084	0.142988	2.42551e-07	0.00045683	0.143216	0.0152099		0.349317	0.259022	28.169	0.0355
						-0.326791	0.262834	28.1373	0.03554	0.162845	2.68455e-07	0.000535156	0.163112	0.0143703		-0.03811	0.258566	28.1602	0.0355111	0.148842	3.07841e-07	0.000457692	0.149071	0.0192676		-0.219371	0.258566	28.1525	0.0355209	0.14865	1.49041e-07	0.000474848	0.148888	0.00899142		-0.0575605	0	28.0831	0.0356086	0.143444	2.42551e-07	0.00045683	0.143673	0.0152099		0.349292	0.258566	28.1672	0.0355023
						-0.327248	0.262555	28.1371	0.0355402	0.16338	2.67834e-07	0.000533486	0.163647	0.014382		-0.0381381	0.258109	28.16	0.0355114	0.1493	3.07807e-07	0.000457632	0.149529	0.019268		-0.2195	0.258109	28.1523	0.035521	0.149125	1.4902e-07	0.000474778	0.149362	0.00899146		-0.0571037	0	28.0829	0.0356089	0.143901	2.42551e-07	0.00045683	0.14413	0.0152099		0.349267	0.258109	28.1653	0.0355046
						-0.327705	0.262279	28.1369	0.0355405	0.163913	2.6828e-07	0.000531865	0.164179	0.0144498		-0.0381652	0.257652	28.1598	0.0355117	0.149757	3.07772e-07	0.000457574	0.149986	0.0192683		-0.21963	0.257652	28.1522	0.0355212	0.1496	1.48999e-07	0.000474709	0.149837	0.00899149		-0.0566469	0	28.0827	0.0356091	0.144358	2.42551e-07	0.00045683	0.144587	0.0152099		0.349244	0.257652	28.1635	0.035507
						-0.328162	0.262007	28.1367	0.0355408	0.164445	2.67492e-07	0.000530293	0.16471	0.0144501		-0.0381913	0.257195	28.1595	0.035512	0.150215	3.07738e-07	0.000457517	0.150444	0.0192686		-0.219759	0.257195	28.1521	0.0355213	0.150075	1.48978e-07	0.000474639	0.150312	0.00899153		-0.05619	0	28.0825	0.0356094	0.144815	2.42551e-07	0.00045683	0.145043	0.0152099		0.349221	0.257195	28.1617	0.0355093
						-0.328619	0.261738	28.1365	0.035541	0.164975	2.66721e-07	0.000528766	0.16524	0.01445		-0.0382163	0.256738	28.1593	0.0355123	0.150673	3.07704e-07	0.000457463	0.150901	0.0192687		-0.219887	0.256738	28.152	0.0355215	0.150549	1.48956e-07	0.000474569	0.150786	0.00899156		-0.0557332	0	28.0823	0.0356096	0.145272	2.42551e-07	0.00045683	0.1455	0.0152099		0.349199	0.256738	28.1598	0.0355116
						-0.329076	0.261472	28.1363	0.0355413	0.165504	2.65091e-07	0.000527284	0.165768	0.0144021		-0.0382404	0.256281	28.159	0.0355126	0.15113	3.12954e-07	0.000457411	0.151359	0.0195997		-0.220016	0.256281	28.1519	0.0355216	0.151024	1.4804e-07	0.000474499	0.151261	0.00893754		-0.0552764	0	28.0821	0.0356098	0.145729	2.51928e-07	0.00045683	0.145957	0.0157979		0.349178	0.256281	28.158	0.0355139
						-0.329532	0.261208	28.1361	0.0355416	0.166032	2.62911e-07	0.00052585	0.166294	0.0143226		-0.0382635	0.255825	28.1588	0.0355129	0.151587	3.12919e-07	0.000457361	0.151816	0.0195997		-0.220144	0.255825	28.1518	0.0355218	0.151498	1.4756e-07	0.000474426	0.151735	0.00890997		-0.0548196	0	28.0819	0.0356101	0.146185	2.51928e-07	0.00045683	0.146414	0.0157979		0.349158	0.255825	28.156	0.0355164
						-0.329989	0.260948	28.1359	0.0355418	0.166557	2.62217e-07	0.000524464	0.16682	0.0143226		-0.0382855	0.255368	28.1585	0.0355132	0.152045	3.12885e-07	0.000457313	0.152273	0.0195996		-0.220272	0.255368	28.1516	0.0355219	0.151973	1.44673e-07	0.000474352	0.15221	0.00873698		-0.0543627	0	28.0817	0.0356103	0.146642	2.51928e-07	0.00045683	0.146871	0.0157979		0.349139	0.255368	28.1541	0.0355189
						-0.330446	0.26069	28.1357	0.0355421	0.167082	2.61764e-07	0.000523117	0.167343	0.0143346		-0.0383065	0.254911	28.1583	0.0355135	0.152502	3.1285e-07	0.000457267	0.152731	0.0195993		-0.2204	0.254911	28.1515	0.0355221	0.152447	1.44652e-07	0.000474279	0.152684	0.00873706		-0.0539059	0	28.0815	0.0356106	0.147099	2.51928e-07	0.00045683	0.147328	0.0157979		0.349121	0.254911	28.1521	0.0355213
						-0.330903	0.260435	28.1354	0.0355424	0.167605	2.62253e-07	0.000521808	0.167866	0.0143975		-0.0383265	0.254454	28.158	0.0355138	0.152959	3.05525e-07	0.000457223	0.153188	0.0191423		-0.220527	0.254454	28.1514	0.0355222	0.152921	1.4463e-07	0.000474205	0.153158	0.00873714		-0.0534491	0	28.0813	0.0356108	0.147556	2.51928e-07	0.00045683	0.147784	0.0157979		0.349104	0.254454	28.1501	0.0355238
						-0.33136	0.260183	28.1352	0.0355426	0.168127	2.69523e-07	0.000520535	0.168387	0.0148328		-0.0383455	0.253997	28.1578	0.0355141	0.153417	3.04705e-07	0.000457181	0.153645	0.0190927		-0.220655	0.253997	28.1513	0.0355223	0.153396	1.44609e-07	0.000474132	0.153633	0.00873721		-0.0529922	0	28.0811	0.0356111	0.148013	2.51928e-07	0.00045683	0.148241	0.0157979		0.349088	0.253997	28.1482	0.0355263
						-0.331817	0.259934	28.135	0.0355429	0.168647	2.83809e-07	0.000519242	0.168907	0.0156578		-0.0383634	0.25354	28.1575	0.0355145	0.153874	3.04688e-07	0.000457142	0.154102	0.0190932		-0.220782	0.25354	28.1512	0.0355225	0.15387	1.44588e-07	0.000474058	0.154107	0.00873728		-0.0525354	0	28.0809	0.0356113	0.14847	2.51928e-07	0.00045683	0.148698	0.0157979		0.349073	0.25354	28.1462	0.0355287
						-0.332273	0.259687	28.1348	0.0355432	0.169167	2.83095e-07	0.000517884	0.169426	0.0156594		-0.0383803	0.253084	28.1573	0.0355148	0.154331	3.0467e-07	0.000457105	0.154559	0.0190937		-0.220908	0.253084	28.1511	0.0355226	0.154344	1.44567e-07	0.000473985	0.154581	0.00873734		-0.0520786	0	28.0807	0.0356116	0.148926	2.51928e-07	0.00045683	0.149155	0.0157979		0.349059	0.253084	28.1443	0.0355311
						-0.33273	0.259443	28.1346	0.0355435	0.169684	2.82398e-07	0.000516569	0.169943	0.0156606		-0.0383962	0.252627	28.1571	0.0355151	0.154788	3.04653e-07	0.00045707	0.155017	0.019094		-0.221035	0.252627	28.151	0.0355228	0.154818	1.45088e-07	0.000473911	0.155055	0.00877024		-0.0516217	0	28.0805	0.0356119	0.149383	2.51928e-07	0.00045683	0.149612	0.0157979		0.349045	0.252627	28.1424	0.0355336
						-0.333187	0.259202	28.1344	0.0355437	0.170201	2.81716e-07	0.000515294	0.170459	0.0156614		-0.038411	0.25217	28.1568	0.0355154	0.155245	3.04635e-07	0.000457038	0.155474	0.0190943		-0.221161	0.25217	28.1508	0.0355229	0.155292	1.45763e-07	0.000473839	0.155529	0.00881238		-0.0511649	0	28.0803	0.0356121	0.14984	2.51928e-07	0.00045683	0.150069	0.0157979		0.349033	0.25217	28.1405	0.035536
						-0.333644	0.258963	28.1341	0.035544	0.170716	2.81049e-07	0.000514059	0.170973	0.0156619		-0.0384248	0.251713	28.1566	0.0355157	0.155702	3.04617e-07	0.000457008	0.155931	0.0190944		-0.221286	0.251713	28.1507	0.0355231	0.155765	1.44067e-07	0.000473769	0.156002	0.00871112		-0.0507081	0	28.0801	0.0356124	0.150297	2.51928e-07	0.00045683	0.150525	0.0157979		0.349021	0.251713	28.1386	0.0355384
						-0.334101	0.258728	28.1339	0.0355443	0.17123	2.8221e-07	0.000512862	0.171487	0.0157633		-0.0384376	0.251256	28.1563	0.035516	0.156159	3.10005e-07	0.00045698	0.156388	0.0194333		-0.221412	0.251256	28.1506	0.0355232	0.156239	1.41769e-07	0.000473699	0.156476	0.00857343		-0.0502513	0	28.0799	0.0356126	0.150754	2.61657e-07	0.00045683	0.150982	0.0164079		0.34901	0.251256	28.1367	0.0355408
						-0.334558	0.258495	28.1337	0.0355446	0.171743	2.81575e-07	0.0005117	0.171999	0.0157635		-0.0384493	0.250799	28.1561	0.0355163	0.156616	3.09988e-07	0.000456954	0.156845	0.0194333		-0.221537	0.250799	28.1505	0.0355234	0.156713	1.41746e-07	0.000473625	0.15695	0.00857339		-0.0497944	0	28.0797	0.0356129	0.151211	2.61657e-07	0.00045683	0.151439	0.0164079		0.349001	0.250799	28.1346	0.0355434
						-0.335014	0.258264	28.1335	0.0355449	0.172255	2.80944e-07	0.000510574	0.17251	0.0157629		-0.03846	0.250343	28.1559	0.0355166	0.157073	3.0997e-07	0.000456931	0.157302	0.0194332		-0.221662	0.250343	28.1504	0.0355235	0.157187	1.41724e-07	0.000473552	0.157423	0.00857334		-0.0493376	0	28.0795	0.0356131	0.151667	2.61657e-07	0.00045683	0.151896	0.0164079		0.348992	0.250343	28.1326	0.035546
						-0.335471	0.258036	28.1332	0.0355451	0.172766	2.80326e-07	0.00050948	0.17302	0.015762		-0.0384696	0.249886	28.1556	0.0355169	0.15753	3.08155e-07	0.00045691	0.157758	0.0193203		-0.221787	0.249886	28.1503	0.0355236	0.15766	1.41701e-07	0.000473479	0.157897	0.00857329		-0.0488808	0	28.0793	0.0356134	0.152124	2.61657e-07	0.00045683	0.152353	0.0164079		0.348984	0.249886	28.1305	0.0355486
						-0.335928	0.25781	28.133	0.0355454	0.173275	2.79721e-07	0.000508419	0.173529	0.0157608		-0.0384782	0.249429	28.1554	0.0355172	0.157987	3.01951e-07	0.000456891	0.158215	0.0189321		-0.221912	0.249429	28.1502	0.0355238	0.158134	1.41678e-07	0.000473406	0.15837	0.00857323		-0.0484239	0	28.0791	0.0356137	0.152581	2.61657e-07	0.00045683	0.15281	0.0164079		0.348977	0.249429	28.1285	0.0355512
						-0.336385	0.257587	28.1328	0.0355457	0.173783	2.88384e-07	0.000507389	0.174037	0.0162819		-0.0384857	0.248972	28.1551	0.0355175	0.158444	3.01951e-07	0.000456875	0.158672	0.0189328		-0.222036	0.248972	28.15	0.0355239	0.158607	1.41655e-07	0.000473333	0.158844	0.00857318		-0.0479671	0	28.0789	0.0356139	0.153038	2.61657e-07	0.00045683	0.153266	0.0164079		0.348971	0.248972	28.1264	0.0355538
						-0.336842	0.257366	28.1326	0.035546	0.174291	3.05239e-07	0.00050634	0.174544	0.0172693		-0.0384921	0.248515	28.1549	0.0355178	0.158901	3.01951e-07	0.000456861	0.159129	0.0189333		-0.22216	0.248515	28.1499	0.0355241	0.15908	1.41633e-07	0.00047326	0.159317	0.00857312		-0.0475103	0	28.0787	0.0356142	0.153495	2.61657e-07	0.00045683	0.153723	0.0164079		0.348966	0.248515	28.1244	0.0355563
						-0.337298	0.257148	28.1323	0.0355463	0.174797	3.06026e-07	0.000505233	0.17505	0.0173517		-0.0384975	0.248058	28.1546	0.0355181	0.159358	3.01951e-07	0.00045685	0.159586	0.0189338		-0.222283	0.248058	28.1498	0.0355242	0.159554	1.4161e-07	0.000473187	0.15979	0.00857306		-0.0470534	0	28.0785	0.0356144	0.153952	2.61657e-07	0.00045683	0.15418	0.0164079		0.348962	0.248058	28.1224	0.0355588
						-0.337755	0.256932	28.1321	0.0355466	0.175302	3.06242e-07	0.000504162	0.175554	0.0174008		-0.0385018	0.247602	28.1544	0.0355184	0.159814	3.01951e-07	0.000456841	0.160043	0.0189342		-0.222407	0.247602	28.1497	0.0355243	0.160027	1.38826e-07	0.000473114	0.160263	0.00840582		-0.0465966	0	28.0783	0.0356147	0.154408	2.61657e-07	0.00045683	0.154637	0.0164079		0.348959	0.247602	28.1204	0.0355614
						-0.338212	0.256719	28.1318	0.0355469	0.175807	3.05615e-07	0.000503127	0.176058	0.0174009		-0.0385051	0.247145	28.1542	0.0355187	0.160271	3.01951e-07	0.000456835	0.1605	0.0189345		-0.22253	0.247145	28.1496	0.0355245	0.1605	1.38429e-07	0.000473041	0.160736	0.00838307		-0.0461398	0	28.0781	0.035615	0.154865	2.61657e-07	0.00045683	0.155094	0.0164079		0.348956	0.247145	28.1184	0.0355639
						-0.338669	0.256508	28.1316	0.0355472	0.17631	3.05003e-07	0.000502125	0.176561	0.0174008		-0.0385073	0.246688	28.1539	0.035519	0.160728	3.01951e-07	0.000456831	0.160956	0.0189346		-0.222652	0.246688	28.1495	0.0355246	0.160973	1.38407e-07	0.000472968	0.161209	0.00838306		-0.045683	0	28.0779	0.0356152	0.155322	2.61657e-07	0.00045683	0.15555	0.0164079		0.348955	0.246688	28.1164	0.0355664
						-0.339126	0.2563	28.1314	0.0355475	0.176812	3.02524e-07	0.000501155	0.177062	0.0172927		-0.0385084	0.246231	28.1537	0.0355193	0.161185	3.07442e-07	0.00045683	0.161413	0.019279		-0.222775	0.246231	28.1494	0.0355248	0.161446	1.37789e-07	0.000472895	0.161682	0.00834688		-0.0452261	0	28.0777	0.0356155	0.155779	2.71756e-07	0.00045683	0.156007	0.0170412		0.348954	0.246231	28.1144	0.035569
						-0.339583	0.256094	28.1311	0.0355478	0.177313	3.01782e-07	0.000500221	0.177563	0.0172825		-0.0385085	0.245774	28.1534	0.0355196	0.161642	3.07442e-07	0.000456831	0.16187	0.0192789		-0.222897	0.245774	28.1493	0.0355249	0.161919	1.37766e-07	0.00047282	0.162155	0.00834686		-0.0447693	0	28.0775	0.0356158	0.156236	2.71756e-07	0.00045683	0.156464	0.0170412		0.348955	0.245774	28.1122	0.0355717
						-0.340039	0.25589	28.1309	0.0355481	0.177813	3.01236e-07	0.000499316	0.178063	0.0172825		-0.0385075	0.245317	28.1532	0.0355199	0.162099	3.07442e-07	0.000456834	0.162327	0.0192788		-0.223019	0.245317	28.1492	0.035525	0.162392	1.37744e-07	0.000472745	0.162628	0.00834684		-0.0443125	0	28.0772	0.035616	0.156693	2.71756e-07	0.00045683	0.156921	0.0170412		0.348956	0.245317	28.1101	0.0355744
						-0.340496	0.255688	28.1306	0.0355484	0.178312	3.00824e-07	0.00049844	0.178562	0.0172892		-0.0385054	0.244861	28.153	0.0355203	0.162555	3.05211e-07	0.000456841	0.162784	0.0191387		-0.223141	0.244861	28.1491	0.0355252	0.162864	1.37722e-07	0.00047267	0.163101	0.00834682		-0.0438556	0	28.077	0.0356163	0.157149	2.71756e-07	0.00045683	0.157378	0.0170412		0.348958	0.244861	28.108	0.0355771
						-0.340953	0.255489	28.1304	0.0355487	0.178811	3.02339e-07	0.00049759	0.17906	0.0174059		-0.0385022	0.244404	28.1527	0.0355206	0.163012	2.99587e-07	0.00045685	0.163241	0.0187856		-0.223262	0.244404	28.1489	0.0355253	0.163337	1.377e-07	0.000472595	0.163573	0.00834679		-0.0433988	0	28.0768	0.0356166	0.157606	2.71756e-07	0.00045683	0.157835	0.0170412		0.348962	0.244404	28.1058	0.0355798
						-0.34141	0.255292	28.1302	0.035549	0.179308	3.12883e-07	0.000496767	0.179557	0.0180428		-0.0384979	0.243947	28.1525	0.0355209	0.163469	2.99606e-07	0.000456861	0.163697	0.0187863		-0.223383	0.243947	28.1488	0.0355255	0.16381	1.37066e-07	0.00047252	0.164046	0.00830969		-0.042942	0	28.0766	0.0356168	0.158063	2.71756e-07	0.00045683	0.158291	0.0170412		0.348966	0.243947	28.1037	0.0355825
						-0.341867	0.255097	28.1299	0.0355493	0.179805	3.33221e-07	0.000495924	0.180053	0.0192483		-0.0384926	0.24349	28.1522	0.0355212	0.163926	2.99625e-07	0.000456875	0.164154	0.018787		-0.223504	0.24349	28.1487	0.0355256	0.164282	1.34562e-07	0.000472445	0.164518	0.00815921		-0.0424852	0	28.0764	0.0356171	0.15852	2.71756e-07	0.00045683	0.158748	0.0170412		0.348971	0.24349	28.1016	0.0355852
						-0.342324	0.254904	28.1297	0.0355497	0.180301	3.32648e-07	0.00049503	0.180549	0.0192499		-0.0384861	0.243033	28.152	0.0355215	0.164383	2.99644e-07	0.000456892	0.164611	0.0187875		-0.223624	0.243033	28.1486	0.0355257	0.164755	1.34542e-07	0.00047237	0.164991	0.00815923		-0.0420283	0	28.0762	0.0356174	0.158977	2.71756e-07	0.00045683	0.159205	0.0170412		0.348977	0.243033	28.0995	0.0355878
						-0.34278	0.254713	28.1294	0.03555	0.180796	3.3209e-07	0.000494167	0.181043	0.0192512		-0.0384786	0.242577	28.1518	0.0355218	0.16484	2.99663e-07	0.000456911	0.165068	0.0187879		-0.223744	0.242577	28.1485	0.0355259	0.165227	1.34521e-07	0.000472296	0.165463	0.00815926		-0.0415715	0	28.076	0.0356177	0.159434	2.71756e-07	0.00045683	0.159662	0.0170412		0.348984	0.242577	28.0974	0.0355905
						-0.343237	0.254524	28.1291	0.0355503	0.18129	3.31545e-07	0.000493333	0.181537	0.0192521		-0.0384699	0.24212	28.1515	0.0355221	0.165297	2.99683e-07	0.000456933	0.165525	0.0187882		-0.223864	0.24212	28.1484	0.035526	0.165699	1.345e-07	0.000472221	0.165935	0.00815928		-0.0411147	0	28.0757	0.0356179	0.15989	2.71756e-07	0.00045683	0.160119	0.0170412		0.348992	0.24212	28.0953	0.0355931
						-0.343694	0.254338	28.1289	0.0355507	0.181784	3.31013e-07	0.000492527	0.18203	0.0192527		-0.0384602	0.241663	28.1513	0.0355224	0.165754	2.99702e-07	0.000456958	0.165982	0.0187883		-0.223984	0.241663	28.1483	0.0355261	0.166171	1.34479e-07	0.000472146	0.166408	0.0081593		-0.0406578	0	28.0755	0.0356182	0.160347	2.71756e-07	0.00045683	0.160576	0.0170412		0.349001	0.241663	28.0932	0.0355958
						-0.344151	0.254154	28.1286	0.035551	0.182276	3.31247e-07	0.000491748	0.182522	0.0192968		-0.0384494	0.241206	28.151	0.0355227	0.16621	3.05261e-07	0.000456985	0.166439	0.0191357		-0.224103	0.241206	28.1482	0.0355263	0.166644	1.34006e-07	0.000472071	0.16688	0.0081319		-0.040201	0	28.0753	0.0356185	0.160804	2.82246e-07	0.00045683	0.161032	0.017699		0.349011	0.241206	28.0911	0.0355984
						-0.344608	0.253972	28.1283	0.0355513	0.182768	3.32604e-07	0.000490995	0.183013	0.0194055		-0.0384374	0.240749	28.1508	0.035523	0.166667	3.0528e-07	0.000457016	0.166896	0.0191356		-0.224222	0.240749	28.1481	0.0355264	0.167116	1.33985e-07	0.000471995	0.167352	0.00813191		-0.0397442	0	28.0751	0.0356188	0.161261	2.82246e-07	0.00045683	0.161489	0.017699		0.349021	0.240749	28.0889	0.0356013
						-0.345065	0.253792	28.1281	0.0355517	0.183259	3.32101e-07	0.000490267	0.183504	0.0194049		-0.0384244	0.240292	28.1506	0.0355233	0.167124	3.053e-07	0.000457049	0.167353	0.0191355		-0.224341	0.240292	28.148	0.0355265	0.167588	1.33963e-07	0.000471919	0.167824	0.00813192		-0.0392873	0	28.0749	0.035619	0.161718	2.82246e-07	0.00045683	0.161946	0.017699		0.349033	0.240292	28.0866	0.0356041
						-0.345521	0.253614	28.1278	0.035552	0.183749	3.31609e-07	0.000489562	0.183994	0.0194041		-0.0384103	0.239836	28.1503	0.0355236	0.167582	3.04946e-07	0.000457085	0.16781	0.0191118		-0.224459	0.239836	28.1479	0.0355267	0.16806	1.32488e-07	0.000471843	0.168295	0.00804371		-0.0388305	0	28.0747	0.0356193	0.162175	2.82246e-07	0.00045683	0.162403	0.017699		0.349045	0.239836	28.0844	0.035607
						-0.345978	0.253438	28.1276	0.0355523	0.184239	3.31128e-07	0.00048888	0.184483	0.019403		-0.038395	0.239379	28.1501	0.0355239	0.168039	2.9763e-07	0.000457123	0.168267	0.0186517		-0.224577	0.239379	28.1478	0.0355268	0.168531	1.30873e-07	0.000471767	0.168767	0.00794688		-0.0383737	0	28.0744	0.0356196	0.162631	2.82246e-07	0.00045683	0.16286	0.017699		0.349059	0.239379	28.0821	0.0356098
						-0.346435	0.253264	28.1273	0.0355527	0.184728	3.43833e-07	0.00048822	0.184972	0.0201747		-0.0383786	0.238922	28.1498	0.0355242	0.168496	2.97669e-07	0.000457165	0.168724	0.0186525		-0.224695	0.238922	28.1477	0.0355269	0.169003	1.30853e-07	0.000471691	0.169239	0.00794694		-0.0379169	0	28.0742	0.0356199	0.163088	2.82246e-07	0.00045683	0.163317	0.017699		0.349073	0.238922	28.0799	0.0356127
						-0.346892	0.253092	28.127	0.035553	0.185216	3.68206e-07	0.000487542	0.18546	0.0216349		-0.0383611	0.238465	28.1496	0.0355245	0.168953	2.97708e-07	0.000457209	0.169182	0.0186531		-0.224813	0.238465	28.1476	0.0355271	0.169475	1.30832e-07	0.000471615	0.169711	0.007947		-0.03746	0	28.074	0.0356202	0.163545	2.82246e-07	0.00045683	0.163773	0.017699		0.349089	0.238465	28.0777	0.0356155
						-0.347349	0.252922	28.1267	0.0355534	0.185703	3.6768e-07	0.000486817	0.185947	0.0216362		-0.0383425	0.238008	28.1494	0.0355248	0.16941	2.97747e-07	0.000457256	0.169639	0.0186537		-0.22493	0.238008	28.1475	0.0355272	0.169946	1.30812e-07	0.000471539	0.170182	0.00794706		-0.0370032	0	28.0738	0.0356204	0.164002	2.82246e-07	0.00045683	0.16423	0.017699		0.349105	0.238008	28.0755	0.0356182
						-0.347806	0.252753	28.1264	0.0355537	0.18619	3.6816e-07	0.000486118	0.186433	0.0216955		-0.0383228	0.237551	28.1491	0.0355251	0.169867	2.97786e-07	0.000457306	0.170096	0.0186541		-0.225047	0.237551	28.1474	0.0355273	0.170418	1.30792e-07	0.000471463	0.170654	0.00794712		-0.0365464	0	28.0735	0.0356207	0.164459	2.82246e-07	0.00045683	0.164687	0.017699		0.349122	0.237551	28.0733	0.035621
						-0.348262	0.252587	28.1261	0.0355541	0.186676	3.69782e-07	0.000485445	0.186919	0.0218214		-0.0383019	0.237095	28.1489	0.0355254	0.170325	2.97826e-07	0.000457359	0.170553	0.0186544		-0.225163	0.237095	28.1472	0.0355275	0.170889	1.30772e-07	0.000471387	0.171125	0.00794717		-0.0360895	0	28.0733	0.035621	0.164915	2.82246e-07	0.00045683	0.165144	0.017699		0.349141	0.237095	28.0711	0.0356238
						-0.348719	0.252423	28.1259	0.0355545	0.187162	3.69286e-07	0.000484795	0.187404	0.0218213		-0.0382799	0.236638	28.1487	0.0355257	0.170782	2.97865e-07	0.000457414	0.171011	0.0186546		-0.225279	0.236638	28.1471	0.0355276	0.171361	1.30752e-07	0.000471312	0.171597	0.00794722		-0.0356327	0	28.0731	0.0356213	0.165372	2.82246e-07	0.00045683	0.165601	0.017699		0.34916	0.236638	28.0689	0.0356266
						-0.349176	0.252261	28.1256	0.0355548	0.187647	3.68802e-07	0.000484169	0.187889	0.0218209		-0.0382568	0.236181	28.1484	0.035526	0.171239	3.03462e-07	0.000457473	0.171468	0.0190027		-0.225395	0.236181	28.147	0.0355277	0.171832	1.304e-07	0.000471236	0.172068	0.00792712		-0.0351759	0	28.0729	0.0356216	0.165829	2.93146e-07	0.00045683	0.166058	0.0183826		0.34918	0.236181	28.0667	0.0356294
						-0.349633	0.2521	28.1253	0.0355552	0.188131	3.6833e-07	0.000483564	0.188373	0.0218202		-0.0382325	0.235724	28.1482	0.0355263	0.171697	3.03502e-07	0.000457534	0.171926	0.0190026		-0.225511	0.235724	28.1469	0.0355278	0.172303	1.28232e-07	0.000471159	0.172539	0.00779656		-0.034719	0	28.0726	0.0356219	0.166286	2.93146e-07	0.00045683	0.166514	0.0183826		0.349201	0.235724	28.0644	0.0356324
						-0.35009	0.251942	28.125	0.0355556	0.188614	3.6787e-07	0.00048298	0.188856	0.0218193		-0.0382072	0.235267	28.1479	0.0355266	0.172154	3.03542e-07	0.000457599	0.172383	0.0190024		-0.225626	0.235267	28.1468	0.035528	0.172775	1.27358e-07	0.000471083	0.17301	0.00774469		-0.0342622	0	28.0724	0.0356222	0.166743	2.93146e-07	0.00045683	0.166971	0.0183826		0.349222	0.235267	28.062	0.0356353
						-0.350547	0.251785	28.1247	0.035556	0.189097	3.67421e-07	0.000482415	0.189339	0.0218182		-0.0381806	0.23481	28.1477	0.0355269	0.172612	3.03582e-07	0.000457667	0.172841	0.0190021		-0.225741	0.23481	28.1467	0.0355281	0.173246	1.27339e-07	0.000471006	0.173481	0.0077448		-0.0338054	0	28.0722	0.0356225	0.1672	2.93146e-07	0.00045683	0.167428	0.0183826		0.349245	0.23481	28.0597	0.0356383
						-0.351003	0.25163	28.1244	0.0355563	0.18958	3.66983e-07	0.00048187	0.189821	0.0218168		-0.038153	0.234354	28.1475	0.0355272	0.17307	2.99968e-07	0.000457738	0.173299	0.018773		-0.225856	0.234354	28.1466	0.0355282	0.173717	1.2732e-07	0.00047093	0.173952	0.0077449		-0.0333486	0	28.0719	0.0356228	0.167656	2.93146e-07	0.00045683	0.167885	0.0183826		0.349269	0.234354	28.0573	0.0356413
						-0.35146	0.251477	28.1241	0.0355567	0.190062	3.82979e-07	0.000481343	0.190302	0.0227927		-0.0381241	0.233897	28.1472	0.0355275	0.173527	2.96138e-07	0.000457811	0.173756	0.0185303		-0.22597	0.233897	28.1465	0.0355284	0.174188	1.27301e-07	0.000470854	0.174423	0.007745		-0.0328917	0	28.0717	0.035623	0.168113	2.93146e-07	0.00045683	0.168342	0.0183826		0.349294	0.233897	28.055	0.0356443
						-0.351917	0.251325	28.1238	0.0355571	0.190543	4.1459e-07	0.000480799	0.190783	0.0247019		-0.0380942	0.23344	28.147	0.0355278	0.173985	2.96198e-07	0.000457888	0.174214	0.018531		-0.226084	0.23344	28.1464	0.0355285	0.174658	1.28006e-07	0.000470777	0.174894	0.00778915		-0.0324349	0	28.0715	0.0356233	0.16857	2.93146e-07	0.00045683	0.168799	0.0183826		0.349319	0.23344	28.0526	0.0356473
						-0.352374	0.251175	28.1235	0.0355575	0.191024	4.13238e-07	0.000480213	0.191264	0.0246514		-0.0380631	0.232983	28.1468	0.0355281	0.174443	2.96259e-07	0.000457968	0.174672	0.0185316		-0.226198	0.232983	28.1463	0.0355286	0.175129	1.2848e-07	0.000470703	0.175365	0.00781926		-0.0319781	0	28.0713	0.0356236	0.169027	2.93146e-07	0.00045683	0.169255	0.0183826		0.349346	0.232983	28.0503	0.0356502
						-0.352831	0.251027	28.1231	0.0355579	0.191504	4.12779e-07	0.000479651	0.191744	0.0246529		-0.0380308	0.232526	28.1465	0.0355284	0.174901	2.9632e-07	0.000458051	0.17513	0.018532		-0.226312	0.232526	28.1462	0.0355287	0.1756	1.28459e-07	0.00047063	0.175835	0.00781916		-0.0315212	0	28.071	0.0356239	0.169484	2.93146e-07	0.00045683	0.169712	0.0183826		0.349373	0.232526	28.048	0.0356531
						-0.353288	0.250881	28.1228	0.0355583	0.191984	4.12332e-07	0.00047911	0.192223	0.024654		-0.0379974	0.232069	28.1463	0.0355287	0.175359	2.9638e-07	0.000458136	0.175588	0.0185323		-0.226425	0.232069	28.1461	0.0355289	0.176071	1.28437e-07	0.000470558	0.176306	0.00781906		-0.0310644	0	28.0708	0.0356242	0.169941	2.93146e-07	0.00045683	0.170169	0.0183826		0.349402	0.232069	28.0458	0.035656
						-0.353744	0.250736	28.1225	0.0355587	0.192463	4.11898e-07	0.00047859	0.192702	0.0246548		-0.0379628	0.231613	28.1461	0.035529	0.175817	2.96441e-07	0.000458225	0.176046	0.0185326		-0.226538	0.231613	28.146	0.035529	0.176541	1.25813e-07	0.000470485	0.176776	0.00766047		-0.0306076	0	28.0706	0.0356245	0.170397	2.93146e-07	0.00045683	0.170626	0.0183826		0.349431	0.231613	28.0435	0.0356589
						-0.354201	0.250594	28.1222	0.0355591	0.192941	4.11475e-07	0.000478088	0.19318	0.0246553		-0.037927	0.231156	28.1458	0.0355293	0.176276	3.02047e-07	0.000458317	0.176505	0.0188792		-0.22665	0.231156	28.1459	0.0355291	0.177012	1.25226e-07	0.000470412	0.177247	0.00762592		-0.0301508	0	28.0703	0.0356248	0.170854	3.0448e-07	0.00045683	0.171083	0.0190933		0.349461	0.231156	28.0412	0.0356619
						-0.354658	0.250453	28.1218	0.0355595	0.193419	4.11062e-07	0.000477605	0.193658	0.0246555		-0.0378901	0.230699	28.1456	0.0355296	0.176734	3.02108e-07	0.000458413	0.176963	0.0188791		-0.226762	0.230699	28.1458	0.0355292	0.177482	1.25206e-07	0.000470339	0.177717	0.00762587		-0.0296939	0	28.0701	0.0356251	0.171311	3.0448e-07	0.00045683	0.17154	0.0190933		0.349493	0.230699	28.0387	0.035665
						-0.355115	0.250314	28.1215	0.03556	0.193897	4.10661e-07	0.00047714	0.194136	0.0246555		-0.0378521	0.230242	28.1453	0.0355299	0.177192	3.0217e-07	0.000458512	0.177422	0.0188789		-0.226874	0.230242	28.1457	0.0355294	0.177952	1.25186e-07	0.000470267	0.178187	0.00762582		-0.0292371	0	28.0699	0.0356254	0.171768	3.0448e-07	0.00045683	0.171996	0.0190933		0.349525	0.230242	28.0362	0.0356681
						-0.355572	0.250176	28.1212	0.0355604	0.194374	4.12937e-07	0.000476691	0.194613	0.0248155		-0.0378128	0.229785	28.1451	0.0355302	0.177651	3.02232e-07	0.000458614	0.17788	0.0188786		-0.226986	0.229785	28.1456	0.0355295	0.178423	1.25165e-07	0.000470194	0.178658	0.00762576		-0.0287803	0	28.0696	0.0356257	0.172225	3.0448e-07	0.00045683	0.172453	0.0190933		0.349558	0.229785	28.0338	0.0356713
						-0.356029	0.25004	28.1209	0.0355608	0.194851	4.13309e-07	0.000476257	0.195089	0.0248604		-0.0377724	0.229328	28.1449	0.0355305	0.178109	3.02294e-07	0.000458719	0.178339	0.0188781		-0.227097	0.229328	28.1455	0.0355296	0.178893	1.25145e-07	0.000470121	0.179128	0.0076257		-0.0283234	0	28.0694	0.035626	0.172682	3.0448e-07	0.00045683	0.17291	0.0190933		0.349592	0.229328	28.0313	0.0356744
						-0.356485	0.249905	28.1205	0.0355612	0.195327	4.32579e-07	0.000475839	0.195565	0.0260424		-0.0377308	0.228872	28.1446	0.0355308	0.178568	2.98312e-07	0.000458827	0.178798	0.018625		-0.227208	0.228872	28.1454	0.0355297	0.179363	1.25125e-07	0.000470049	0.179598	0.00762563		-0.0278666	0	28.0691	0.0356263	0.173138	3.0448e-07	0.00045683	0.173367	0.0190933		0.349627	0.228872	28.0288	0.0356776
						-0.356942	0.249772	28.1202	0.0355616	0.195803	4.6926e-07	0.000475405	0.196041	0.0282765		-0.0376881	0.228415	28.1444	0.0355311	0.179027	2.95097e-07	0.000458939	0.179256	0.0184198		-0.227319	0.228415	28.1453	0.0355299	0.179833	1.25104e-07	0.000469976	0.180068	0.00762557		-0.0274098	0	28.0689	0.0356266	0.173595	3.0448e-07	0.00045683	0.173824	0.0190933		0.349663	0.228415	28.0264	0.0356807
						-0.357399	0.24964	28.1198	0.0355621	0.196278	4.68819e-07	0.000474932	0.196516	0.0282781		-0.0376441	0.227958	28.1442	0.0355314	0.179486	2.9518e-07	0.000459054	0.179715	0.0184204		-0.227429	0.227958	28.1452	0.03553	0.180303	1.24895e-07	0.000469903	0.180538	0.00761399		-0.0269529	0	28.0687	0.0356269	0.174052	3.0448e-07	0.00045683	0.17428	0.0190933		0.3497	0.227958	28.0239	0.0356838
						-0.357856	0.24951	28.1195	0.0355626	0.196753	4.68392e-07	0.000474478	0.196991	0.0282793		-0.037599	0.227501	28.1439	0.0355317	0.179945	2.95263e-07	0.000459172	0.180175	0.0184209		-0.227539	0.227501	28.1451	0.0355301	0.180773	1.22257e-07	0.000469831	0.181008	0.00745431		-0.0264961	0	28.0684	0.0356272	0.174509	3.0448e-07	0.00045683	0.174737	0.0190933		0.349738	0.227501	28.0215	0.0356869
						-0.358313	0.249382	28.1191	0.035563	0.197228	4.67976e-07	0.000474042	0.197465	0.0282802		-0.0375527	0.227044	28.1437	0.0355319	0.180404	2.95347e-07	0.000459293	0.180634	0.0184212		-0.227649	0.227044	28.145	0.0355302	0.181243	1.22238e-07	0.000469758	0.181478	0.0074543		-0.0260393	0	28.0682	0.0356275	0.174966	3.0448e-07	0.00045683	0.175194	0.0190933		0.349776	0.227044	28.0191	0.0356899
						-0.358769	0.249256	28.1187	0.0355635	0.197702	4.67573e-07	0.000473624	0.197939	0.0282808		-0.0375052	0.226587	28.1435	0.0355322	0.180863	2.95431e-07	0.000459418	0.181093	0.0184214		-0.227758	0.226587	28.1449	0.0355304	0.181712	1.22219e-07	0.000469686	0.181947	0.00745429		-0.0255825	0	28.0679	0.0356278	0.175423	3.0448e-07	0.00045683	0.175651	0.0190933		0.349816	0.226587	28.0167	0.035693
						-0.359226	0.249131	28.1183	0.035564	0.198175	4.68031e-07	0.000473222	0.198412	0.0283325		-0.0374565	0.226131	28.1432	0.0355325	0.181323	3.01017e-07	0.000459545	0.181553	0.0187646		-0.227868	0.226131	28.1448	0.0355305	0.182182	1.21961e-07	0.000469613	0.182417	0.0074397		-0.0251256	0	28.0677	0.0356282	0.175879	3.1627e-07	0.00045683	0.176108	0.0198326		0.349856	0.226131	28.0143	0.0356961
						-0.359683	0.249007	28.118	0.0355644	0.198649	4.70791e-07	0.000472835	0.198885	0.0285229		-0.0374066	0.225674	28.143	0.0355328	0.181782	3.01102e-07	0.000459677	0.182012	0.0187645		-0.227976	0.225674	28.1447	0.0355306	0.182652	1.21942e-07	0.000469541	0.182887	0.00743967		-0.0246688	0	28.0674	0.0356285	0.176336	3.1627e-07	0.00045683	0.176565	0.0198326		0.349898	0.225674	28.0117	0.0356994
						-0.36014	0.248885	28.1176	0.0355649	0.199121	4.7041e-07	0.000472464	0.199358	0.0285222		-0.0373555	0.225217	28.1427	0.0355331	0.182242	3.01187e-07	0.000459813	0.182472	0.0187642		-0.228085	0.225217	28.1447	0.0355307	0.183121	1.21923e-07	0.000469469	0.183356	0.00743965		-0.024212	0	28.0672	0.0356288	0.176793	3.1627e-07	0.00045683	0.177021	0.0198326		0.34994	0.225217	28.0091	0.0357027
						-0.360597	0.248765	28.1172	0.0355654	0.199594	4.70039e-07	0.000472106	0.19983	0.0285213		-0.0373032	0.22476	28.1425	0.0355334	0.182702	3.01271e-07	0.000459951	0.182932	0.0187638		-0.228193	0.22476	28.1446	0.0355309	0.183591	1.21903e-07	0.000469397	0.183825	0.00743962		-0.0237551	0	28.0669	0.0356291	0.17725	3.1627e-07	0.00045683	0.177478	0.0198326		0.349984	0.22476	28.0065	0.035706
						-0.361054	0.248645	28.1169	0.0355658	0.200066	4.69678e-07	0.000471761	0.200302	0.0285203		-0.0372497	0.224303	28.1423	0.0355337	0.183162	3.01356e-07	0.000460093	0.183392	0.0187633		-0.228301	0.224303	28.1445	0.035531	0.18406	1.21884e-07	0.000469325	0.184295	0.00743959		-0.0232983	0	28.0667	0.0356294	0.177707	3.1627e-07	0.00045683	0.177935	0.0198326		0.350028	0.224303	28.0039	0.0357093
						-0.36151	0.248528	28.1165	0.0355663	0.200538	4.93757e-07	0.000471429	0.200774	0.0300035		-0.037195	0.223847	28.142	0.035534	0.183622	3.01442e-07	0.000460239	0.183852	0.0187627		-0.228409	0.223847	28.1444	0.0355311	0.184529	1.2137e-07	0.000469254	0.184764	0.00740935		-0.0228415	0	28.0664	0.0356297	0.178164	3.1627e-07	0.00045683	0.178392	0.0198326		0.350074	0.223847	28.0013	0.0357126
						-0.361967	0.248411	28.1161	0.0355668	0.201009	5.39486e-07	0.000471082	0.201245	0.0328064		-0.0371391	0.22339	28.1418	0.0355343	0.184082	3.00124e-07	0.000460388	0.184312	0.0186746		-0.228516	0.22339	28.1443	0.0355312	0.184999	1.19087e-07	0.000469182	0.185233	0.00727105		-0.0223847	0	28.0662	0.0356301	0.17862	3.1627e-07	0.00045683	0.178849	0.0198326		0.35012	0.22339	27.9987	0.0357159
						-0.362424	0.248296	28.1157	0.0355674	0.20148	5.3907e-07	0.000470699	0.201716	0.0328079		-0.0370819	0.222933	28.1416	0.0355346	0.184543	2.94513e-07	0.00046054	0.184773	0.0183195		-0.228623	0.222933	28.1442	0.0355313	0.185468	1.19069e-07	0.00046911	0.185702	0.00727108		-0.0219278	0	28.0659	0.0356304	0.179077	3.1627e-07	0.00045683	0.179306	0.0198326		0.350167	0.222933	27.9961	0.0357192
						-0.362881	0.248183	28.1152	0.0355679	0.201951	5.38668e-07	0.000470333	0.202186	0.0328089		-0.0370236	0.222476	28.1413	0.0355349	0.185003	2.94621e-07	0.000460696	0.185233	0.0183199		-0.228729	0.222476	28.1441	0.0355315	0.185937	1.19051e-07	0.000469038	0.186172	0.0072711		-0.021471	0	28.0657	0.0356307	0.179534	3.1627e-07	0.00045683	0.179762	0.0198326		0.350215	0.222476	27.9936	0.0357225
						-0.363338	0.248071	28.1148	0.0355684	0.202421	5.40377e-07	0.000469982	0.202656	0.0329375		-0.036964	0.222019	28.1411	0.0355352	0.185464	2.94728e-07	0.000460855	0.185694	0.0183203		-0.228836	0.222019	28.144	0.0355316	0.186406	1.19033e-07	0.000468966	0.186641	0.00727113		-0.0210142	0	28.0654	0.035631	0.179991	3.1627e-07	0.00045683	0.180219	0.0198326		0.350264	0.222019	27.991	0.0357257
						-0.363795	0.247961	28.1144	0.035569	0.202891	5.42537e-07	0.000469646	0.203126	0.0330928		-0.0369033	0.221562	28.1409	0.0355355	0.185925	2.94836e-07	0.000461018	0.186155	0.0183205		-0.228942	0.221562	28.1439	0.0355317	0.186875	1.19015e-07	0.000468894	0.187109	0.00727115		-0.0205573	0	28.0652	0.0356313	0.180448	3.1627e-07	0.00045683	0.180676	0.0198326		0.350314	0.221562	27.9885	0.0357289
						-0.364251	0.247852	28.114	0.0355695	0.203361	5.42159e-07	0.000469325	0.203596	0.0330924		-0.0368413	0.221106	28.1406	0.0355358	0.186386	3.00378e-07	0.000461184	0.186616	0.0186582		-0.229047	0.221106	28.1438	0.0355318	0.187344	1.18818e-07	0.000468823	0.187578	0.00726018		-0.0201005	0	28.065	0.0356316	0.180905	3.28541e-07	0.00045683	0.181133	0.0206021		0.350365	0.221106	27.986	0.0357322
						-0.364708	0.247744	28.1135	0.0355701	0.20383	5.41791e-07	0.000469016	0.204065	0.0330918		-0.036778	0.220649	28.1404	0.0355361	0.186847	3.00487e-07	0.000461355	0.187077	0.0186581		-0.229153	0.220649	28.1437	0.0355319	0.187813	1.188e-07	0.000468752	0.188047	0.00726019		-0.0196437	0	28.0647	0.035632	0.181361	3.28541e-07	0.00045683	0.18159	0.0206021		0.350417	0.220649	27.9833	0.0357357
						-0.365165	0.247638	28.1131	0.0355706	0.204299	5.41435e-07	0.00046872	0.204534	0.0330909		-0.0367136	0.220192	28.1401	0.0355364	0.187308	3.00596e-07	0.000461529	0.187539	0.0186578		-0.229258	0.220192	28.1436	0.0355321	0.188282	1.18782e-07	0.000468681	0.188516	0.0072602		-0.0191868	0	28.0644	0.0356323	0.181818	3.28541e-07	0.00045683	0.182047	0.0206021		0.35047	0.220192	27.9805	0.0357391
						-0.365622	0.247533	28.1127	0.0355711	0.204768	5.41089e-07	0.000468436	0.205002	0.0330898		-0.0366479	0.219735	28.1399	0.0355367	0.18777	3.00705e-07	0.000461707	0.188001	0.0186574		-0.229363	0.219735	28.1435	0.0355322	0.18875	1.18094e-07	0.00046861	0.188984	0.00721926		-0.01873	0	28.0642	0.0356326	0.182275	3.28541e-07	0.00045683	0.182503	0.0206021		0.350524	0.219735	27.9778	0.0357426
						-0.366079	0.247429	28.1123	0.0355717	0.205236	5.40752e-07	0.000468163	0.205471	0.0330885		-0.0365809	0.219278	28.1397	0.035537	0.188231	3.00815e-07	0.000461888	0.188462	0.0186568		-0.229467	0.219278	28.1434	0.0355323	0.189219	1.16034e-07	0.000468539	0.189453	0.00709442		-0.0182732	0	28.0639	0.0356329	0.182732	3.28541e-07	0.00045683	0.18296	0.0206021		0.350578	0.219278	27.9751	0.0357461
						-0.366536	0.247327	28.1118	0.0355722	0.205705	5.71445e-07	0.000467901	0.205939	0.0349861		-0.0365128	0.218821	28.1394	0.0355373	0.188693	3.00924e-07	0.000462074	0.188924	0.0186561		-0.229571	0.218821	28.1433	0.0355324	0.189687	1.16018e-07	0.000468468	0.189922	0.00709449		-0.0178164	0	28.0637	0.0356333	0.183189	3.28541e-07	0.00045683	0.183417	0.0206021		0.350634	0.218821	27.9723	0.0357496
						-0.366992	0.247226	28.1114	0.0355728	0.206173	6.29627e-07	0.000467624	0.206406	0.0385712		-0.0364434	0.218365	28.1392	0.0355376	0.189155	3.01034e-07	0.000462262	0.189386	0.0186553		-0.229675	0.218365	28.1432	0.0355325	0.190156	1.16002e-07	0.000468397	0.19039	0.00709455		-0.0173595	0	28.0634	0.0356336	0.183646	3.28541e-07	0.00045683	0.183874	0.0206021		0.350691	0.218365	27.9696	0.0357531
						-0.367449	0.247126	28.1109	0.0355734	0.20664	6.31918e-07	0.000467313	0.206874	0.0387372		-0.0363727	0.217908	28.139	0.0355379	0.189618	3.01144e-07	0.000462455	0.189849	0.0186544		-0.229778	0.217908	28.1431	0.0355326	0.190624	1.15985e-07	0.000468327	0.190858	0.00709461		-0.0169027	0	28.0631	0.0356339	0.184102	3.28541e-07	0.00045683	0.184331	0.0206021		0.350748	0.217908	27.9669	0.0357566
						-0.367906	0.247027	28.1104	0.0355741	0.207107	6.34247e-07	0.000467018	0.207341	0.0389046		-0.0363008	0.217451	28.1387	0.0355382	0.19008	2.98786e-07	0.000462651	0.190311	0.0185004		-0.229881	0.217451	28.143	0.0355328	0.191093	1.15968e-07	0.000468256	0.191327	0.00709467		-0.0164459	0	28.0629	0.0356343	0.184559	3.28541e-07	0.00045683	0.184788	0.0206021		0.350807	0.217451	27.9642	0.0357601
						-0.368363	0.24693	28.1099	0.0355747	0.207575	6.33863e-07	0.000466736	0.207808	0.0389045		-0.0362276	0.216994	28.1385	0.0355385	0.190543	2.94528e-07	0.000462851	0.190774	0.0182289		-0.229984	0.216994	28.143	0.0355329	0.191561	1.15952e-07	0.000468185	0.191795	0.00709473		-0.015989	0	28.0626	0.0356346	0.185016	3.28541e-07	0.00045683	0.185244	0.0206021		0.350866	0.216994	27.9614	0.0357635
						-0.36882	0.246835	28.1094	0.0355753	0.208041	6.33492e-07	0.000466467	0.208274	0.0389042		-0.0361532	0.216537	28.1382	0.0355388	0.191006	2.94661e-07	0.000463054	0.191237	0.0182292		-0.230087	0.216537	28.1429	0.035533	0.192029	1.15935e-07	0.000468114	0.192263	0.00709478		-0.0155322	0	28.0624	0.0356349	0.185473	3.28541e-07	0.00045683	0.185701	0.0206021		0.350927	0.216537	27.9588	0.0357669
						-0.369277	0.24674	28.1089	0.035576	0.208508	6.33133e-07	0.00046621	0.208741	0.0389035		-0.0360775	0.21608	28.138	0.0355391	0.191469	3.00136e-07	0.000463261	0.1917	0.0185595		-0.230189	0.21608	28.1428	0.0355331	0.192497	1.15782e-07	0.000468044	0.192731	0.00708647		-0.0150754	0	28.0621	0.0356352	0.18593	3.41318e-07	0.00045683	0.186158	0.0214033		0.350988	0.21608	27.9561	0.0357704
						-0.369733	0.246647	28.1084	0.0355766	0.208974	6.32785e-07	0.000465964	0.209207	0.0389026		-0.0360006	0.215624	28.1378	0.0355394	0.191932	3.0027e-07	0.000463473	0.192164	0.0185593		-0.230291	0.215624	28.1427	0.0355332	0.192965	1.15049e-07	0.000467974	0.193199	0.00704263		-0.0146185	0	28.0618	0.0356356	0.186386	3.41318e-07	0.00045683	0.186615	0.0214033		0.35105	0.215624	27.9532	0.035774
						-0.37019	0.246556	28.1079	0.0355772	0.20944	6.32448e-07	0.000465729	0.209673	0.0389015		-0.0359224	0.215167	28.1375	0.0355397	0.192395	3.00404e-07	0.000463689	0.192627	0.018559		-0.230392	0.215167	28.1426	0.0355333	0.193433	1.13086e-07	0.000467905	0.193667	0.00692349		-0.0141617	0	28.0616	0.0356359	0.186843	3.41318e-07	0.00045683	0.187072	0.0214033		0.351114	0.215167	27.9504	0.0357777
						-0.370647	0.246465	28.1074	0.0355779	0.209906	6.32121e-07	0.000465505	0.210138	0.0389002		-0.035843	0.21471	28.1373	0.03554	0.192859	3.00539e-07	0.000463909	0.193091	0.0185586		-0.230494	0.21471	28.1425	0.0355334	0.193901	1.13071e-07	0.000467835	0.194135	0.0069236		-0.0137049	0	28.0613	0.0356363	0.1873	3.41318e-07	0.00045683	0.187529	0.0214033		0.351178	0.21471	27.9475	0.0357814
						-0.371104	0.246375	28.1069	0.0355785	0.210371	6.31805e-07	0.000465289	0.210604	0.0388987		-0.0357622	0.214253	28.1371	0.0355403	0.193323	3.00674e-07	0.000464132	0.193555	0.018558		-0.230594	0.214253	28.1424	0.0355336	0.194369	1.13055e-07	0.000467766	0.194603	0.00692371		-0.0132481	0	28.061	0.0356366	0.187757	3.41318e-07	0.00045683	0.187985	0.0214033		0.351243	0.214253	27.9446	0.035785
						-0.371561	0.246287	28.1064	0.0355791	0.210836	6.73558e-07	0.000465083	0.211069	0.0414878		-0.0356802	0.213796	28.1368	0.0355406	0.193787	3.0081e-07	0.00046436	0.194019	0.0185572		-0.230695	0.213796	28.1423	0.0355337	0.194837	1.1304e-07	0.000467696	0.19507	0.00692381		-0.0127912	0	28.0608	0.035637	0.188214	3.41318e-07	0.00045683	0.188442	0.0214033		0.351309	0.213796	27.9418	0.0357887
						-0.372018	0.2462	28.1058	0.0355798	0.211301	7.52624e-07	0.000464862	0.211534	0.0463799		-0.0355969	0.213339	28.1366	0.0355409	0.194251	3.00946e-07	0.000464591	0.194484	0.0185564		-0.230795	0.213339	28.1422	0.0355338	0.195304	1.13025e-07	0.000467627	0.195538	0.00692391		-0.0123344	0	28.0605	0.0356373	0.188671	3.41318e-07	0.00045683	0.188899	0.0214033		0.351376	0.213339	27.9389	0.0357924
						-0.372474	0.246114	28.1052	0.0355805	0.211766	7.5225e-07	0.000464611	0.211999	0.0463819		-0.0355124	0.212883	28.1363	0.0355412	0.194716	3.01082e-07	0.000464826	0.194948	0.0185554		-0.230895	0.212883	28.1421	0.0355339	0.195772	1.1301e-07	0.000467558	0.196006	0.006924		-0.0118776	0	28.0602	0.0356376	0.189127	3.41318e-07	0.00045683	0.189356	0.0214033		0.351444	0.212883	27.936	0.0357961
						-0.372931	0.246029	28.1047	0.0355813	0.212231	7.5189e-07	0.000464372	0.212463	0.0463835		-0.0354265	0.212426	28.1361	0.0355415	0.195181	3.01218e-07	0.000465065	0.195413	0.0185542		-0.230995	0.212426	28.1421	0.035534	0.196239	1.12995e-07	0.000467488	0.196473	0.0069241		-0.0114207	0	28.06	0.035638	0.189584	3.41318e-07	0.00045683	0.189813	0.0214033		0.351513	0.212426	27.9331	0.0357998
						-0.373388	0.245946	28.1041	0.035582	0.212695	7.51543e-07	0.000464146	0.212927	0.0463847		-0.0353394	0.211969	28.1359	0.0355418	0.195646	3.01355e-07	0.000465308	0.195879	0.0185529		-0.231094	0.211969	28.142	0.0355341	0.196707	1.13412e-07	0.000467419	0.196941	0.00695071		-0.0109639	0	28.0597	0.0356383	0.190041	3.41318e-07	0.00045683	0.19027	0.0214033		0.351583	0.211969	27.9303	0.0358034
						-0.373845	0.245864	28.1035	0.0355828	0.213159	7.51209e-07	0.000463931	0.213391	0.0463856		-0.035251	0.211512	28.1356	0.0355421	0.196111	3.01833e-07	0.000465555	0.196344	0.0185725		-0.231193	0.211512	28.1419	0.0355342	0.197174	1.135e-07	0.000467351	0.197408	0.0069571		-0.0105071	0	28.0594	0.0356387	0.190498	3.41318e-07	0.00045683	0.190726	0.0214033		0.351654	0.211512	27.9274	0.0358071
						-0.374302	0.245783	28.1029	0.0355835	0.213623	7.50886e-07	0.000463726	0.213855	0.0463861		-0.0351612	0.211055	28.1354	0.0355424	0.196577	3.02747e-07	0.000465806	0.19681	0.0186188		-0.231291	0.211055	28.1418	0.0355343	0.197642	1.11391e-07	0.000467285	0.197875	0.00682881		-0.0100503	0	28.0591	0.035639	0.190955	3.54629e-07	0.00045683	0.191183	0.022238		0.351726	0.211055	27.9245	0.0358108
						-0.374759	0.245703	28.1023	0.0355843	0.214087	7.50575e-07	0.000463532	0.214319	0.0463863		-0.0350702	0.210598	28.1352	0.0355427	0.197043	3.02669e-07	0.000466062	0.197276	0.0186037		-0.23139	0.210598	28.1417	0.0355345	0.198109	1.11375e-07	0.000467221	0.198343	0.00682874		-0.00959342	0	28.0589	0.0356394	0.191412	3.54629e-07	0.00045683	0.19164	0.022238		0.351799	0.210598	27.9215	0.0358147
						-0.375215	0.245625	28.1017	0.0355851	0.214551	7.50274e-07	0.000463347	0.214782	0.0463863		-0.0349779	0.210142	28.1349	0.035543	0.197509	3.02862e-07	0.000466323	0.197742	0.0186052		-0.231488	0.210142	28.1416	0.0355346	0.198576	1.11358e-07	0.000467156	0.19881	0.00682867		-0.00913659	0	28.0586	0.0356397	0.191868	3.54629e-07	0.00045683	0.192097	0.022238		0.351872	0.210142	27.9185	0.0358186
						-0.375672	0.245547	28.1011	0.0355858	0.215014	7.50038e-07	0.00046317	0.215246	0.0463894		-0.0348843	0.209685	28.1347	0.0355433	0.197975	3.03055e-07	0.000466587	0.198208	0.0186065		-0.231585	0.209685	28.1415	0.0355347	0.199043	1.11342e-07	0.000467092	0.199277	0.00682859		-0.00867976	0	28.0583	0.0356401	0.192325	3.54629e-07	0.00045683	0.192554	0.022238		0.351947	0.209685	27.9154	0.0358225
						-0.376129	0.245471	28.1005	0.0355866	0.215477	7.55618e-07	0.000463001	0.215709	0.0467515		-0.0347894	0.209228	28.1344	0.0355436	0.198442	3.03249e-07	0.000466856	0.198675	0.0186077		-0.231683	0.209228	28.1414	0.0355348	0.199511	1.11325e-07	0.000467028	0.199744	0.00682851		-0.00822293	0	28.058	0.0356404	0.192782	3.54629e-07	0.00045683	0.193011	0.022238		0.352023	0.209228	27.9124	0.0358264
						-0.376586	0.245396	28.0999	0.0355873	0.21594	8.10528e-07	0.000462841	0.216172	0.0501663		-0.0346932	0.208771	28.1342	0.0355439	0.198908	3.03444e-07	0.000467128	0.199142	0.0186088		-0.23178	0.208771	28.1413	0.0355349	0.199978	1.11308e-07	0.000466964	0.200211	0.00682843		-0.0077661	0	28.0578	0.0356408	0.193239	3.54629e-07	0.00045683	0.193467	0.022238		0.352099	0.208771	27.9094	0.0358303
						-0.377043	0.245321	28.0993	0.0355881	0.216403	9.14361e-07	0.000462665	0.216634	0.0566143		-0.0345956	0.208314	28.134	0.0355442	0.199376	3.03638e-07	0.000467405	0.199609	0.0186097		-0.231877	0.208314	28.1413	0.035535	0.200444	1.11292e-07	0.000466899	0.200678	0.00682834		-0.00730927	0	28.0575	0.0356411	0.193696	3.54629e-07	0.00045683	0.193924	0.022238		0.352177	0.208314	27.9063	0.0358342
						-0.377499	0.245248	28.0985	0.035589	0.216866	9.13988e-07	0.000462459	0.217097	0.0566165		-0.0344967	0.207857	28.1337	0.0355445	0.199843	3.03833e-07	0.000467686	0.200077	0.0186105		-0.231973	0.207857	28.1412	0.0355351	0.200911	1.11275e-07	0.000466835	0.201145	0.00682825		-0.00685244	0	28.0572	0.0356415	0.194153	3.54629e-07	0.00045683	0.194381	0.022238		0.352255	0.207857	27.9033	0.0358381
						-0.377956	0.245176	28.0978	0.0355899	0.217328	9.13632e-07	0.000462266	0.217559	0.0566181		-0.0343966	0.207401	28.1335	0.0355449	0.200311	3.04029e-07	0.000467971	0.200545	0.0186111		-0.232069	0.207401	28.1411	0.0355352	0.201378	1.10831e-07	0.000466771	0.201612	0.00680192		-0.00639561	0	28.0569	0.0356418	0.194609	3.54629e-07	0.00045683	0.194838	0.022238		0.352335	0.207401	27.9002	0.035842
						-0.378413	0.245105	28.0971	0.0355909	0.21779	9.1329e-07	0.000462083	0.218021	0.0566192		-0.0342951	0.206944	28.1332	0.0355452	0.200779	3.04225e-07	0.00046826	0.201013	0.0186116		-0.232165	0.206944	28.141	0.0355354	0.201845	1.08772e-07	0.000466707	0.202078	0.00667647		-0.00593878	0	28.0566	0.0356422	0.195066	3.54629e-07	0.00045683	0.195295	0.022238		0.352415	0.206944	27.8972	0.0358459
						-0.37887	0.245036	28.0964	0.0355918	0.218253	9.12962e-07	0.000461911	0.218483	0.05662		-0.0341922	0.206487	28.133	0.0355455	0.201247	3.04422e-07	0.000468554	0.201481	0.0186119		-0.232261	0.206487	28.1409	0.0355355	0.202312	1.08756e-07	0.000466642	0.202545	0.00667644		-0.00548196	0	28.0564	0.0356425	0.195523	3.54629e-07	0.00045683	0.195751	0.022238		0.352497	0.206487	27.8941	0.0358498
						-0.379327	0.244967	28.0957	0.0355927	0.218714	9.12647e-07	0.000461749	0.218945	0.0566204		-0.0340881	0.20603	28.1327	0.0355458	0.201715	3.09975e-07	0.000468851	0.20195	0.0189394		-0.232356	0.20603	28.1408	0.0355356	0.202778	1.08568e-07	0.000466578	0.203012	0.0066658		-0.00502513	0	28.0561	0.0356429	0.19598	3.68503e-07	0.00045683	0.196208	0.023108		0.352579	0.20603	27.8911	0.0358537
						-0.379784	0.2449	28.0949	0.0355936	0.219176	9.12345e-07	0.000461595	0.219407	0.0566205		-0.0339826	0.205573	28.1325	0.0355461	0.202184	3.10173e-07	0.000469155	0.202419	0.0189393		-0.232451	0.205573	28.1407	0.0355357	0.203245	1.08553e-07	0.000466516	0.203478	0.00666576		-0.0045683	0	28.0558	0.0356433	0.196437	3.68503e-07	0.00045683	0.196665	0.023108		0.352662	0.205573	27.8878	0.035858
						-0.38024	0.244834	28.0942	0.0355945	0.219638	9.15419e-07	0.00046145	0.219868	0.0568292		-0.0338757	0.205116	28.1323	0.0355464	0.202653	3.10372e-07	0.000469462	0.202888	0.018939		-0.232545	0.205116	28.1406	0.0355358	0.203711	1.08537e-07	0.000466453	0.203945	0.00666571		-0.00411147	0	28.0555	0.0356436	0.196894	3.68503e-07	0.00045683	0.197122	0.023108		0.352746	0.205116	27.8845	0.0358622
						-0.380697	0.244769	28.0935	0.0355954	0.220099	9.18788e-07	0.000461312	0.22033	0.0570554		-0.0337676	0.20466	28.132	0.0355467	0.203123	3.04833e-07	0.000469774	0.203358	0.0185887		-0.232639	0.20466	28.1406	0.0355359	0.204178	1.08522e-07	0.000466391	0.204411	0.00666567		-0.00365464	0	28.0552	0.035644	0.19735	3.68503e-07	0.00045683	0.197579	0.023108		0.352831	0.20466	27.8813	0.0358663
						-0.381154	0.244705	28.0928	0.0355963	0.220561	9.18506e-07	0.000461181	0.220791	0.057054		-0.0336581	0.204203	28.1318	0.035547	0.203593	3.04357e-07	0.00047009	0.203828	0.0185472		-0.232733	0.204203	28.1405	0.035536	0.204644	1.08507e-07	0.000466328	0.204877	0.00666562		-0.00319781	0	28.0549	0.0356444	0.197807	3.68503e-07	0.00045683	0.198036	0.023108		0.352917	0.204203	27.8781	0.0358705
						-0.381611	0.244642	28.092	0.0355973	0.221022	9.96778e-07	0.000461056	0.221252	0.0619327		-0.0335472	0.203746	28.1315	0.0355473	0.204063	3.04582e-07	0.000470411	0.204298	0.0185482		-0.232827	0.203746	28.1404	0.0355361	0.205111	1.08491e-07	0.000466265	0.205344	0.00666557		-0.00274098	0	28.0546	0.0356447	0.198264	3.68503e-07	0.00045683	0.198492	0.023108		0.353004	0.203746	27.8749	0.0358746
						-0.382068	0.244579	28.0913	0.0355983	0.221483	1.14468e-06	0.000460916	0.221713	0.0711437		-0.033435	0.203289	28.1313	0.0355476	0.204533	3.04808e-07	0.000470736	0.204769	0.0185491		-0.23292	0.203289	28.1403	0.0355362	0.205577	1.08342e-07	0.000466203	0.20581	0.00665731		-0.00228415	0	28.0543	0.0356451	0.198721	3.68503e-07	0.00045683	0.198949	0.023108		0.353092	0.203289	27.8717	0.0358787
						-0.382525	0.244518	28.0904	0.0355994	0.221944	1.14429e-06	0.000460746	0.222174	0.071146		-0.0333214	0.202832	28.131	0.0355479	0.205004	3.05034e-07	0.000471066	0.205239	0.0185499		-0.233013	0.202832	28.1402	0.0355363	0.206043	1.06038e-07	0.00046614	0.206276	0.00651656		-0.00182732	0	28.054	0.0356455	0.199178	3.68503e-07	0.00045683	0.199406	0.023108		0.353181	0.202832	27.8684	0.0358829
						-0.382981	0.244458	28.0895	0.0356005	0.222404	1.14393e-06	0.000460588	0.222635	0.0711477		-0.0332065	0.202376	28.1308	0.0355482	0.205475	3.0526e-07	0.0004714	0.205711	0.0185505		-0.233106	0.202376	28.1401	0.0355364	0.206509	1.06023e-07	0.000466078	0.206742	0.00651656		-0.00137049	0	28.0538	0.0356458	0.199635	3.68503e-07	0.00045683	0.199863	0.023108		0.353271	0.202376	27.8652	0.035887
						-0.383438	0.244399	28.0886	0.0356017	0.222865	1.14358e-06	0.000460441	0.223095	0.0711488		-0.0330902	0.201919	28.1306	0.0355485	0.205946	3.05487e-07	0.000471738	0.206182	0.018551		-0.233198	0.201919	28.1401	0.0355365	0.206975	1.06009e-07	0.000466015	0.207208	0.00651657		-0.000913659	0	28.0535	0.0356462	0.200091	3.68503e-07	0.00045683	0.20032	0.023108		0.353362	0.201919	27.862	0.0358911
						-0.383895	0.244342	28.0876	0.0356028	0.223325	1.14325e-06	0.000460303	0.223556	0.0711495		-0.0329725	0.201462	28.1303	0.0355488	0.206418	3.05715e-07	0.000472081	0.206654	0.0185514		-0.233291	0.201462	28.14	0.0355366	0.207441	1.05995e-07	0.000465953	0.207674	0.00651656		-0.00045683	0	28.0532	0.0356466	0.200548	3.68503e-07	0.00045683	0.200777	0.023108		0.353454	0.201462	27.8588	0.0358953
						-0.384352	0.244285	28.0867	0.035604	0.223786	1.14293e-06	0.000460174	0.224016	0.0711498		-0.0328535	0.201005	28.1301	0.0355491	0.20689	3.11129e-07	0.000472428	0.207126	0.018866		-0.233382	0.201005	28.1399	0.0355368	0.207907	1.05813e-07	0.00046589	0.20814	0.00650624		5.71291e-15	0	28.0529	0.035647	0.201005	3.82969e-07	0.00045683	0.201233	0.0240151		0.353547	0.201005	27.8556	0.0358994
						-0.384809	0.24423	28.0858	0.0356051	0.224246	1.14907e-06	0.000460053	0.224476	0.0715508		-0.0327331	0.200548	28.1298	0.0355494	0.207363	3.11358e-07	0.000472782	0.207599	0.0188658		-0.233474	0.200548	28.1398	0.0355369	0.208373	1.05799e-07	0.00046583	0.208606	0.00650623		0.00045683	0	28.0526	0.0356473	0.201462	3.82969e-07	0.00045683	0.20169	0.0240151		0.35364	0.200548	27.8521	0.0359039
						-0.385266	0.244176	28.0849	0.0356063	0.224706	1.15085e-06	0.00045994	0.224936	0.0716791		-0.0326113	0.200091	28.1296	0.0355498	0.207835	3.11589e-07	0.00047314	0.208072	0.0188655		-0.233565	0.200091	28.1397	0.035537	0.208839	1.05785e-07	0.000465769	0.209072	0.00650622		0.000913659	0	28.0523	0.0356477	0.201919	3.82969e-07	0.00045683	0.202147	0.0240151		0.353735	0.200091	27.8486	0.0359084
						-0.385722	0.244122	28.084	0.0356074	0.225166	1.15056e-06	0.000459834	0.225396	0.0716776		-0.0324882	0.199635	28.1293	0.0355501	0.208309	3.11819e-07	0.000473502	0.208545	0.018865		-0.233656	0.199635	28.1396	0.0355371	0.209305	1.05771e-07	0.000465709	0.209538	0.0065062		0.00137049	0	28.052	0.0356481	0.202376	3.82969e-07	0.00045683	0.202604	0.0240151		0.353831	0.199635	27.8451	0.0359129
						-0.386179	0.24407	28.0831	0.0356086	0.225626	1.15028e-06	0.000459733	0.225856	0.0716758		-0.0323636	0.199178	28.1291	0.0355504	0.208782	3.1205e-07	0.00047387	0.209019	0.0188643		-0.233746	0.199178	28.1395	0.0355372	0.20977	1.05757e-07	0.000465648	0.210003	0.00650619		0.00182732	0	28.0517	0.0356485	0.202832	3.82969e-07	0.00045683	0.203061	0.0240151		0.353927	0.199178	27.8417	0.0359174
						-0.386636	0.244018	28.0822	0.0356097	0.226085	1.27121e-06	0.000459639	0.226315	0.0792273		-0.0322377	0.198721	28.1288	0.0355507	0.209256	3.12282e-07	0.000474242	0.209493	0.0188635		-0.233836	0.198721	28.1395	0.0355373	0.210236	1.0363e-07	0.000465587	0.210469	0.00637614		0.00228415	0	28.0514	0.0356489	0.203289	3.82969e-07	0.00045683	0.203518	0.0240151		0.354025	0.198721	27.8382	0.0359219
						-0.387093	0.243967	28.0812	0.035611	0.226545	1.49957e-06	0.000459526	0.226775	0.0934828		-0.0321103	0.198264	28.1286	0.035551	0.20973	3.12449e-07	0.000474618	0.209967	0.0188586		-0.233926	0.198264	28.1394	0.0355374	0.210702	1.03354e-07	0.000465527	0.210934	0.00636005		0.00274098	0	28.0511	0.0356493	0.203746	3.82969e-07	0.00045683	0.203974	0.0240151		0.354123	0.198264	27.8348	0.0359263
						-0.38755	0.243918	28.08	0.0356125	0.227005	1.49914e-06	0.000459381	0.227234	0.0934857		-0.0319816	0.197807	28.1284	0.0355513	0.210205	3.06698e-07	0.000475	0.210442	0.0184966		-0.234016	0.197807	28.1393	0.0355375	0.211167	1.03342e-07	0.000465466	0.2114	0.00636008		0.00319781	0	28.0508	0.0356496	0.204203	3.82969e-07	0.00045683	0.204431	0.0240151		0.354223	0.197807	27.8314	0.0359307
						-0.388007	0.243869	28.0789	0.035614	0.227464	1.49874e-06	0.000459248	0.227694	0.0934877		-0.0318515	0.19735	28.1281	0.0355516	0.21068	3.06957e-07	0.000475386	0.210917	0.0184973		-0.234105	0.19735	28.1392	0.0355376	0.211633	1.03329e-07	0.000465405	0.211865	0.00636012		0.00365464	0	28.0505	0.03565	0.20466	3.82969e-07	0.00045683	0.204888	0.0240151		0.354323	0.19735	27.828	0.035935
						-0.388463	0.243822	28.0777	0.0356155	0.227923	1.49836e-06	0.000459127	0.228153	0.0934889		-0.03172	0.196894	28.1279	0.0355519	0.211155	3.07217e-07	0.000475777	0.211393	0.0184977		-0.234194	0.196894	28.1391	0.0355377	0.212098	1.03316e-07	0.000465345	0.212331	0.00636016		0.00411147	0	28.0502	0.0356504	0.205116	3.82969e-07	0.00045683	0.205345	0.0240151		0.354425	0.196894	27.8246	0.0359394
						-0.38892	0.243776	28.0765	0.035617	0.228382	1.49801e-06	0.000459015	0.228612	0.0934894		-0.0315871	0.196437	28.1276	0.0355522	0.211631	3.07478e-07	0.000476172	0.211869	0.018498		-0.234283	0.196437	28.1391	0.0355378	0.212563	1.03303e-07	0.000465284	0.212796	0.00636019		0.0045683	0	28.0499	0.0356508	0.205573	3.82969e-07	0.00045683	0.205802	0.0240151		0.354527	0.196437	27.8212	0.0359438
						-0.389377	0.243732	28.0753	0.0356185	0.228841	1.50663e-06	0.000458913	0.229071	0.0940483		-0.0314527	0.19598	28.1274	0.0355525	0.212107	3.12733e-07	0.000476573	0.212345	0.0187984		-0.234371	0.19598	28.139	0.0355379	0.213029	1.03116e-07	0.000465223	0.213261	0.00634954		0.00502513	0	28.0496	0.0356512	0.20603	3.98062e-07	0.00045683	0.206259	0.0249616		0.354631	0.19598	27.8178	0.0359482
						-0.389834	0.243688	28.0741	0.03562	0.2293	1.50808e-06	0.000458819	0.22953	0.0941583		-0.031317	0.195523	28.1271	0.0355529	0.212584	3.12996e-07	0.00047698	0.212822	0.0187981		-0.234459	0.195523	28.1389	0.035538	0.213494	1.03104e-07	0.000465165	0.213727	0.00634956		0.00548196	0	28.0493	0.0356516	0.206487	3.98062e-07	0.00045683	0.206715	0.0249616		0.354735	0.195523	27.8141	0.035953
						-0.390291	0.243645	28.0729	0.0356215	0.229759	1.50776e-06	0.000458732	0.229989	0.0941563		-0.0311798	0.195066	28.1269	0.0355532	0.213061	3.1326e-07	0.000477391	0.213299	0.0187977		-0.234547	0.195066	28.1388	0.0355381	0.213959	1.03091e-07	0.000465106	0.214192	0.00634958		0.00593878	0	28.0489	0.035652	0.206944	3.98062e-07	0.00045683	0.207172	0.0249616		0.35484	0.195066	27.8104	0.0359578
						-0.390748	0.243604	28.0717	0.035623	0.230218	1.50746e-06	0.000458652	0.230447	0.0941541		-0.0310412	0.194609	28.1266	0.0355535	0.213538	3.13524e-07	0.000477808	0.213777	0.0187972		-0.234634	0.194609	28.1387	0.0355382	0.214424	1.01506e-07	0.000465047	0.214657	0.00625274		0.00639561	0	28.0486	0.0356524	0.207401	3.98062e-07	0.00045683	0.207629	0.0249616		0.354946	0.194609	27.8067	0.0359625
						-0.391204	0.243563	28.0706	0.0356245	0.230677	1.50718e-06	0.000458577	0.230906	0.0941517		-0.0309012	0.194153	28.1264	0.0355538	0.214016	3.13789e-07	0.00047823	0.214255	0.0187965		-0.234721	0.194153	28.1386	0.0355383	0.214889	1.00739e-07	0.000464989	0.215122	0.00620628		0.00685244	0	28.0483	0.0356528	0.207857	3.98062e-07	0.00045683	0.208086	0.0249616		0.355053	0.194153	27.803	0.0359673
						-0.391661	0.243523	28.0694	0.035626	0.231135	1.72437e-06	0.000458508	0.231364	0.107736		-0.0307597	0.193696	28.1261	0.0355541	0.214494	3.14055e-07	0.000478657	0.214733	0.0187956		-0.234808	0.193696	28.1386	0.0355384	0.215354	1.00728e-07	0.00046493	0.215587	0.00620636		0.00730927	0	28.048	0.0356532	0.208314	3.98062e-07	0.00045683	0.208543	0.0249616		0.355162	0.193696	27.7993	0.0359721
						-0.392118	0.243484	28.068	0.0356277	0.231594	2.13432e-06	0.000458407	0.231823	0.133378		-0.0306168	0.193239	28.1259	0.0355544	0.214973	3.14321e-07	0.000479088	0.215212	0.0187946		-0.234894	0.193239	28.1385	0.0355385	0.215819	1.00716e-07	0.000464871	0.216052	0.00620644		0.0077661	0	28.0477	0.0356536	0.208771	3.98062e-07	0.00045683	0.209	0.0249616		0.355271	0.193239	27.7956	0.0359769
						-0.392575	0.243446	28.0663	0.0356299	0.232052	2.1337e-06	0.000458257	0.232281	0.133382		-0.0304725	0.192782	28.1256	0.0355547	0.215452	3.14588e-07	0.000479525	0.215692	0.0187934		-0.23498	0.192782	28.1384	0.0355386	0.216284	1.00705e-07	0.000464813	0.216516	0.00620651		0.00822293	0	28.0474	0.035654	0.209228	3.98062e-07	0.00045683	0.209456	0.0249616		0.355381	0.192782	27.7919	0.0359817
						-0.393032	0.243409	28.0646	0.035632	0.23251	2.13314e-06	0.00045813	0.232739	0.133385		-0.0303267	0.192325	28.1254	0.0355551	0.215931	3.14856e-07	0.000479967	0.216171	0.0187921		-0.235066	0.192325	28.1383	0.0355387	0.216749	1.00693e-07	0.000464754	0.216981	0.00620658		0.00867976	0	28.0471	0.0356544	0.209685	3.98062e-07	0.00045683	0.209913	0.0249616		0.355492	0.192325	27.7882	0.0359864
						-0.393489	0.243375	28.063	0.0356342	0.232968	2.13264e-06	0.00045802	0.233197	0.133386		-0.0301795	0.191868	28.1251	0.0355554	0.216411	3.1831e-07	0.000480414	0.216652	0.0189806		-0.235151	0.191868	28.1382	0.0355388	0.217214	1.00681e-07	0.000464695	0.217446	0.00620665		0.00913659	0	28.0468	0.0356547	0.210142	3.98062e-07	0.00045683	0.21037	0.0249616		0.355604	0.191868	27.7846	0.0359911
						-0.393945	0.243342	28.0613	0.0356363	0.233426	2.14228e-06	0.000457925	0.233655	0.134016		-0.0300308	0.191412	28.1249	0.0355557	0.216892	3.19381e-07	0.000480866	0.217132	0.0190266		-0.235237	0.191412	28.1382	0.0355389	0.217678	1.0067e-07	0.000464636	0.217911	0.00620671		0.00959342	0	28.0464	0.0356551	0.210598	3.98062e-07	0.00045683	0.210827	0.0249616		0.355717	0.191412	27.781	0.0359958
						-0.394402	0.24331	28.0596	0.0356384	0.233884	2.14632e-06	0.000457843	0.234113	0.134293		-0.0298807	0.190955	28.1246	0.035556	0.217373	3.24063e-07	0.000481323	0.217613	0.0192872		-0.235321	0.190955	28.1381	0.035539	0.218143	1.0047e-07	0.000464577	0.218375	0.00619515		0.0100503	0	28.0461	0.0356555	0.211055	4.13814e-07	0.00045683	0.211284	0.0259494		0.355831	0.190955	27.7774	0.0360004
						-0.394859	0.24328	28.0579	0.0356406	0.234342	2.14591e-06	0.00045777	0.234571	0.134289		-0.0297291	0.190498	28.1244	0.0355563	0.217854	3.19258e-07	0.000481788	0.218095	0.0189829		-0.235406	0.190498	28.138	0.0355391	0.218608	9.95195e-08	0.000464521	0.21884	0.00613732		0.0105071	0	28.0458	0.035656	0.211512	4.13814e-07	0.00045683	0.211741	0.0259494		0.355946	0.190498	27.7735	0.0360055
						-0.395316	0.243251	28.0562	0.0356427	0.2348	2.14554e-06	0.000457706	0.235029	0.134284		-0.029576	0.190041	28.1241	0.0355567	0.218336	3.19598e-07	0.000482257	0.218577	0.0189846		-0.23549	0.190041	28.1379	0.0355392	0.219072	9.81686e-08	0.000464464	0.219304	0.00605475		0.0109639	0	28.0455	0.0356564	0.211969	4.13814e-07	0.00045683	0.212197	0.0259494		0.356062	0.190041	27.7696	0.0360106
						-0.395773	0.243222	28.0545	0.0356449	0.235258	2.1452e-06	0.000457649	0.235487	0.13428		-0.0294215	0.189584	28.1239	0.035557	0.218818	3.19938e-07	0.000482732	0.219059	0.0189861		-0.235574	0.189584	28.1379	0.0355393	0.219537	9.81585e-08	0.000464407	0.219769	0.00605486		0.0114207	0	28.0452	0.0356568	0.212426	4.13814e-07	0.00045683	0.212654	0.0259494		0.356179	0.189584	27.7657	0.0360157
						-0.39623	0.243195	28.0528	0.035647	0.235715	2.14488e-06	0.000457598	0.235944	0.134275		-0.0292655	0.189127	28.1236	0.0355573	0.219301	3.20279e-07	0.000483212	0.219542	0.0189874		-0.235657	0.189127	28.1378	0.0355394	0.220001	9.81484e-08	0.000464351	0.220233	0.00605498		0.0118776	0	28.0448	0.0356572	0.212883	4.13814e-07	0.00045683	0.213111	0.0259494		0.356297	0.189127	27.7618	0.0360207
						-0.396686	0.243168	28.0512	0.0356492	0.236173	2.7518e-06	0.000457552	0.236402	0.172287		-0.029108	0.188671	28.1234	0.0355576	0.219784	3.20621e-07	0.000483698	0.220026	0.0189886		-0.235741	0.188671	28.1377	0.0355395	0.220465	9.81382e-08	0.000464294	0.220697	0.00605509		0.0123344	0	28.0445	0.0356576	0.213339	4.13814e-07	0.00045683	0.213568	0.0259494		0.356416	0.188671	27.7579	0.0360258
						-0.397143	0.243143	28.049	0.0356519	0.23663	3.89773e-06	0.000457577	0.236859	0.244019		-0.0289491	0.188214	28.1231	0.0355579	0.220268	3.20964e-07	0.000484189	0.22051	0.0189897		-0.235824	0.188214	28.1376	0.0355396	0.22093	9.81279e-08	0.000464237	0.221162	0.0060552		0.0127912	0	28.0442	0.035658	0.213796	4.13814e-07	0.00045683	0.214025	0.0259494		0.356536	0.188214	27.7539	0.0360309
						-0.3976	0.243117	28.0459	0.0356558	0.237088	3.89885e-06	0.000457763	0.237317	0.24399		-0.0287886	0.187757	28.1229	0.0355583	0.220752	3.21308e-07	0.000484685	0.220994	0.0189906		-0.235906	0.187757	28.1375	0.0355397	0.221394	9.81177e-08	0.00046418	0.221626	0.0060553		0.0132481	0	28.0438	0.0356584	0.214253	4.13814e-07	0.00045683	0.214481	0.0259494		0.356657	0.187757	27.75	0.036036
						-0.398057	0.243087	28.0429	0.0356597	0.237546	3.90024e-06	0.000458021	0.237775	0.243939		-0.0286267	0.1873	28.1226	0.0355586	0.221237	3.21653e-07	0.000485186	0.221479	0.0189913		-0.235988	0.1873	28.1375	0.0355398	0.221858	9.81073e-08	0.000464124	0.22209	0.00605541		0.0137049	0	28.0435	0.0356589	0.21471	4.13814e-07	0.00045683	0.214938	0.0259494		0.356779	0.1873	27.7461	0.0360411
						-0.398514	0.243054	28.0398	0.0356636	0.238004	3.91121e-06	0.00045839	0.238233	0.244428		-0.0284632	0.186843	28.1224	0.0355589	0.221722	3.21999e-07	0.000485694	0.221965	0.0189918		-0.23607	0.186843	28.1374	0.0355399	0.222322	9.8097e-08	0.000464067	0.222554	0.00605551		0.0141617	0	28.0432	0.0356593	0.215167	4.13814e-07	0.00045683	0.215395	0.0259494		0.356902	0.186843	27.7422	0.0360462
						-0.39897	0.243016	28.0367	0.0356675	0.238462	3.93064e-06	0.000458943	0.238692	0.245346		-0.0282983	0.186386	28.1221	0.0355592	0.222207	3.22345e-07	0.000486206	0.22245	0.0189922		-0.236152	0.186386	28.1373	0.03554	0.222786	9.85502e-08	0.00046401	0.223018	0.00608424		0.0146185	0	28.0429	0.0356597	0.215624	4.13814e-07	0.00045683	0.215852	0.0259494		0.357026	0.186386	27.7382	0.0360514
						-0.399427	0.242972	28.0336	0.0356714	0.238921	3.93415e-06	0.000459825	0.239151	0.245095		-0.0281318	0.18593	28.1218	0.0355595	0.222694	3.27495e-07	0.000486724	0.222937	0.0192751		-0.236233	0.18593	28.1372	0.0355401	0.22325	9.66862e-08	0.000463955	0.223482	0.00596986		0.0150754	0	28.0425	0.0356601	0.21608	4.30264e-07	0.00045683	0.216309	0.0269809		0.35715	0.18593	27.7342	0.0360565
						-0.399884	0.24292	28.0305	0.0356754	0.239381	3.93918e-06	0.000461348	0.239612	0.244598		-0.0279639	0.185473	28.1216	0.0355599	0.22318	3.27845e-07	0.00048725	0.223424	0.0192749		-0.236314	0.185473	28.1372	0.0355402	0.223714	9.66741e-08	0.000463903	0.223946	0.00596978		0.0155322	0	28.0422	0.0356605	0.216537	4.30264e-07	0.00045683	0.216766	0.0269809		0.357276	0.185473	27.7299	0.0360621
						-0.400341	0.242856	28.0274	0.0356793	0.239842	3.94695e-06	0.000464306	0.240075	0.243519		-0.0277944	0.185016	28.1213	0.0355602	0.223668	3.28196e-07	0.000487781	0.223911	0.0192745		-0.236395	0.185016	28.1371	0.0355403	0.224178	9.6662e-08	0.000463852	0.22441	0.00596969		0.015989	0	28.0419	0.035661	0.216994	4.30264e-07	0.00045683	0.217222	0.0269809		0.357403	0.185016	27.7257	0.0360676
						-0.400798	0.242773	28.0243	0.0356833	0.240307	3.96057e-06	0.000471215	0.240542	0.240776		-0.0276234	0.184559	28.1211	0.0355605	0.224155	3.28547e-07	0.000488317	0.2244	0.019274		-0.236476	0.184559	28.137	0.0355404	0.224642	9.66498e-08	0.0004638	0.224874	0.0059696		0.0164459	0	28.0415	0.0356614	0.217451	4.30264e-07	0.00045683	0.217679	0.0269809		0.35753	0.184559	27.7215	0.036073
						-0.401255	0.242657	28.0212	0.0356872	0.240778	3.99063e-06	0.000493783	0.241025	0.231516		-0.0274509	0.184102	28.1208	0.0355609	0.224644	3.289e-07	0.00048886	0.224888	0.0192733		-0.236556	0.184102	28.1369	0.0355405	0.225106	9.66375e-08	0.000463749	0.225338	0.00596951		0.0169027	0	28.0412	0.0356618	0.217908	4.30264e-07	0.00045683	0.218136	0.0269809		0.357659	0.184102	27.7173	0.0360785
						-0.401711	0.24247	28.0181	0.0356912	0.241272	5.11526e-06	0.0062959	0.24442	0.0232748		-0.0272769	0.183646	28.1206	0.0355612	0.225133	3.29254e-07	0.000489408	0.225377	0.0192724		-0.236635	0.183646	28.1368	0.0355406	0.225569	9.66252e-08	0.000463697	0.225801	0.00596941		0.0173595	0	28.0409	0.0356622	0.218365	4.30264e-07	0.00045683	0.218593	0.0269809		0.357789	0.183646	27.7131	0.036084
						-0.40201	0.236181	28.0141	0.0356963	0.247568	1.78175e-07	0.00045683	0.247796	0.011173		-0.0271013	0.183189	28.1203	0.0355615	0.225622	3.29608e-07	0.000489962	0.225867	0.0192713		-0.236715	0.183189	28.1368	0.0355407	0.226033	9.66129e-08	0.000463646	0.226265	0.00596931		0.0178164	0	28.0405	0.0356627	0.218821	4.30264e-07	0.00045683	0.21905	0.0269809		0.357919	0.183189	27.7089	0.0360894
						-0.40201	0.235724	28.0139	0.0356965	0.248024	1.78175e-07	0.00045683	0.248253	0.011173		-0.0269242	0.182732	28.12	0.0355618	0.226112	3.25236e-07	0.000490521	0.226357	0.018994		-0.236794	0.182732	28.1367	0.0355408	0.226497	9.66005e-08	0.000463594	0.226729	0.00596921		0.0182732	0	28.0402	0.0356631	0.219278	4.30264e-07	0.00045683	0.219507	0.0269809		0.358051	0.182732	27.7047	0.0360949
						-0.40201	0.235267	28.0138	0.0356967	0.248481	1.78175e-07	0.00045683	0.24871	0.011173		-0.0267455	0.182275	28.1198	0.0355622	0.226602	3.25077e-07	0.000491087	0.226848	0.0189628		-0.236873	0.182275	28.1366	0.0355409	0.22696	9.6588e-08	0.000463542	0.227192	0.00596911		0.01873	0	28.0398	0.0356635	0.219735	4.30264e-07	0.00045683	0.219963	0.0269809		0.358184	0.182275	27.7005	0.0361004
						-0.40201	0.23481	28.0137	0.0356969	0.248938	1.78175e-07	0.00045683	0.249166	0.011173		-0.0265653	0.181818	28.1195	0.0355625	0.227093	3.25464e-07	0.000491658	0.227339	0.0189634		-0.236952	0.181818	28.1365	0.035541	0.227424	9.50388e-08	0.00046349	0.227656	0.00587403		0.0191868	0	28.0395	0.035664	0.220192	4.30264e-07	0.00045683	0.22042	0.0269809		0.358317	0.181818	27.6963	0.0361059
						-0.40201	0.234354	28.0135	0.035697	0.249395	1.78175e-07	0.00045683	0.249623	0.011173		-0.0263836	0.181361	28.1193	0.0355628	0.227585	3.25852e-07	0.000492235	0.227831	0.0189637		-0.23703	0.181361	28.1365	0.0355411	0.227887	9.44675e-08	0.000463438	0.228119	0.00583937		0.0196437	0	28.0392	0.0356644	0.220649	4.30264e-07	0.00045683	0.220877	0.0269809		0.358452	0.181361	27.6921	0.0361113
						-0.40201	0.233897	28.0134	0.0356972	0.249852	1.78175e-07	0.00045683	0.25008	0.011173		-0.0262003	0.180905	28.119	0.0355631	0.228077	3.30784e-07	0.000492818	0.228324	0.019228		-0.237108	0.180905	28.1364	0.0355412	0.228351	9.41409e-08	0.000463387	0.228583	0.00581983		0.0201005	0	28.0388	0.0356648	0.221106	4.4745e-07	0.00045683	0.221334	0.0280586		0.358587	0.180905	27.6879	0.0361168
						-0.40201	0.23344	28.0132	0.0356974	0.250309	1.78175e-07	0.00045683	0.250537	0.011173		-0.0260154	0.180448	28.1187	0.0355635	0.22857	3.31175e-07	0.000493409	0.228817	0.0192277		-0.237186	0.180448	28.1363	0.0355413	0.228814	9.41299e-08	0.000463337	0.229046	0.00581978		0.0205573	0	28.0385	0.0356653	0.221562	4.4745e-07	0.00045683	0.221791	0.0280586		0.358723	0.180448	27.6833	0.0361228
						-0.40201	0.232983	28.0131	0.0356976	0.250765	1.78175e-07	0.00045683	0.250994	0.011173		-0.025829	0.179991	28.1185	0.0355638	0.229064	3.31568e-07	0.000494006	0.229311	0.0192272		-0.237263	0.179991	28.1362	0.0355413	0.229278	9.41189e-08	0.000463287	0.229509	0.00581972		0.0210142	0	28.0381	0.0356657	0.222019	4.4745e-07	0.00045683	0.222248	0.0280586		0.358861	0.179991	27.6787	0.0361288
						-0.40201	0.232526	28.013	0.0356978	0.251222	1.78175e-07	0.00045683	0.251451	0.011173		-0.0256409	0.179534	28.1182	0.0355641	0.229558	3.31962e-07	0.000494609	0.229805	0.0192266		-0.23734	0.179534	28.1362	0.0355414	0.229741	9.41078e-08	0.000463238	0.229972	0.00581966		0.021471	0	28.0378	0.0356662	0.222476	4.4745e-07	0.00045683	0.222704	0.0280586		0.358999	0.179534	27.6741	0.0361348
						-0.40201	0.232069	28.0128	0.0356979	0.251679	1.78175e-07	0.00045683	0.251907	0.011173		-0.0254514	0.179077	28.118	0.0355645	0.230052	3.32357e-07	0.000495218	0.2303	0.0192258		-0.237417	0.179077	28.1361	0.0355415	0.230204	9.40967e-08	0.000463188	0.230436	0.00581959		0.0219278	0	28.0374	0.0356666	0.222933	4.4745e-07	0.00045683	0.223161	0.0280586		0.359139	0.179077	27.6695	0.0361408
						-0.40201	0.231613	28.0127	0.0356981	0.252136	1.78175e-07	0.00045683	0.252364	0.011173		-0.0252602	0.17862	28.1177	0.0355648	0.230547	3.34453e-07	0.000495833	0.230795	0.019323		-0.237493	0.17862	28.136	0.0355416	0.230667	9.40855e-08	0.000463138	0.230899	0.00581953		0.0223847	0	28.0371	0.0356671	0.22339	4.4745e-07	0.00045683	0.223618	0.0280586		0.359279	0.17862	27.665	0.0361468
						-0.40201	0.231156	28.0125	0.0356983	0.252593	1.72078e-07	0.00045683	0.252821	0.0107906		-0.0250674	0.178164	28.1174	0.0355651	0.231043	3.38827e-07	0.000496455	0.231292	0.0195512		-0.23757	0.178164	28.1359	0.0355417	0.23113	9.40743e-08	0.000463088	0.231362	0.00581946		0.0228415	0	28.0367	0.0356675	0.223847	4.4745e-07	0.00045683	0.224075	0.0280586		0.359421	0.178164	27.6604	0.0361528
						-0.40201	0.230699	28.0124	0.0356985	0.25305	1.72078e-07	0.00045683	0.253278	0.0107906		-0.0248731	0.177707	28.1172	0.0355655	0.23154	3.39272e-07	0.000497083	0.231788	0.0195522		-0.237645	0.177707	28.1359	0.0355418	0.231594	9.34098e-08	0.000463039	0.231825	0.00577898		0.0232983	0	28.0364	0.035668	0.224303	4.4745e-07	0.00045683	0.224532	0.0280586		0.359563	0.177707	27.6559	0.0361586
						-0.40201	0.230242	28.0123	0.0356986	0.253506	1.72078e-07	0.00045683	0.253735	0.0107906		-0.0246771	0.17725	28.1169	0.0355658	0.232037	3.39719e-07	0.000497717	0.232286	0.019553		-0.237721	0.17725	28.1358	0.0355419	0.232057	9.20023e-08	0.000462989	0.232288	0.00569251		0.0237551	0	28.036	0.0356684	0.22476	4.4745e-07	0.00045683	0.224989	0.0280586		0.359706	0.17725	27.6515	0.0361645
						-0.40201	0.229785	28.0121	0.0356988	0.253963	1.72078e-07	0.00045683	0.254192	0.0107906		-0.0244796	0.176793	28.1166	0.0355662	0.232535	3.40168e-07	0.000498358	0.232784	0.0195536		-0.237796	0.176793	28.1357	0.035542	0.23252	9.19921e-08	0.000462939	0.232751	0.0056925		0.024212	0	28.0357	0.0356689	0.225217	4.4745e-07	0.00045683	0.225445	0.0280586		0.359851	0.176793	27.647	0.0361703
						-0.40201	0.229328	28.012	0.035699	0.25442	1.72078e-07	0.00045683	0.254648	0.0107906		-0.0242804	0.176336	28.1164	0.0355665	0.233033	3.40617e-07	0.000499005	0.233282	0.0195541		-0.237871	0.176336	28.1357	0.0355421	0.232982	9.19818e-08	0.000462889	0.233214	0.00569248		0.0246688	0	28.0353	0.0356693	0.225674	4.4745e-07	0.00045683	0.225902	0.0280586		0.359996	0.176336	27.6425	0.0361762
						-0.40201	0.228872	28.0119	0.0356992	0.254877	1.72078e-07	0.00045683	0.255105	0.0107906		-0.0240796	0.175879	28.1161	0.0355668	0.233532	3.45575e-07	0.000499658	0.233782	0.0198128		-0.237946	0.175879	28.1356	0.0355422	0.233445	9.16207e-08	0.000462838	0.233677	0.00567074		0.0251256	0	28.035	0.0356698	0.226131	4.65414e-07	0.00045683	0.226359	0.029185		0.360142	0.175879	27.638	0.036182
						-0.40201	0.228415	28.0117	0.0356993	0.255334	1.72078e-07	0.00045683	0.255562	0.0107906		-0.0238772	0.175423	28.1158	0.0355672	0.234032	3.46029e-07	0.00050032	0.234282	0.0198126		-0.23802	0.175423	28.1355	0.0355423	0.233908	9.16108e-08	0.000462791	0.23414	0.00567071		0.0255825	0	28.0346	0.0356702	0.226587	4.65414e-07	0.00045683	0.226816	0.029185		0.36029	0.175423	27.6331	0.0361884
						-0.40201	0.227958	28.0116	0.0356995	0.25579	1.72078e-07	0.00045683	0.256019	0.0107906		-0.0236732	0.174966	28.1155	0.0355675	0.234532	3.46484e-07	0.000500988	0.234782	0.0198122		-0.238094	0.174966	28.1354	0.0355424	0.234371	9.16009e-08	0.000462743	0.234602	0.00567068		0.0260393	0	28.0342	0.0356707	0.227044	4.65414e-07	0.00045683	0.227273	0.029185		0.360438	0.174966	27.6283	0.0361948
						-0.40201	0.227501	28.0115	0.0356997	0.256247	1.72078e-07	0.00045683	0.256476	0.0107906		-0.0234675	0.174509	28.1153	0.0355679	0.235033	3.46941e-07	0.000501663	0.235284	0.0198116		-0.238168	0.174509	28.1354	0.0355425	0.234834	9.15909e-08	0.000462695	0.235065	0.00567065		0.0264961	0	28.0339	0.0356711	0.227501	4.65414e-07	0.00045683	0.22773	0.029185		0.360587	0.174509	27.6234	0.0362012
						-0.40201	0.227044	28.0113	0.0356998	0.256704	1.72078e-07	0.00045683	0.256933	0.0107906		-0.0232602	0.174052	28.115	0.0355682	0.235535	3.43335e-07	0.000502344	0.235786	0.0195791		-0.238241	0.174052	28.1353	0.0355426	0.235296	9.15808e-08	0.000462647	0.235528	0.00567062		0.0269529	0	28.0335	0.0356716	0.227958	4.65414e-07	0.00045683	0.228186	0.029185		0.360737	0.174052	27.6185	0.0362077
						-0.40201	0.226587	28.0112	0.0357	0.257161	1.63748e-07	0.00045683	0.257389	0.0102683		-0.0230513	0.173595	28.1147	0.0355686	0.236037	3.43089e-07	0.000503032	0.236288	0.0195383		-0.238315	0.173595	28.1352	0.0355426	0.235759	9.15707e-08	0.000462599	0.23599	0.00567058		0.0274098	0	28.0331	0.0356721	0.228415	4.65414e-07	0.00045683	0.228643	0.029185		0.360889	0.173595	27.6136	0.0362141
						-0.40201	0.226131	28.0111	0.0357002	0.257618	1.63748e-07	0.00045683	0.257846	0.0102683		-0.0228407	0.173138	28.1144	0.0355689	0.23654	3.43582e-07	0.000503727	0.236792	0.0195394		-0.238387	0.173138	28.1351	0.0355427	0.236222	8.98519e-08	0.000462551	0.236453	0.00556472		0.0278666	0	28.0328	0.0356725	0.228872	4.65414e-07	0.00045683	0.2291	0.029185		0.361041	0.173138	27.6087	0.0362205
						-0.40201	0.225674	28.0109	0.0357003	0.258075	1.63748e-07	0.00045683	0.258303	0.0102683		-0.0226285	0.172682	28.1142	0.0355692	0.237044	3.44076e-07	0.000504428	0.237296	0.0195403		-0.23846	0.172682	28.1351	0.0355428	0.236684	8.9549e-08	0.000462503	0.236915	0.00554654		0.0283234	0	28.0324	0.035673	0.229328	4.65414e-07	0.00045683	0.229557	0.029185		0.361195	0.172682	27.6038	0.0362269
						-0.40201	0.225217	28.0108	0.0357005	0.258531	1.63748e-07	0.00045683	0.25876	0.0102683		-0.0224145	0.172225	28.1139	0.0355696	0.237548	3.44573e-07	0.000505136	0.237801	0.019541		-0.238532	0.172225	28.135	0.0355429	0.237147	8.95399e-08	0.000462455	0.237378	0.00554655		0.0287803	0	28.032	0.0356735	0.229785	4.65414e-07	0.00045683	0.230014	0.029185		0.361349	0.172225	27.5989	0.0362334
						-0.40201	0.22476	28.0107	0.0357007	0.258988	1.63748e-07	0.00045683	0.259217	0.0102683		-0.022199	0.171768	28.1136	0.0355699	0.238053	3.4507e-07	0.000505851	0.238306	0.0195416		-0.238604	0.171768	28.1349	0.035543	0.237609	8.95308e-08	0.000462406	0.23784	0.00554656		0.0292371	0	28.0317	0.0356739	0.230242	4.65414e-07	0.00045683	0.230471	0.029185		0.361505	0.171768	27.594	0.0362398
						-0.40201	0.224303	28.0106	0.0357008	0.259445	1.63748e-07	0.00045683	0.259674	0.0102683		-0.0219817	0.171311	28.1134	0.0355703	0.238559	3.45569e-07	0.000506572	0.238812	0.019542		-0.238676	0.171311	28.1349	0.0355431	0.238072	8.95216e-08	0.000462358	0.238303	0.00554657		0.0296939	0	28.0313	0.0356744	0.230699	4.65414e-07	0.00045683	0.230927	0.029185		0.361661	0.171311	27.5891	0.0362462
						-0.40201	0.223847	28.0104	0.035701	0.259902	1.63748e-07	0.00045683	0.26013	0.0102683		-0.0217628	0.170854	28.1131	0.0355706	0.239066	3.5027e-07	0.0005073	0.239319	0.0197794		-0.238747	0.170854	28.1348	0.0355432	0.238534	8.91197e-08	0.00046231	0.238765	0.00552225		0.0301508	0	28.0309	0.0356749	0.231156	4.84199e-07	0.00045683	0.231384	0.0303631		0.361818	0.170854	27.5842	0.0362527
						-0.40201	0.22339	28.0103	0.0357012	0.260359	1.63748e-07	0.00045683	0.260587	0.0102683		-0.0215422	0.170397	28.1128	0.035571	0.239573	3.50774e-07	0.000508038	0.239827	0.0197791		-0.238818	0.170397	28.1347	0.0355433	0.238996	8.91109e-08	0.000462264	0.239227	0.00552226		0.0306076	0	28.0306	0.0356754	0.231613	4.84199e-07	0.00045683	0.231841	0.0303631		0.361976	0.170397	27.5789	0.0362597
						-0.40201	0.222933	28.0102	0.0357013	0.260816	1.63748e-07	0.00045683	0.261044	0.0102683		-0.02132	0.169941	28.1125	0.0355713	0.240081	3.5128e-07	0.000508782	0.240335	0.0197787		-0.238889	0.169941	28.1346	0.0355434	0.239459	8.9102e-08	0.000462218	0.23969	0.00552226		0.0310644	0	28.0302	0.0356758	0.232069	4.84199e-07	0.00045683	0.232298	0.0303631		0.362136	0.169941	27.5736	0.0362666
						-0.40201	0.222476	28.01	0.0357015	0.261272	1.63748e-07	0.00045683	0.261501	0.0102683		-0.021096	0.169484	28.1123	0.0355717	0.24059	3.51787e-07	0.000509534	0.240845	0.019778		-0.238959	0.169484	28.1346	0.0355435	0.239921	8.90931e-08	0.000462172	0.240152	0.00552225		0.0315212	0	28.0298	0.0356763	0.232526	4.84199e-07	0.00045683	0.232755	0.0303631		0.362296	0.169484	27.5683	0.0362736
						-0.40201	0.222019	28.0099	0.0357016	0.261729	1.63748e-07	0.00045683	0.261958	0.0102683		-0.0208703	0.169027	28.112	0.035572	0.241099	3.52296e-07	0.000510292	0.241354	0.0197772		-0.239029	0.169027	28.1345	0.0355435	0.240383	8.84274e-08	0.000462125	0.240614	0.00548154		0.0319781	0	28.0294	0.0356768	0.232983	4.84199e-07	0.00045683	0.233212	0.0303631		0.362457	0.169027	27.563	0.0362806
						-0.40201	0.221562	28.0098	0.0357018	0.262186	1.63748e-07	0.00045683	0.262415	0.0102683		-0.0206429	0.16857	28.1117	0.0355724	0.24161	3.52807e-07	0.000511058	0.241865	0.0197762		-0.239099	0.16857	28.1344	0.0355436	0.240845	8.71212e-08	0.000462079	0.241076	0.00540111		0.0324349	0	28.029	0.0356773	0.23344	4.84199e-07	0.00045683	0.233668	0.0303631		0.36262	0.16857	27.5576	0.0362876
						-0.40201	0.221106	28.0097	0.035702	0.262643	1.63748e-07	0.00045683	0.262871	0.0102683		-0.0204138	0.168113	28.1114	0.0355727	0.242121	3.53319e-07	0.000511831	0.242377	0.019775		-0.239168	0.168113	28.1344	0.0355437	0.241307	8.71133e-08	0.000462033	0.241538	0.00540116		0.0328917	0	28.0287	0.0356778	0.233897	4.84199e-07	0.00045683	0.234125	0.0303631		0.362783	0.168113	27.5523	0.0362946
						-0.40201	0.220649	28.0095	0.0357021	0.2631	1.63748e-07	0.00045683	0.263328	0.0102683		-0.020183	0.167656	28.1111	0.0355731	0.242632	3.58533e-07	0.000512611	0.242889	0.0200363		-0.239237	0.167656	28.1343	0.0355438	0.241769	8.71053e-08	0.000461986	0.242	0.00540121		0.0333486	0	28.0283	0.0356783	0.234354	4.84199e-07	0.00045683	0.234582	0.0303631		0.362948	0.167656	27.547	0.0363015
						-0.40201	0.220192	28.0094	0.0357023	0.263557	1.63748e-07	0.00045683	0.263785	0.0102683		-0.0199505	0.1672	28.1109	0.0355734	0.243145	3.61687e-07	0.000513398	0.243402	0.0201815		-0.239306	0.1672	28.1342	0.0355439	0.242231	8.70973e-08	0.00046194	0.242462	0.00540126		0.0338054	0	28.0279	0.0356787	0.23481	4.84199e-07	0.00045683	0.235039	0.0303631		0.363113	0.1672	27.5417	0.0363085
						-0.40201	0.219735	28.0093	0.0357025	0.264013	1.63748e-07	0.00045683	0.264242	0.0102683		-0.0197162	0.166743	28.1106	0.0355738	0.243658	3.62259e-07	0.000514194	0.243916	0.0201822		-0.239375	0.166743	28.1342	0.035544	0.242693	8.70892e-08	0.000461893	0.242924	0.0054013		0.0342622	0	28.0275	0.0356792	0.235267	4.84199e-07	0.00045683	0.235496	0.0303631		0.363279	0.166743	27.5364	0.0363156
						-0.40201	0.219278	28.0091	0.0357026	0.26447	1.63748e-07	0.00045683	0.264699	0.0102683		-0.0194802	0.166286	28.1103	0.0355742	0.244173	3.62834e-07	0.000514996	0.24443	0.0201827		-0.239443	0.166286	28.1341	0.0355441	0.243155	8.7081e-08	0.000461847	0.243386	0.00540134		0.034719	0	28.0271	0.0356797	0.235724	4.84199e-07	0.00045683	0.235952	0.0303631		0.363447	0.166286	27.5311	0.0363226
						-0.40201	0.218821	28.009	0.0357028	0.264927	1.63748e-07	0.00045683	0.265155	0.0102683		-0.0192424	0.165829	28.11	0.0355745	0.244688	3.67516e-07	0.000515806	0.244946	0.020411		-0.239511	0.165829	28.134	0.0355442	0.243617	8.66329e-08	0.0004618	0.243848	0.00537409		0.0351759	0	28.0267	0.0356802	0.236181	5.03855e-07	0.00045683	0.236409	0.0315956		0.363615	0.165829	27.5258	0.0363296
						-0.40201	0.218365	28.0089	0.035703	0.265384	1.63748e-07	0.00045683	0.265612	0.0102683		-0.0190029	0.165372	28.1097	0.0355749	0.245203	3.68096e-07	0.000516626	0.245462	0.0204108		-0.239578	0.165372	28.134	0.0355442	0.244079	8.66251e-08	0.000461755	0.24431	0.00537412		0.0356327	0	28.0264	0.0356807	0.236638	5.03855e-07	0.00045683	0.236866	0.0315956		0.363784	0.165372	27.52	0.0363373
						-0.40201	0.217908	28.0088	0.0357031	0.265841	1.63748e-07	0.00045683	0.266069	0.0102683		-0.0187616	0.164915	28.1094	0.0355753	0.24572	3.68678e-07	0.000517454	0.245979	0.0204104		-0.239646	0.164915	28.1339	0.0355443	0.24454	8.66173e-08	0.000461711	0.244771	0.00537415		0.0360895	0	28.026	0.0356812	0.237095	5.03855e-07	0.00045683	0.237323	0.0315956		0.363954	0.164915	27.5141	0.036345
						-0.40201	0.217451	28.0086	0.0357033	0.266298	1.63748e-07	0.00045683	0.266526	0.0102683		-0.0185186	0.164459	28.1091	0.0355756	0.246238	3.6925e-07	0.000518289	0.246497	0.0204091		-0.239713	0.164459	28.1338	0.0355444	0.245002	8.51513e-08	0.000461667	0.245233	0.00528371		0.0365464	0	28.0256	0.0356817	0.237551	5.03855e-07	0.00045683	0.23778	0.0315956		0.364125	0.164459	27.5083	0.0363527
						-0.40201	0.216994	28.0085	0.0357035	0.266754	1.63748e-07	0.00045683	0.266983	0.0102683		-0.0182738	0.164002	28.1088	0.035576	0.246756	3.65705e-07	0.000519132	0.247015	0.0201804		-0.239779	0.164002	28.1337	0.0355445	0.245464	8.4697e-08	0.000461622	0.245695	0.00525602		0.0370032	0	28.0252	0.0356822	0.238008	5.03855e-07	0.00045683	0.238237	0.0315956		0.364298	0.164002	27.5024	0.0363604
						-0.40201	0.216537	28.0084	0.0357036	0.267211	1.63748e-07	0.00045683	0.26744	0.0102683		-0.0180272	0.163545	28.1085	0.0355764	0.247275	3.66328e-07	0.000519983	0.247535	0.0201817		-0.239846	0.163545	28.1337	0.0355446	0.245925	8.46902e-08	0.000461577	0.246156	0.00525611		0.03746	0	28.0248	0.0356827	0.238465	5.03855e-07	0.00045683	0.238693	0.0315956		0.364471	0.163545	27.4966	0.0363681
						-0.40201	0.21608	28.0082	0.0357038	0.267668	1.55064e-07	0.00045683	0.267896	0.00972375		-0.0177788	0.163088	28.1083	0.0355767	0.247795	3.66954e-07	0.000520841	0.248055	0.0201828		-0.239912	0.163088	28.1336	0.0355447	0.246387	8.46832e-08	0.000461533	0.246618	0.00525619		0.0379169	0	28.0244	0.0356832	0.238922	5.03855e-07	0.00045683	0.23915	0.0315956		0.364646	0.163088	27.4908	0.0363759
						-0.40201	0.215624	28.0081	0.0357039	0.268125	1.55064e-07	0.00045683	0.268353	0.00972375		-0.0175287	0.162631	28.108	0.0355771	0.248316	3.67582e-07	0.000521707	0.248577	0.0201838		-0.239977	0.162631	28.1335	0.0355448	0.246848	8.46763e-08	0.000461488	0.247079	0.00525626		0.0383737	0	28.024	0.0356837	0.239379	5.03855e-07	0.00045683	0.239607	0.0315956		0.364821	0.162631	27.485	0.0363835
						-0.40201	0.215167	28.008	0.0357041	0.268582	1.55064e-07	0.00045683	0.26881	0.00972375		-0.0172767	0.162175	28.1077	0.0355775	0.248837	3.68212e-07	0.00052258	0.249099	0.0201846		-0.240043	0.162175	28.1335	0.0355448	0.24731	8.46693e-08	0.000461443	0.247541	0.00525634		0.0388305	0	28.0236	0.0356842	0.239836	5.03855e-07	0.00045683	0.240064	0.0315956		0.364997	0.162175	27.4793	0.036391
						-0.40201	0.21471	28.0079	0.0357042	0.269039	1.55064e-07	0.00045683	0.269267	0.00972375		-0.017023	0.161718	28.1074	0.0355778	0.24936	3.68844e-07	0.000523462	0.249622	0.0201852		-0.240108	0.161718	28.1334	0.0355449	0.247771	8.46622e-08	0.000461398	0.248002	0.00525642		0.0392873	0	28.0232	0.0356847	0.240292	5.03855e-07	0.00045683	0.240521	0.0315956		0.365175	0.161718	27.4737	0.0363985
						-0.40201	0.214253	28.0078	0.0357044	0.269495	1.55064e-07	0.00045683	0.269724	0.00972375		-0.0167674	0.161261	28.1071	0.0355782	0.249884	3.69478e-07	0.000524351	0.250146	0.0201856		-0.240173	0.161261	28.1333	0.035545	0.248233	8.46551e-08	0.000461353	0.248463	0.00525649		0.0397442	0	28.0228	0.0356852	0.240749	5.03855e-07	0.00045683	0.240978	0.0315956		0.365353	0.161261	27.468	0.036406
						-0.40201	0.213796	28.0076	0.0357046	0.269952	1.55064e-07	0.00045683	0.270181	0.00972375		-0.01651	0.160804	28.1068	0.0355786	0.250408	3.73867e-07	0.000525248	0.250671	0.0203905		-0.240237	0.160804	28.1333	0.0355451	0.248694	8.41558e-08	0.000461308	0.248925	0.005226		0.040201	0	28.0224	0.0356857	0.241206	5.2443e-07	0.00045683	0.241434	0.0328859		0.365533	0.160804	27.4623	0.0364136
						-0.40201	0.213339	28.0075	0.0357047	0.270409	1.55064e-07	0.00045683	0.270637	0.00972375		-0.0162508	0.160347	28.1065	0.035579	0.250933	3.74508e-07	0.000526157	0.251196	0.0203902		-0.240301	0.160347	28.1332	0.0355452	0.249155	8.38901e-08	0.000461265	0.249386	0.00520998		0.0406578	0	28.022	0.0356863	0.241663	5.2443e-07	0.00045683	0.241891	0.0328859		0.365713	0.160347	27.456	0.0364219
						-0.40201	0.212883	28.0074	0.0357049	0.270866	1.55064e-07	0.00045683	0.271094	0.00972375		-0.0159897	0.15989	28.1062	0.0355793	0.251459	3.75152e-07	0.000527074	0.251723	0.0203897		-0.240365	0.15989	28.1331	0.0355453	0.249617	8.2287e-08	0.000461222	0.249847	0.00511089		0.0411147	0	28.0216	0.0356868	0.24212	5.2443e-07	0.00045683	0.242348	0.0328859		0.365894	0.15989	27.4498	0.0364302
						-0.40201	0.212426	28.0073	0.035705	0.271323	1.55064e-07	0.00045683	0.271551	0.00972375		-0.0157268	0.159434	28.1059	0.0355797	0.251986	3.75797e-07	0.000527999	0.25225	0.020389		-0.240428	0.159434	28.1331	0.0355453	0.250078	8.22812e-08	0.000461179	0.250309	0.00511101		0.0415715	0	28.0212	0.0356873	0.242577	5.2443e-07	0.00045683	0.242805	0.0328859		0.366077	0.159434	27.4435	0.0364385
						-0.40201	0.211969	28.0071	0.0357052	0.27178	1.55064e-07	0.00045683	0.272008	0.00972375		-0.0154621	0.158977	28.1056	0.0355801	0.252514	3.76445e-07	0.000528932	0.252779	0.0203882		-0.240492	0.158977	28.133	0.0355454	0.250539	8.22754e-08	0.000461136	0.25077	0.00511112		0.0420283	0	28.0207	0.0356878	0.243033	5.2443e-07	0.00045683	0.243262	0.0328859		0.36626	0.158977	27.4373	0.0364468
						-0.40201	0.211512	28.007	0.0357053	0.272236	1.47558e-07	0.00045683	0.272465	0.00925305		-0.0151955	0.15852	28.1053	0.0355805	0.253043	3.82063e-07	0.000529873	0.253308	0.0206556		-0.240555	0.15852	28.133	0.0355455	0.251	8.22695e-08	0.000461093	0.251231	0.00511124		0.0424852	0	28.0203	0.0356884	0.24349	5.2443e-07	0.00045683	0.243719	0.0328859		0.366445	0.15852	27.431	0.0364551
						-0.40201	0.211055	28.0069	0.0357055	0.272693	1.47558e-07	0.00045683	0.272922	0.00925305		-0.014927	0.158063	28.105	0.0355808	0.253573	3.868e-07	0.000530824	0.253839	0.0208743		-0.240617	0.158063	28.1329	0.0355456	0.251461	8.22636e-08	0.00046105	0.251692	0.00511135		0.042942	0	28.0199	0.0356889	0.243947	5.2443e-07	0.00045683	0.244175	0.0328859		0.366631	0.158063	27.4248	0.0364634
						-0.40201	0.210598	28.0068	0.0357056	0.27315	1.47558e-07	0.00045683	0.273378	0.00925305		-0.0146567	0.157606	28.1047	0.0355812	0.254104	3.87519e-07	0.000531783	0.25437	0.0208754		-0.240679	0.157606	28.1328	0.0355457	0.251922	8.22577e-08	0.000461006	0.252153	0.00511146		0.0433988	0	28.0195	0.0356894	0.244404	5.2443e-07	0.00045683	0.244632	0.0328859		0.366817	0.157606	27.4185	0.0364717
						-0.40201	0.210142	28.0067	0.0357058	0.273607	1.47558e-07	0.00045683	0.273835	0.00925305		-0.0143845	0.157149	28.1044	0.0355816	0.254636	3.8824e-07	0.000532751	0.254902	0.0208762		-0.240741	0.157149	28.1328	0.0355458	0.252383	8.22517e-08	0.000460963	0.252614	0.00511157		0.0438556	0	28.0191	0.0356899	0.244861	5.2443e-07	0.00045683	0.245089	0.0328859		0.367005	0.157149	27.4121	0.0364802
						-0.40201	0.209685	28.0066	0.0357059	0.274064	1.47558e-07	0.00045683	0.274292	0.00925305		-0.0141104	0.156693	28.1041	0.035582	0.255169	3.88965e-07	0.000533727	0.255435	0.0208769		-0.240803	0.156693	28.1327	0.0355458	0.252844	8.22456e-08	0.00046092	0.253075	0.00511168		0.0443125	0	28.0187	0.0356905	0.245317	5.2443e-07	0.00045683	0.245546	0.0328859		0.367194	0.156693	27.4057	0.0364887
						-0.40201	0.209228	28.0064	0.0357061	0.274521	1.47558e-07	0.00045683	0.274749	0.00925305		-0.0138344	0.156236	28.1038	0.0355824	0.255702	3.89691e-07	0.000534712	0.25597	0.0208774		-0.240864	0.156236	28.1326	0.0355459	0.253305	8.22396e-08	0.000460876	0.253536	0.00511178		0.0447693	0	28.0183	0.035691	0.245774	5.2443e-07	0.00045683	0.246003	0.0328859		0.367384	0.156236	27.3993	0.0364972
						-0.40201	0.208771	28.0063	0.0357062	0.274977	1.47558e-07	0.00045683	0.275206	0.00925305		-0.0135565	0.155779	28.1035	0.0355828	0.256237	3.94018e-07	0.000535705	0.256505	0.0210701		-0.240925	0.155779	28.1326	0.035546	0.253766	8.08597e-08	0.000460832	0.253997	0.00502649		0.0452261	0	28.0179	0.0356915	0.246231	5.4598e-07	0.00045683	0.24646	0.0342372		0.367574	0.155779	27.3929	0.0365058
						-0.40201	0.208314	28.0062	0.0357064	0.275434	1.47558e-07	0.00045683	0.275663	0.00925305		-0.0132767	0.155322	28.1032	0.0355832	0.256773	3.94753e-07	0.000536711	0.257041	0.0210698		-0.240986	0.155322	28.1325	0.0355461	0.254227	7.98748e-08	0.000460791	0.254457	0.00496571		0.045683	0	28.0174	0.0356921	0.246688	5.4598e-07	0.00045683	0.246916	0.0342372		0.367766	0.155322	27.3859	0.0365152
						-0.40201	0.207857	28.0061	0.0357065	0.275891	1.47558e-07	0.00045683	0.276119	0.00925305		-0.012995	0.154865	28.1029	0.0355836	0.257309	3.95491e-07	0.000537725	0.257578	0.0210694		-0.241046	0.154865	28.1324	0.0355462	0.254688	7.98701e-08	0.00046075	0.254918	0.00496586		0.0461398	0	28.017	0.0356926	0.247145	5.4598e-07	0.00045683	0.247373	0.0342372		0.367958	0.154865	27.3788	0.0365246
						-0.40201	0.207401	28.006	0.0357067	0.276348	1.47558e-07	0.00045683	0.276576	0.00925305		-0.0127113	0.154408	28.1025	0.035584	0.257847	3.96232e-07	0.000538749	0.258116	0.0210687		-0.241106	0.154408	28.1324	0.0355462	0.255149	7.98653e-08	0.000460708	0.255379	0.00496601		0.0465966	0	28.0166	0.0356931	0.247602	5.4598e-07	0.00045683	0.24783	0.0342372		0.368152	0.154408	27.3718	0.0365339
						-0.40201	0.206944	28.0059	0.0357068	0.276805	1.47558e-07	0.00045683	0.277033	0.00925305		-0.0124257	0.153952	28.1022	0.0355844	0.258386	3.96975e-07	0.000539782	0.258656	0.0210679		-0.241166	0.153952	28.1323	0.0355463	0.255609	8.01291e-08	0.000460667	0.25584	0.00498287		0.0470534	0	28.0162	0.0356937	0.248058	5.4598e-07	0.00045683	0.248287	0.0342372		0.368347	0.153952	27.365	0.0365431
						-0.40201	0.206487	28.0058	0.035707	0.277261	1.47558e-07	0.00045683	0.27749	0.00925305		-0.0121382	0.153495	28.1019	0.0355848	0.258926	3.97722e-07	0.000540823	0.259196	0.0210668		-0.241225	0.153495	28.1322	0.0355464	0.25607	8.06946e-08	0.000460626	0.2563	0.00501847		0.0475103	0	28.0157	0.0356942	0.248515	5.4598e-07	0.00045683	0.248744	0.0342372		0.368543	0.153495	27.3581	0.0365523
						-0.40201	0.20603	28.0056	0.0357071	0.277718	1.47558e-07	0.00045683	0.277947	0.00925305		-0.0118487	0.153038	28.1016	0.0355852	0.259466	3.98471e-07	0.000541874	0.259737	0.0210656		-0.241284	0.153038	28.1322	0.0355465	0.256531	8.06855e-08	0.000460586	0.256761	0.00501834		0.0479671	0	28.0153	0.0356948	0.248972	5.4598e-07	0.00045683	0.249201	0.0342372		0.36874	0.153038	27.3512	0.0365614
						-0.40201	0.205573	28.0055	0.0357072	0.278175	1.47558e-07	0.00045683	0.278404	0.00925305		-0.0115573	0.152581	28.1013	0.0355856	0.260008	3.99223e-07	0.000542933	0.26028	0.0210642		-0.241343	0.152581	28.1321	0.0355466	0.256991	8.06765e-08	0.000460547	0.257221	0.00501821		0.0484239	0	28.0149	0.0356953	0.249429	5.4598e-07	0.00045683	0.249657	0.0342372		0.368938	0.152581	27.3444	0.0365706
						-0.40201	0.205116	28.0054	0.0357074	0.278632	1.47558e-07	0.00045683	0.27886	0.00925305		-0.0112639	0.152124	28.101	0.035586	0.260551	3.99886e-07	0.000544002	0.260823	0.0210577		-0.241401	0.152124	28.1321	0.0355466	0.257452	8.06673e-08	0.000460507	0.257682	0.00501807		0.0488808	0	28.0144	0.0356959	0.249886	5.4598e-07	0.00045683	0.250114	0.0342372		0.369136	0.152124	27.3375	0.0365798
						-0.40201	0.20466	28.0053	0.0357075	0.279089	1.47558e-07	0.00045683	0.279317	0.00925305		-0.0109685	0.151667	28.1007	0.0355864	0.261095	3.97553e-07	0.00054508	0.261368	0.0208935		-0.241459	0.151667	28.132	0.0355467	0.257912	8.06581e-08	0.000460468	0.258142	0.00501793		0.0493376	0	28.014	0.0356964	0.250343	5.4598e-07	0.00045683	0.250571	0.0342372		0.369336	0.151667	27.3306	0.036589
						-0.40201	0.204203	28.0052	0.0357077	0.279546	1.47558e-07	0.00045683	0.279774	0.00925305		-0.0106712	0.151211	28.1003	0.0355867	0.26164	3.98354e-07	0.000546167	0.261913	0.0208939		-0.241517	0.151211	28.1319	0.0355468	0.258373	7.94379e-08	0.000460428	0.258603	0.00494244		0.0497944	0	28.0136	0.035697	0.250799	5.4598e-07	0.00045683	0.251028	0.0342372		0.369537	0.151211	27.3237	0.0365982
						-0.40201	0.203746	28.0051	0.0357078	0.280002	1.47558e-07	0.00045683	0.280231	0.00925305		-0.0103718	0.150754	28.1	0.0355871	0.262187	4.02355e-07	0.000547264	0.26246	0.0210614		-0.241574	0.150754	28.1319	0.0355469	0.258833	7.82847e-08	0.000460388	0.259063	0.00487112		0.0502513	0	28.0132	0.0356975	0.251256	5.68563e-07	0.00045683	0.251485	0.0356533		0.369739	0.150754	27.3169	0.0366074
						-0.40201	0.203289	28.0049	0.035708	0.280459	1.47558e-07	0.00045683	0.280688	0.00925305		-0.0100705	0.150297	28.0997	0.0355876	0.262734	4.13264e-07	0.000548374	0.263008	0.0215887		-0.241631	0.150297	28.1318	0.035547	0.259293	7.82769e-08	0.00046035	0.259524	0.00487103		0.0507081	0	28.0127	0.0356981	0.251713	5.68563e-07	0.00045683	0.251942	0.0356533		0.369942	0.150297	27.3093	0.0366176
						-0.40201	0.202832	28.0048	0.0357081	0.280916	1.47558e-07	0.00045683	0.281145	0.00925305		-0.00976715	0.14984	28.0994	0.035588	0.263282	4.14873e-07	0.000549496	0.263557	0.0216285		-0.241688	0.14984	28.1317	0.035547	0.259754	7.8269e-08	0.000460313	0.259984	0.00487093		0.0511649	0	28.0123	0.0356987	0.25217	5.68563e-07	0.00045683	0.252398	0.0356533		0.370146	0.14984	27.3017	0.0366278
						-0.40201	0.202376	28.0047	0.0357083	0.281373	1.47558e-07	0.00045683	0.281601	0.00925305		-0.00946178	0.149383	28.0991	0.0355884	0.263832	4.15763e-07	0.000550627	0.264107	0.0216304		-0.241745	0.149383	28.1317	0.0355471	0.260214	7.8261e-08	0.000460275	0.260444	0.00487083		0.0516217	0	28.0118	0.0356992	0.252627	5.68563e-07	0.00045683	0.252855	0.0356533		0.370351	0.149383	27.2941	0.036638
						-0.40201	0.201919	28.0046	0.0357084	0.28183	1.47558e-07	0.00045683	0.282058	0.00925305		-0.00915438	0.148926	28.0987	0.0355888	0.264382	4.16657e-07	0.000551768	0.264658	0.021632		-0.241801	0.148926	28.1316	0.0355472	0.260674	7.82529e-08	0.000460237	0.260905	0.00487073		0.0520786	0	28.0114	0.0356998	0.253084	5.68563e-07	0.00045683	0.253312	0.0356533		0.370557	0.148926	27.2865	0.0366482
						-0.40201	0.201462	28.0045	0.0357086	0.282287	1.47558e-07	0.00045683	0.282515	0.00925305		-0.00884493	0.14847	28.0984	0.0355892	0.264934	4.17554e-07	0.000552919	0.265211	0.0216335		-0.241857	0.14847	28.1316	0.0355473	0.261135	7.82448e-08	0.000460199	0.261365	0.00487063		0.0525354	0	28.0109	0.0357004	0.25354	5.68563e-07	0.00045683	0.253769	0.0356533		0.370764	0.14847	27.2789	0.0366584
						-0.40201	0.201005	28.0044	0.0357087	0.282743	1.39701e-07	0.00045683	0.282972	0.00876036		-0.00853344	0.148013	28.0981	0.0355896	0.265487	4.18455e-07	0.00055408	0.265764	0.0216348		-0.241913	0.148013	28.1315	0.0355474	0.261595	7.82366e-08	0.000460161	0.261825	0.00487052		0.0529922	0	28.0105	0.0357009	0.253997	5.68563e-07	0.00045683	0.254226	0.0356533		0.370972	0.148013	27.2713	0.0366686
						-0.40201	0.200548	28.0043	0.0357089	0.2832	1.39701e-07	0.00045683	0.283429	0.00876036		-0.0082199	0.147556	28.0977	0.03559	0.266041	4.1936e-07	0.000555251	0.266319	0.0216358		-0.241968	0.147556	28.1314	0.0355474	0.262055	7.82283e-08	0.000460123	0.262285	0.00487041		0.0534491	0	28.01	0.0357015	0.254454	5.68563e-07	0.00045683	0.254683	0.0356533		0.371182	0.147556	27.2637	0.0366788
						-0.40201	0.200091	28.0041	0.035709	0.283657	1.39701e-07	0.00045683	0.283886	0.00876036		-0.00790428	0.147099	28.0974	0.0355905	0.266596	4.20268e-07	0.000556431	0.266875	0.0216367		-0.242023	0.147099	28.1314	0.0355475	0.262515	7.82199e-08	0.000460084	0.262745	0.0048703		0.0539059	0	28.0096	0.0357021	0.254911	5.68563e-07	0.00045683	0.255139	0.0356533		0.371392	0.147099	27.2561	0.0366891
						-0.40201	0.199635	28.004	0.0357091	0.284114	1.39701e-07	0.00045683	0.284342	0.00876036		-0.0075866	0.146642	28.0971	0.0355909	0.267153	4.2118e-07	0.000557622	0.267432	0.0216373		-0.242077	0.146642	28.1313	0.0355476	0.262975	7.6705e-08	0.000460046	0.263205	0.00477637		0.0543627	0	28.0091	0.0357026	0.255368	5.68563e-07	0.00045683	0.255596	0.0356533		0.371604	0.146642	27.2485	0.0366993
						-0.40201	0.199178	28.0039	0.0357093	0.284571	1.39701e-07	0.00045683	0.284799	0.00876036		-0.00726684	0.146185	28.0967	0.0355913	0.26771	4.22096e-07	0.000558823	0.26799	0.0216378		-0.242132	0.146185	28.1312	0.0355477	0.263435	7.65616e-08	0.000460007	0.263665	0.00476784		0.0548196	0	28.0087	0.0357032	0.255825	5.68563e-07	0.00045683	0.256053	0.0356533		0.371816	0.146185	27.2409	0.0367096
						-0.40201	0.198721	28.0038	0.0357094	0.285028	1.39701e-07	0.00045683	0.285256	0.00876036		-0.00694498	0.145729	28.0964	0.0355917	0.268269	4.25993e-07	0.000560034	0.268549	0.0217903		-0.242186	0.145729	28.1312	0.0355477	0.263895	7.58284e-08	0.000459969	0.264125	0.00472258		0.0552764	0	28.0082	0.0357038	0.256281	5.9224e-07	0.00045683	0.25651	0.0371381		0.37203	0.145729	27.2331	0.03672
						-0.40201	0.198264	28.0037	0.0357096	0.285484	1.39701e-07	0.00045683	0.285713	0.00876036		-0.00662103	0.145272	28.0961	0.0355922	0.268829	4.2692e-07	0.00056126	0.26911	0.02179		-0.242239	0.145272	28.1311	0.0355478	0.264355	7.58213e-08	0.000459932	0.264585	0.00472251		0.0557332	0	28.0078	0.0357044	0.256738	5.9224e-07	0.00045683	0.256967	0.0371381		0.372244	0.145272	27.2245	0.0367316
						-0.40201	0.197807	28.0036	0.0357097	0.285941	1.39701e-07	0.00045683	0.28617	0.00876036		-0.00629497	0.144815	28.0957	0.0355926	0.26939	4.27851e-07	0.000562497	0.269672	0.0217895		-0.242293	0.144815	28.1311	0.0355479	0.264815	7.58141e-08	0.000459896	0.265045	0.00472244		0.05619	0	28.0073	0.035705	0.257195	5.9224e-07	0.00045683	0.257423	0.0371381		0.37246	0.144815	27.2161	0.036743
						-0.40201	0.19735	28.0035	0.0357098	0.286398	1.39701e-07	0.00045683	0.286626	0.00876036		-0.00596677	0.144358	28.0954	0.035593	0.269953	4.28786e-07	0.000563745	0.270235	0.0217888		-0.242346	0.144358	28.131	0.035548	0.265275	7.58069e-08	0.000459859	0.265505	0.00472236		0.0566469	0	28.0069	0.0357055	0.257652	5.9224e-07	0.00045683	0.25788	0.0371381		0.372676	0.144358	27.2077	0.0367544
						-0.40201	0.196894	28.0034	0.03571	0.286855	1.39701e-07	0.00045683	0.287083	0.00876036		-0.00563645	0.143901	28.0951	0.0355934	0.270517	4.29725e-07	0.000565003	0.270799	0.0217879		-0.242398	0.143901	28.1309	0.035548	0.265735	7.57996e-08	0.000459823	0.265965	0.00472228		0.0571037	0	28.0064	0.0357061	0.258109	5.9224e-07	0.00045683	0.258337	0.0371381		0.372894	0.143901	27.1992	0.0367658
						-0.40201	0.196437	28.0033	0.0357101	0.287312	1.39701e-07	0.00045683	0.28754	0.00876036		-0.00530398	0.143444	28.0947	0.0355939	0.271082	4.32758e-07	0.000566272	0.271365	0.0218925		-0.242451	0.143444	28.1309	0.0355481	0.266195	7.57922e-08	0.000459786	0.266425	0.0047222		0.0575605	0	28.0059	0.0357067	0.258566	5.9224e-07	0.00045683	0.258794	0.0371381		0.373113	0.143444	27.1908	0.0367772
						-0.40201	0.19598	28.0032	0.0357103	0.287769	1.34894e-07	0.00045683	0.287997	0.0084589		-0.00496936	0.142988	28.0944	0.0355943	0.271648	4.44237e-07	0.000567552	0.271932	0.0224225		-0.242503	0.142988	28.1308	0.0355482	0.266655	7.57848e-08	0.000459749	0.266884	0.00472212		0.0580174	0	28.0055	0.0357073	0.259022	5.9224e-07	0.00045683	0.259251	0.0371381		0.373333	0.142988	27.1824	0.0367886
						-0.40201	0.195523	28.0031	0.0357104	0.288225	1.34894e-07	0.00045683	0.288454	0.0084589		-0.00463258	0.142531	28.094	0.0355947	0.272216	4.45271e-07	0.000568845	0.2725	0.0224236		-0.242555	0.142531	28.1308	0.0355483	0.267114	7.56851e-08	0.000459712	0.267344	0.00471629		0.0584742	0	28.005	0.0357079	0.259479	5.9224e-07	0.00045683	0.259708	0.0371381		0.373554	0.142531	27.1739	0.0368
						-0.40201	0.195066	28.0029	0.0357105	0.288682	1.34894e-07	0.00045683	0.288911	0.0084589		-0.00429362	0.142074	28.0937	0.0355952	0.272784	4.46309e-07	0.000570148	0.273069	0.0224246		-0.242606	0.142074	28.1307	0.0355483	0.267574	7.41766e-08	0.000459675	0.267804	0.00462266		0.058931	0	28.0045	0.0357085	0.259936	5.9224e-07	0.00045683	0.260164	0.0371381		0.373776	0.142074	27.1655	0.0368114
						-0.40201	0.194609	28.0028	0.0357107	0.289139	1.34894e-07	0.00045683	0.289367	0.0084589		-0.00395248	0.141617	28.0933	0.0355956	0.273355	4.47352e-07	0.000571463	0.27364	0.0224253		-0.242657	0.141617	28.1306	0.0355484	0.268034	7.417e-08	0.000459637	0.268264	0.00462263		0.0593878	0	28.0041	0.0357091	0.260393	5.9224e-07	0.00045683	0.260621	0.0371381		0.373999	0.141617	27.157	0.0368229
						-0.40201	0.194153	28.0027	0.0357108	0.289596	1.34894e-07	0.00045683	0.289824	0.0084589		-0.00360915	0.14116	28.093	0.0355961	0.273926	4.484e-07	0.000572788	0.274212	0.0224258		-0.242708	0.14116	28.1306	0.0355485	0.268493	7.41634e-08	0.0004596	0.268723	0.00462259		0.0598447	0	28.0036	0.0357097	0.26085	5.9224e-07	0.00045683	0.261078	0.0371381		0.374223	0.14116	27.1486	0.0368343
						-0.40201	0.193696	28.0026	0.0357109	0.290053	1.34894e-07	0.00045683	0.290281	0.0084589		-0.00326362	0.140704	28.0926	0.0355965	0.274499	4.52172e-07	0.000574125	0.274786	0.0225618		-0.242758	0.140704	28.1305	0.0355486	0.268953	7.33671e-08	0.000459563	0.269183	0.00457333		0.0603015	0	28.0031	0.0357103	0.261307	6.17079e-07	0.00045683	0.261535	0.0386957		0.374448	0.140704	27.1402	0.0368458
						-0.40201	0.193239	28.0025	0.0357111	0.29051	1.34894e-07	0.00045683	0.290738	0.0084589		-0.00291588	0.140247	28.0923	0.035597	0.275073	4.53233e-07	0.000575479	0.275361	0.0225615		-0.242808	0.140247	28.1305	0.0355486	0.269412	7.33607e-08	0.000459527	0.269642	0.00457328		0.0607583	0	28.0027	0.0357109	0.261763	6.17079e-07	0.00045683	0.261992	0.0386957		0.374673	0.140247	27.1308	0.0368585
						-0.40201	0.192782	28.0024	0.0357112	0.290966	1.34894e-07	0.00045683	0.291195	0.0084589		-0.0025659	0.13979	28.0919	0.0355974	0.275648	4.54299e-07	0.000576844	0.275937	0.022561		-0.242858	0.13979	28.1304	0.0355487	0.269872	7.33543e-08	0.000459492	0.270102	0.00457323		0.0612152	0	28.0022	0.0357115	0.26222	6.17079e-07	0.00045683	0.262449	0.0386957		0.3749	0.13979	27.1214	0.0368712
						-0.40201	0.192325	28.0023	0.0357113	0.291423	1.34894e-07	0.00045683	0.291652	0.0084589		-0.00221369	0.139333	28.0915	0.0355979	0.276225	4.5537e-07	0.000578221	0.276514	0.0225604		-0.242907	0.139333	28.1304	0.0355488	0.270332	7.33478e-08	0.000459457	0.270561	0.00457318		0.061672	0	28.0017	0.0357121	0.262677	6.17079e-07	0.00045683	0.262905	0.0386957		0.375129	0.139333	27.112	0.036884
						-0.40201	0.191868	28.0022	0.0357115	0.29188	1.34894e-07	0.00045683	0.292108	0.0084589		-0.00185922	0.138876	28.0912	0.0355983	0.276803	4.56446e-07	0.00057961	0.277093	0.0225595		-0.242956	0.138876	28.1303	0.0355489	0.270791	7.33413e-08	0.000459421	0.271021	0.00457313		0.0621288	0	28.0012	0.0357128	0.263134	6.17079e-07	0.00045683	0.263362	0.0386957		0.375358	0.138876	27.1026	0.0368968
						-0.40201	0.191412	28.0021	0.0357116	0.292337	1.28259e-07	0.00045683	0.292565	0.00804285		-0.00150249	0.138419	28.0908	0.0355988	0.277383	4.57526e-07	0.000581011	0.277674	0.0225583		-0.243005	0.138419	28.1302	0.0355489	0.27125	7.33347e-08	0.000459385	0.27148	0.00457307		0.0625857	0	28.0007	0.0357134	0.263591	6.17079e-07	0.00045683	0.263819	0.0386957		0.375588	0.138419	27.0933	0.0369095
						-0.40201	0.190955	28.002	0.0357117	0.292794	1.28259e-07	0.00045683	0.293022	0.00804285		-0.00114349	0.137963	28.0905	0.0355993	0.277964	4.58612e-07	0.000582424	0.278255	0.022557		-0.243053	0.137963	28.1302	0.035549	0.27171	7.31197e-08	0.00045935	0.271939	0.00456002		0.0630425	0	28.0002	0.035714	0.264048	6.17079e-07	0.00045683	0.264276	0.0386957		0.37582	0.137963	27.0839	0.0369223
						-0.40201	0.190498	28.0019	0.0357119	0.293251	1.28259e-07	0.00045683	0.293479	0.00804285		-0.000782212	0.137506	28.0901	0.0355997	0.278546	4.59702e-07	0.000583848	0.278838	0.0225555		-0.243101	0.137506	28.1301	0.0355491	0.272169	7.17787e-08	0.000459314	0.272399	0.00447674		0.0634993	0	27.9998	0.0357146	0.264504	6.17079e-07	0.00045683	0.264733	0.0386957		0.376053	0.137506	27.0745	0.0369351
						-0.40201	0.190041	28.0018	0.035712	0.293707	1.28259e-07	0.00045683	0.293936	0.00804285		-0.000418639	0.137049	28.0897	0.0356002	0.27913	4.60797e-07	0.000585285	0.279423	0.0225537		-0.243149	0.137049	28.1301	0.0355492	0.272628	7.17729e-08	0.000459278	0.272858	0.00447673		0.0639561	0	27.9993	0.0357152	0.264961	6.17079e-07	0.00045683	0.26519	0.0386957		0.376287	0.137049	27.0651	0.036948
						-0.40201	0.189584	28.0017	0.0357121	0.294164	1.28259e-07	0.00045683	0.294393	0.00804285		-5.27631e-05	0.136592	28.0894	0.0356006	0.279716	4.74311e-07	0.000586733	0.280009	0.0231579		-0.243197	0.136592	28.13	0.0355492	0.273088	7.17671e-08	0.000459241	0.273317	0.00447672		0.064413	0	27.9988	0.0357158	0.265418	6.17079e-07	0.00045683	0.265646	0.0386957		0.376522	0.136592	27.0557	0.0369608
						-0.40201	0.189127	28.0016	0.0357122	0.294621	1.28259e-07	0.00045683	0.294849	0.00804285		0.000315425	0.136135	28.089	0.0356011	0.280302	4.77586e-07	0.000588196	0.280596	0.0232598		-0.243244	0.136135	28.13	0.0355493	0.273547	7.17612e-08	0.000459205	0.273777	0.00447671		0.0648698	0	27.9983	0.0357165	0.265875	6.17079e-07	0.00045683	0.266103	0.0386957		0.376757	0.136135	27.0463	0.0369736
						-0.40201	0.188671	28.0015	0.0357124	0.295078	1.28259e-07	0.00045683	0.295306	0.00804285		0.00068594	0.135678	28.0886	0.0356016	0.280891	4.81213e-07	0.000589671	0.281185	0.0233778		-0.24329	0.135678	28.1299	0.0355494	0.274006	7.08991e-08	0.000459169	0.274236	0.00442327		0.0653266	0	27.9978	0.0357171	0.266332	6.43151e-07	0.00045683	0.26656	0.0403306		0.376994	0.135678	27.0368	0.0369867
						-0.40201	0.188214	28.0014	0.0357125	0.295535	1.28259e-07	0.00045683	0.295763	0.00804285		0.00105879	0.135222	28.0883	0.0356021	0.28148	4.82429e-07	0.000591166	0.281776	0.0233776		-0.243336	0.135222	28.1298	0.0355494	0.274465	7.08935e-08	0.000459135	0.274695	0.00442325		0.0657835	0	27.9973	0.0357177	0.266788	6.43151e-07	0.00045683	0.267017	0.0403306		0.377232	0.135222	27.0261	0.0370013
						-0.40201	0.187757	28.0013	0.0357126	0.295991	1.28259e-07	0.00045683	0.29622	0.00804285		0.001434	0.134765	28.0879	0.0356026	0.282071	4.8365e-07	0.000592674	0.282368	0.0233771		-0.243382	0.134765	28.1298	0.0355495	0.274924	7.08878e-08	0.000459101	0.275154	0.00442323		0.0662403	0	27.9968	0.0357184	0.267245	6.43151e-07	0.00045683	0.267474	0.0403306		0.377471	0.134765	27.0155	0.0370157
						-0.40201	0.1873	28.0012	0.0357128	0.296448	1.28259e-07	0.00045683	0.296677	0.00804285		0.00181159	0.134308	28.0875	0.035603	0.282664	4.84877e-07	0.000594194	0.282961	0.0233765		-0.243428	0.134308	28.1297	0.0355496	0.275384	7.08821e-08	0.000459066	0.275613	0.0044232		0.0666971	0	27.9963	0.035719	0.267702	6.43151e-07	0.00045683	0.267931	0.0403306		0.377712	0.134308	27.005	0.0370302
						-0.40201	0.186843	28.0011	0.0357129	0.296905	1.28259e-07	0.00045683	0.297134	0.00804285		0.00219155	0.133851	28.0871	0.0356035	0.283258	4.8611e-07	0.000595728	0.283556	0.0233756		-0.243473	0.133851	28.1297	0.0355497	0.275843	7.08763e-08	0.000459032	0.276072	0.00442317		0.067154	0	27.9958	0.0357196	0.268159	6.43151e-07	0.00045683	0.268387	0.0403306		0.377953	0.133851	26.9945	0.0370446
						-0.40201	0.186386	28.001	0.035713	0.297362	1.28259e-07	0.00045683	0.29759	0.00804285		0.00257391	0.133394	28.0867	0.035604	0.283854	4.87349e-07	0.000597274	0.284153	0.0233745		-0.243518	0.133394	28.1296	0.0355497	0.276302	7.06544e-08	0.000458997	0.276531	0.00440966		0.0676108	0	27.9953	0.0357203	0.268616	6.43151e-07	0.00045683	0.268844	0.0403306		0.378195	0.133394	26.9839	0.0370591
						-0.40201	0.18593	28.0009	0.0357131	0.297819	1.28259e-07	0.00045683	0.298047	0.00804285		0.00295868	0.132937	28.0863	0.0356045	0.284451	4.88593e-07	0.000598834	0.284751	0.0233731		-0.243563	0.132937	28.1296	0.0355498	0.276761	6.93735e-08	0.000458963	0.27699	0.00433004		0.0680676	0	27.9948	0.0357209	0.269073	6.43151e-07	0.00045683	0.269301	0.0403306		0.378439	0.132937	26.9734	0.0370736
						-0.40201	0.185473	28.0008	0.0357133	0.298276	1.28259e-07	0.00045683	0.298504	0.00804285		0.00334586	0.132481	28.086	0.035605	0.28505	4.89844e-07	0.000600406	0.28535	0.0233716		-0.243607	0.132481	28.1295	0.0355499	0.27722	6.93686e-08	0.000458928	0.277449	0.00433006		0.0685244	0	27.9943	0.0357216	0.269529	6.43151e-07	0.00045683	0.269758	0.0403306		0.378684	0.132481	26.9628	0.0370881
						-0.40201	0.185016	28.0007	0.0357134	0.298732	1.28259e-07	0.00045683	0.298961	0.00804285		0.00373546	0.132024	28.0856	0.0356055	0.285651	4.91101e-07	0.000601992	0.285951	0.0233698		-0.243651	0.132024	28.1294	0.0355499	0.277679	6.93637e-08	0.000458893	0.277908	0.00433008		0.0689813	0	27.9938	0.0357222	0.269986	6.43151e-07	0.00045683	0.270215	0.0403306		0.378929	0.132024	26.9522	0.0371027
						-0.40201	0.184559	28.0006	0.0357135	0.299189	1.28259e-07	0.00045683	0.299418	0.00804285		0.00412751	0.131567	28.0852	0.035606	0.286252	4.91396e-07	0.000603592	0.286554	0.0233219		-0.243694	0.131567	28.1294	0.03555	0.278137	6.93586e-08	0.000458858	0.278367	0.0043301		0.0694381	0	27.9933	0.0357229	0.270443	6.43151e-07	0.00045683	0.270672	0.0403306		0.379176	0.131567	26.9417	0.0371172
						-0.40201	0.184102	28.0005	0.0357137	0.299646	1.28259e-07	0.00045683	0.299875	0.00804285		0.00452201	0.13111	28.0848	0.0356065	0.286856	4.9238e-07	0.000605204	0.287159	0.0233063		-0.243737	0.13111	28.1293	0.0355501	0.278596	6.93536e-08	0.000458823	0.278826	0.00433011		0.0698949	0	27.9928	0.0357235	0.2709	6.43151e-07	0.00045683	0.271128	0.0403306		0.379424	0.13111	26.9311	0.0371318
						-0.40201	0.183646	28.0004	0.0357138	0.300103	1.28259e-07	0.00045683	0.300331	0.00804285		0.00491897	0.130653	28.0844	0.035607	0.287461	5.07846e-07	0.000606831	0.287765	0.023974		-0.24378	0.130653	28.1293	0.0355501	0.279055	6.84232e-08	0.000458788	0.279285	0.00427235		0.0703518	0	27.9923	0.0357241	0.271357	6.70533e-07	0.00045683	0.271585	0.0420476		0.379672	0.130653	26.9206	0.0371463
						-0.40201	0.183189	28.0003	0.0357139	0.30056	1.28259e-07	0.00045683	0.300788	0.00804285		0.00531841	0.130196	28.084	0.0356075	0.288068	5.13718e-07	0.000608481	0.288372	0.0241854		-0.243822	0.130196	28.1292	0.0355502	0.279514	6.84184e-08	0.000458755	0.279743	0.00427236		0.0708086	0	27.9917	0.0357248	0.271814	6.70533e-07	0.00045683	0.272042	0.0420476		0.379922	0.130196	26.9087	0.0371626
						-0.40201	0.182732	28.0002	0.035714	0.301017	1.28259e-07	0.00045683	0.301245	0.00804285		0.00572035	0.12974	28.0836	0.035608	0.288677	5.15172e-07	0.000610146	0.288982	0.0241877		-0.243864	0.12974	28.1292	0.0355503	0.279973	6.84134e-08	0.000458722	0.280202	0.00427236		0.0712654	0	27.9912	0.0357255	0.27227	6.70533e-07	0.00045683	0.272499	0.0420476		0.380173	0.12974	26.8969	0.0371789
						-0.40201	0.182275	28.0001	0.0357142	0.301473	1.28259e-07	0.00045683	0.301702	0.00804285		0.00612481	0.129283	28.0832	0.0356085	0.289287	5.16633e-07	0.000611825	0.289593	0.0241897		-0.243906	0.129283	28.1291	0.0355503	0.280431	6.84085e-08	0.000458689	0.280661	0.00427236		0.0717222	0	27.9907	0.0357262	0.272727	6.70533e-07	0.00045683	0.272956	0.0420476		0.380425	0.129283	26.8851	0.0371953
						-0.40201	0.181818	28	0.0357143	0.30193	1.28259e-07	0.00045683	0.302159	0.00804285		0.00653179	0.128826	28.0828	0.035609	0.289899	5.18101e-07	0.000613519	0.290205	0.0241914		-0.243947	0.128826	28.1291	0.0355504	0.28089	6.82844e-08	0.000458655	0.281119	0.00426492		0.0721791	0	27.9902	0.0357268	0.273184	6.70533e-07	0.00045683	0.273413	0.0420476		0.380679	0.128826	26.8733	0.0372116
						-0.40201	0.181361	27.9999	0.0357144	0.302387	1.28259e-07	0.00045683	0.302616	0.00804285		0.00694132	0.128369	28.0824	0.0356095	0.290512	5.19577e-07	0.000615228	0.29082	0.024193		-0.243988	0.128369	28.129	0.0355505	0.281349	6.69602e-08	0.000458622	0.281578	0.00418252		0.0726359	0	27.9896	0.0357275	0.273641	6.70533e-07	0.00045683	0.273869	0.0420476		0.380933	0.128369	26.8615	0.037228
						-0.40201	0.180905	27.9998	0.0357146	0.302844	1.21273e-07	0.00045683	0.303072	0.00760474		0.0073534	0.127912	28.082	0.03561	0.291127	5.2106e-07	0.00061695	0.291436	0.0241943		-0.244029	0.127912	28.129	0.0355505	0.281807	6.69562e-08	0.000458588	0.282037	0.00418257		0.0730927	0	27.9891	0.0357282	0.274098	6.70533e-07	0.00045683	0.274326	0.0420476		0.381189	0.127912	26.8497	0.0372444
						-0.40201	0.180448	27.9997	0.0357147	0.303301	1.21273e-07	0.00045683	0.303529	0.00760474		0.00776805	0.127455	28.0816	0.0356106	0.291744	5.22551e-07	0.000618688	0.292054	0.0241954		-0.244069	0.127455	28.1289	0.0355506	0.282266	6.69521e-08	0.000458555	0.282495	0.00418262		0.0735496	0	27.9886	0.0357288	0.274555	6.70533e-07	0.00045683	0.274783	0.0420476		0.381446	0.127455	26.8379	0.0372608
						-0.40201	0.179991	27.9996	0.0357148	0.303758	1.21273e-07	0.00045683	0.303986	0.00760474		0.00818528	0.126999	28.0811	0.0356111	0.292363	5.2405e-07	0.00062044	0.292673	0.0241963		-0.244109	0.126999	28.1289	0.0355507	0.282724	6.69479e-08	0.000458521	0.282954	0.00418267		0.0740064	0	27.9881	0.0357295	0.275011	6.70533e-07	0.00045683	0.27524	0.0420476		0.381705	0.126999	26.8261	0.0372772
						-0.40201	0.179534	27.9995	0.0357149	0.304214	1.21273e-07	0.00045683	0.304443	0.00760474		0.00860511	0.126542	28.0807	0.0356116	0.292983	5.25556e-07	0.000622207	0.293295	0.0241969		-0.244148	0.126542	28.1288	0.0355508	0.283183	6.69437e-08	0.000458487	0.283412	0.00418271		0.0744632	0	27.9875	0.0357302	0.275468	6.70533e-07	0.00045683	0.275697	0.0420476		0.381964	0.126542	26.8141	0.0372938
						-0.40201	0.179077	27.9994	0.035715	0.304671	1.21273e-07	0.00045683	0.3049	0.00760474		0.00902754	0.126085	28.0803	0.0356121	0.293606	5.27069e-07	0.000623989	0.293918	0.0241973		-0.244187	0.126085	28.1287	0.0355508	0.283642	6.69395e-08	0.000458454	0.283871	0.00418275		0.0749201	0	27.987	0.0357309	0.275925	6.70533e-07	0.00045683	0.276153	0.0420476		0.382224	0.126085	26.8018	0.0373109
						-0.40201	0.17862	27.9993	0.0357152	0.305128	1.21273e-07	0.00045683	0.305357	0.00760474		0.00945259	0.125628	28.0799	0.0356127	0.29423	5.30128e-07	0.000625786	0.294542	0.0242678		-0.244225	0.125628	28.1287	0.0355509	0.2841	6.59388e-08	0.00045842	0.284329	0.00412053		0.0753769	0	27.9865	0.0357315	0.276382	6.99308e-07	0.00045683	0.27661	0.043852		0.382485	0.125628	26.7895	0.0373281
						-0.40201	0.178164	27.9992	0.0357153	0.305585	1.21273e-07	0.00045683	0.305813	0.00760474		0.00988027	0.125171	28.0795	0.0356132	0.294855	5.43047e-07	0.000627607	0.295169	0.0247871		-0.244264	0.125171	28.1286	0.035551	0.284558	6.59347e-08	0.000458388	0.284788	0.00412056		0.0758337	0	27.9859	0.0357322	0.276839	6.99308e-07	0.00045683	0.277067	0.043852		0.382748	0.125171	26.7756	0.0373474
						-0.40201	0.177707	27.9991	0.0357154	0.306042	1.21273e-07	0.00045683	0.30627	0.00760474		0.0103106	0.124714	28.0791	0.0356137	0.295483	5.52142e-07	0.000629447	0.295798	0.0251285		-0.244301	0.124714	28.1286	0.035551	0.285017	6.59306e-08	0.000458356	0.285246	0.00412059		0.0762905	0	27.9854	0.0357329	0.277296	6.99308e-07	0.00045683	0.277524	0.043852		0.383011	0.124714	26.7617	0.0373668
						-0.40201	0.17725	27.999	0.0357155	0.306499	1.21273e-07	0.00045683	0.306727	0.00760474		0.0107436	0.124258	28.0786	0.0356143	0.296112	5.53817e-07	0.000631304	0.296428	0.0251306		-0.244339	0.124258	28.1285	0.0355511	0.285475	6.59264e-08	0.000458324	0.285704	0.00412062		0.0767474	0	27.9848	0.0357336	0.277752	6.99308e-07	0.00045683	0.277981	0.043852		0.383276	0.124258	26.7479	0.0373862
						-0.40201	0.176793	27.9989	0.0357156	0.306955	1.21273e-07	0.00045683	0.307184	0.00760474		0.0111794	0.123801	28.0782	0.0356148	0.296744	5.555e-07	0.000633176	0.29706	0.0251325		-0.244376	0.123801	28.1285	0.0355511	0.285933	6.46172e-08	0.000458292	0.286163	0.00403907		0.0772042	0	27.9843	0.0357343	0.278209	6.99308e-07	0.00045683	0.278438	0.043852		0.383542	0.123801	26.7344	0.0374051
						-0.40201	0.176336	27.9988	0.0357158	0.307412	1.15149e-07	0.00045683	0.307641	0.00722071		0.0116178	0.123344	28.0777	0.0356154	0.297377	5.57192e-07	0.000635065	0.297694	0.025134		-0.244412	0.123344	28.1284	0.0355512	0.286392	6.45351e-08	0.00045826	0.286621	0.00403422		0.077661	0	27.9838	0.035735	0.278666	6.99308e-07	0.00045683	0.278894	0.043852		0.383809	0.123344	26.7209	0.037424
						-0.40201	0.175879	27.9987	0.0357159	0.307869	1.15149e-07	0.00045683	0.308097	0.00722071		0.0120589	0.122887	28.0773	0.035616	0.298012	5.58894e-07	0.00063697	0.29833	0.0251354		-0.244448	0.122887	28.1284	0.0355513	0.28685	6.45319e-08	0.000458228	0.287079	0.0040343		0.0781179	0	27.9832	0.0357357	0.279123	6.99308e-07	0.00045683	0.279351	0.043852		0.384077	0.122887	26.7073	0.0374429
						-0.40201	0.175423	27.9987	0.035716	0.308326	1.15149e-07	0.00045683	0.308554	0.00722071		0.0125028	0.12243	28.0769	0.0356165	0.298649	5.60604e-07	0.000638892	0.298968	0.0251365		-0.244484	0.12243	28.1283	0.0355513	0.287308	6.45286e-08	0.000458196	0.287537	0.00403438		0.0785747	0	27.9827	0.0357364	0.27958	6.99308e-07	0.00045683	0.279808	0.043852		0.384347	0.12243	26.6938	0.0374618
						-0.40201	0.174966	27.9986	0.0357161	0.308783	1.15149e-07	0.00045683	0.309011	0.00722071		0.0129495	0.121974	28.0764	0.0356171	0.299288	5.62324e-07	0.00064083	0.299608	0.0251374		-0.24452	0.121974	28.1283	0.0355514	0.287766	6.45253e-08	0.000458164	0.287996	0.00403446		0.0790315	0	27.9821	0.0357371	0.280037	6.99308e-07	0.00045683	0.280265	0.043852		0.384617	0.121974	26.6803	0.0374808
						-0.40201	0.174509	27.9985	0.0357162	0.30924	1.15149e-07	0.00045683	0.309468	0.00722071		0.0133989	0.121517	28.076	0.0356176	0.299929	5.64053e-07	0.000642784	0.30025	0.025138		-0.244555	0.121517	28.1282	0.0355515	0.288225	6.4522e-08	0.000458131	0.288454	0.00403453		0.0794884	0	27.9816	0.0357378	0.280493	6.99308e-07	0.00045683	0.280722	0.043852		0.384889	0.121517	26.6668	0.0374998
						-0.40201	0.174052	27.9984	0.0357163	0.309696	1.15149e-07	0.00045683	0.309925	0.00722071		0.0138511	0.12106	28.0755	0.0356182	0.300571	5.65791e-07	0.000644755	0.300894	0.0251384		-0.244589	0.12106	28.1282	0.0355515	0.288683	6.45186e-08	0.000458099	0.288912	0.0040346		0.0799452	0	27.981	0.0357385	0.28095	6.99308e-07	0.00045683	0.281179	0.043852		0.385162	0.12106	26.6533	0.0375188
						-0.40201	0.173595	27.9983	0.0357165	0.310153	1.15149e-07	0.00045683	0.310382	0.00722071		0.0143061	0.120603	28.0751	0.0356188	0.301216	5.67448e-07	0.000645368	0.301539	0.025188		-0.244623	0.120603	28.1281	0.0355516	0.289141	6.34459e-08	0.000458067	0.28937	0.0039678		0.080402	0	27.9805	0.0357392	0.281407	7.29565e-07	0.00045683	0.281635	0.0457494		0.385435	0.120603	26.6398	0.0375379
						-0.40201	0.173138	27.9982	0.0357166	0.31061	1.15149e-07	0.00045683	0.310838	0.00722071		0.0147629	0.120147	28.0746	0.0356193	0.301862	5.72315e-07	0.000643388	0.302183	0.0254823		-0.244657	0.120146	28.1281	0.0355517	0.289599	6.34426e-08	0.000458037	0.289828	0.00396786		0.0808588	0	27.9799	0.0357399	0.281864	7.29565e-07	0.00045683	0.282092	0.0457494		0.38571	0.120146	26.6245	0.0375593
						-0.40201	0.172682	27.9981	0.0357167	0.311067	1.15149e-07	0.00045683	0.311295	0.00722071		0.0152197	0.119694	28.0742	0.0356199	0.302505	5.84907e-07	0.000641438	0.302826	0.0261221		-0.24469	0.119689	28.128	0.0355517	0.290057	6.34393e-08	0.000458006	0.290286	0.00396792		0.0813157	0	27.9793	0.0357407	0.282321	7.29565e-07	0.00045683	0.282549	0.0457494		0.385986	0.119689	26.6093	0.0375808
						-0.40201	0.172225	27.998	0.0357168	0.311524	1.15149e-07	0.00045683	0.311752	0.00722071		0.0156766	0.119244	28.0737	0.0356205	0.303146	5.83201e-07	0.000639516	0.303466	0.0261242		-0.244723	0.119233	28.128	0.0355518	0.290515	6.2482e-08	0.000457976	0.290744	0.0039083		0.0817725	0	27.9788	0.0357414	0.282778	7.29565e-07	0.00045683	0.283006	0.0457494		0.386264	0.119233	26.5941	0.0376023
						-0.40201	0.171768	27.9979	0.0357169	0.311981	1.15149e-07	0.00045683	0.312209	0.00722071		0.0161334	0.118796	28.0733	0.0356211	0.303786	5.81517e-07	0.000637624	0.304105	0.026126		-0.244755	0.118776	28.1279	0.0355519	0.290973	6.21054e-08	0.000457946	0.291202	0.003885		0.0822293	0	27.9782	0.0357421	0.283234	7.29565e-07	0.00045683	0.283463	0.0457494		0.386543	0.118776	26.5789	0.0376239
						-0.40201	0.171311	27.9978	0.035717	0.312437	1.15149e-07	0.00045683	0.312666	0.00722071		0.0165902	0.118351	28.0728	0.0356217	0.304424	5.79854e-07	0.000635762	0.304741	0.0261276		-0.244787	0.118319	28.1279	0.0355519	0.291431	6.21032e-08	0.000457915	0.29166	0.00388512		0.0826862	0	27.9776	0.0357429	0.283691	7.29565e-07	0.00045683	0.28392	0.0457494		0.386823	0.118319	26.5636	0.0376455
						-0.40201	0.170854	27.9978	0.0357172	0.312894	1.15149e-07	0.00045683	0.313123	0.00722071		0.017047	0.117909	28.0724	0.0356222	0.305059	5.78211e-07	0.000633928	0.305376	0.0261289		-0.244819	0.117862	28.1278	0.035552	0.291889	6.21009e-08	0.000457885	0.292118	0.00388523		0.083143	0	27.977	0.0357436	0.284148	7.29565e-07	0.00045683	0.284376	0.0457494		0.387105	0.117862	26.5479	0.0376678
						-0.40201	0.170397	27.9977	0.0357173	0.313351	1.15149e-07	0.00045683	0.313579	0.00722071		0.0175039	0.11747	28.0719	0.0356228	0.305693	5.76589e-07	0.000632123	0.306009	0.02613		-0.24485	0.117405	28.1278	0.035552	0.292347	6.20985e-08	0.000457854	0.292576	0.00388535		0.0835998	0	27.9765	0.0357443	0.284605	7.29565e-07	0.00045683	0.284833	0.0457494		0.387388	0.117405	26.5318	0.0376906
						-0.40201	0.169941	27.9976	0.0357174	0.313808	1.15149e-07	0.00045683	0.314036	0.00722071		0.0179607	0.117033	28.0714	0.0356234	0.306325	5.74987e-07	0.000630346	0.306641	0.0261309		-0.24488	0.116948	28.1277	0.0355521	0.292805	6.20962e-08	0.000457824	0.293033	0.00388546		0.0840566	0	27.9759	0.0357451	0.285062	7.29565e-07	0.00045683	0.28529	0.0457494		0.387672	0.116948	26.5157	0.0377135
						-0.40201	0.169484	27.9975	0.0357175	0.314265	1.15149e-07	0.00045683	0.314493	0.00722071		0.0184175	0.116599	28.071	0.035624	0.306956	5.73404e-07	0.000628595	0.30727	0.0261315		-0.24491	0.116492	28.1277	0.0355522	0.293262	6.20938e-08	0.000457794	0.293491	0.00388556		0.0845135	0	27.9753	0.0357458	0.285519	7.29565e-07	0.00045683	0.285747	0.0457494		0.387957	0.116492	26.4996	0.0377364
						-0.40201	0.169027	27.9974	0.0357176	0.314722	1.15149e-07	0.00045683	0.31495	0.00722071		0.0188744	0.116167	28.0705	0.0356245	0.307584	5.7184e-07	0.000626872	0.307898	0.026132		-0.24494	0.116035	28.1276	0.0355522	0.29372	6.20914e-08	0.000457763	0.293949	0.00388567		0.0849703	0	27.9748	0.0357465	0.285975	7.29565e-07	0.00045683	0.286204	0.0457494		0.388243	0.116035	26.4835	0.0377593
						-0.40201	0.16857	27.9973	0.0357177	0.315178	1.15149e-07	0.00045683	0.315407	0.00722071		0.0193312	0.115738	28.0701	0.0356251	0.308211	5.70675e-07	0.000625174	0.308524	0.0261495		-0.244969	0.115578	28.1276	0.0355523	0.294178	6.09451e-08	0.000457733	0.294407	0.00381419		0.0854271	0	27.9742	0.0357472	0.286432	7.61401e-07	0.00045683	0.286661	0.0477458		0.38853	0.115578	26.4674	0.0377823
						-0.40201	0.168113	27.9972	0.0357178	0.315635	1.15149e-07	0.00045683	0.315864	0.00722071		0.019788	0.115311	28.0696	0.0356257	0.308836	5.76295e-07	0.000623495	0.309148	0.0264781		-0.244998	0.115121	28.1275	0.0355523	0.294636	6.09428e-08	0.000457705	0.294864	0.00381428		0.085884	0	27.9736	0.035748	0.286889	7.61401e-07	0.00045683	0.287117	0.0477458		0.388818	0.115121	26.4492	0.0378084
						-0.40201	0.167656	27.9971	0.035718	0.316092	1.15149e-07	0.00045683	0.31632	0.00722071		0.0202449	0.114886	28.0692	0.0356263	0.30946	5.89774e-07	0.000621837	0.309771	0.0271697		-0.245026	0.114664	28.1275	0.0355524	0.295093	6.04326e-08	0.000457676	0.295322	0.00378258		0.0863408	0	27.973	0.0357488	0.287346	7.61401e-07	0.00045683	0.287574	0.0477458		0.389107	0.114664	26.4309	0.0378345
						-0.40201	0.1672	27.997	0.0357181	0.316549	1.15149e-07	0.00045683	0.316777	0.00722071		0.0207017	0.114465	28.0687	0.0356268	0.310082	5.88268e-07	0.000620201	0.310392	0.0271718		-0.245054	0.114207	28.1274	0.0355525	0.295551	5.96679e-08	0.000457648	0.29578	0.00373495		0.0867976	0	27.9724	0.0357495	0.287803	7.61401e-07	0.00045683	0.288031	0.0477458		0.389398	0.114207	26.4126	0.0378607
						-0.40201	0.166743	27.9969	0.0357182	0.317006	1.15149e-07	0.00045683	0.317234	0.00722071		0.0211585	0.114045	28.0683	0.0356274	0.310702	5.8678e-07	0.000618589	0.311011	0.0271737		-0.245082	0.113751	28.1274	0.0355525	0.296009	5.96667e-08	0.00045762	0.296237	0.0037351		0.0872545	0	27.9718	0.0357503	0.288259	7.61401e-07	0.00045683	0.288488	0.0477458		0.38969	0.113751	26.3943	0.0378869
						-0.40201	0.166286	27.9968	0.0357183	0.317462	1.15149e-07	0.00045683	0.317691	0.00722071		0.0216153	0.113628	28.0678	0.035628	0.31132	5.85309e-07	0.000617	0.311629	0.0271754		-0.245109	0.113294	28.1273	0.0355526	0.296466	5.96655e-08	0.000457592	0.296695	0.00373526		0.0877113	0	27.9712	0.035751	0.288716	7.61401e-07	0.00045683	0.288945	0.0477458		0.389983	0.113294	26.376	0.0379132
						-0.40201	0.165829	27.9968	0.0357184	0.317919	1.0867e-07	0.00045683	0.318148	0.00681444		0.0220722	0.113213	28.0673	0.0356286	0.311937	5.83854e-07	0.000615435	0.312245	0.0271768		-0.245135	0.112837	28.1273	0.0355526	0.296924	5.96643e-08	0.000457564	0.297153	0.00373541		0.0881681	0	27.9706	0.0357518	0.289173	7.61401e-07	0.00045683	0.289402	0.0477458		0.390278	0.112837	26.3578	0.0379395
						-0.40201	0.165372	27.9967	0.0357185	0.318376	1.0867e-07	0.00045683	0.318605	0.00681444		0.022529	0.112801	28.0669	0.0356292	0.312553	5.82416e-07	0.000613892	0.31286	0.027178		-0.245161	0.11238	28.1273	0.0355527	0.297381	5.9663e-08	0.000457536	0.29761	0.00373556		0.0886249	0	27.97	0.0357526	0.28963	7.61401e-07	0.00045683	0.289858	0.0477458		0.390575	0.11238	26.3395	0.0379658
						-0.40201	0.164915	27.9966	0.0357186	0.318833	1.0867e-07	0.00045683	0.319061	0.00681444		0.0229858	0.112391	28.0664	0.0356298	0.313167	5.80995e-07	0.000612371	0.313473	0.027179		-0.245186	0.111923	28.1272	0.0355528	0.297839	5.96617e-08	0.000457508	0.298068	0.00373571		0.0890818	0	27.9694	0.0357533	0.290087	7.61401e-07	0.00045683	0.290315	0.0477458		0.390872	0.111923	26.3212	0.0379921
						-0.40201	0.164459	27.9965	0.0357187	0.31929	1.0867e-07	0.00045683	0.319518	0.00681444		0.0234427	0.111983	28.066	0.0356304	0.313779	5.79589e-07	0.000610872	0.314085	0.0271798		-0.245211	0.111466	28.1272	0.0355528	0.298296	5.96605e-08	0.00045748	0.298525	0.00373585		0.0895386	0	27.9688	0.0357541	0.290544	7.61401e-07	0.00045683	0.290772	0.0477458		0.391171	0.111466	26.303	0.0380185
						-0.40201	0.164002	27.9964	0.0357189	0.319747	1.0867e-07	0.00045683	0.319975	0.00681444		0.0238995	0.111577	28.0655	0.0356309	0.31439	5.78199e-07	0.000609394	0.314695	0.0271803		-0.245236	0.11101	28.1271	0.0355529	0.298754	5.96591e-08	0.000457453	0.298983	0.00373599		0.0899954	0	27.9682	0.0357549	0.291	7.61401e-07	0.00045683	0.291229	0.0477458		0.39147	0.11101	26.2848	0.0380448
						-0.40201	0.163545	27.9963	0.035719	0.320203	1.0867e-07	0.00045683	0.320432	0.00681444		0.0243563	0.111174	28.065	0.0356315	0.314999	5.76824e-07	0.000607937	0.315303	0.0271807		-0.245259	0.110553	28.1271	0.0355529	0.299211	5.84381e-08	0.000457425	0.29944	0.00365975		0.0904523	0	27.9676	0.0357556	0.291457	7.94919e-07	0.00045683	0.291686	0.0498476		0.391771	0.110553	26.267	0.0380706
						-0.40201	0.163088	27.9962	0.0357191	0.32066	1.0867e-07	0.00045683	0.320889	0.00681444		0.0248131	0.110773	28.0646	0.0356321	0.315607	5.82771e-07	0.0006065	0.315911	0.027526		-0.245283	0.110096	28.127	0.035553	0.299669	5.84369e-08	0.0004574	0.299898	0.00365988		0.0909091	0	27.967	0.0357564	0.291914	7.94919e-07	0.00045683	0.292143	0.0498476		0.392074	0.110096	26.2462	0.0381008
						-0.40201	0.162631	27.9962	0.0357192	0.321117	1.0867e-07	0.00045683	0.321346	0.00681444		0.02527	0.110374	28.0641	0.0356327	0.316214	5.96614e-07	0.000605079	0.316516	0.028246		-0.245306	0.109639	28.127	0.0355531	0.300126	5.72542e-08	0.000457374	0.300355	0.00358601		0.0913659	0	27.9664	0.0357572	0.292371	7.94919e-07	0.00045683	0.292599	0.0498476		0.392377	0.109639	26.2244	0.0381324
						-0.40201	0.162175	27.9961	0.0357193	0.321574	1.0867e-07	0.00045683	0.321802	0.00681444		0.0257268	0.109977	28.0637	0.0356333	0.316819	5.94449e-07	0.000603671	0.317121	0.0282091		-0.245328	0.109182	28.1269	0.0355531	0.300584	5.72241e-08	0.000457349	0.300812	0.00358432		0.0918228	0	27.9658	0.035758	0.292828	7.94919e-07	0.00045683	0.293056	0.0498476		0.392682	0.109182	26.2026	0.0381642
						-0.40201	0.161718	27.996	0.0357194	0.322031	1.0867e-07	0.00045683	0.322259	0.00681444		0.0261836	0.109583	28.0632	0.0356339	0.317423	5.93073e-07	0.000602282	0.317724	0.0282088		-0.24535	0.108725	28.1269	0.0355532	0.301041	5.72241e-08	0.000457324	0.30127	0.00358451		0.0922796	0	27.9651	0.0357588	0.293285	7.94919e-07	0.00045683	0.293513	0.0498476		0.392989	0.108725	26.1808	0.0381959
						-0.40201	0.161261	27.9959	0.0357195	0.322488	1.04993e-07	0.00045683	0.322716	0.0065839		0.0266405	0.10919	28.0627	0.0356345	0.318025	5.91713e-07	0.000600912	0.318325	0.0282082		-0.245371	0.108269	28.1268	0.0355532	0.301498	5.72241e-08	0.000457299	0.301727	0.00358471		0.0927364	0	27.9645	0.0357596	0.293741	7.94919e-07	0.00045683	0.29397	0.0498476		0.393297	0.108269	26.159	0.0382277
						-0.40201	0.160804	27.9958	0.0357196	0.322944	1.04993e-07	0.00045683	0.323173	0.0065839		0.0270973	0.1088	28.0623	0.035635	0.318626	5.90367e-07	0.000599561	0.318926	0.0282074		-0.245392	0.107812	28.1268	0.0355533	0.301956	5.72241e-08	0.000457275	0.302184	0.0035849		0.0931932	0	27.9639	0.0357604	0.294198	7.94919e-07	0.00045683	0.294427	0.0498476		0.393606	0.107812	26.1373	0.0382596
						-0.40201	0.160347	27.9957	0.0357197	0.323401	1.04993e-07	0.00045683	0.32363	0.0065839		0.0275541	0.108411	28.0618	0.0356356	0.319225	5.89035e-07	0.000598229	0.319524	0.0282065		-0.245412	0.107355	28.1267	0.0355533	0.302413	5.72241e-08	0.000457251	0.302641	0.00358509		0.0936501	0	27.9633	0.0357612	0.294655	7.94919e-07	0.00045683	0.294884	0.0498476		0.393917	0.107355	26.1155	0.0382915
						-0.40201	0.15989	27.9957	0.0357198	0.323858	1.04993e-07	0.00045683	0.324087	0.0065839		0.028011	0.108025	28.0613	0.0356362	0.319824	5.87716e-07	0.000596914	0.320122	0.0282054		-0.245431	0.106898	28.1267	0.0355534	0.30287	5.72241e-08	0.000457227	0.303099	0.00358528		0.0941069	0	27.9627	0.035762	0.295112	7.94919e-07	0.00045683	0.29534	0.0498476		0.394228	0.106898	26.0937	0.0383234
						-0.40201	0.159434	27.9956	0.0357199	0.324315	1.04993e-07	0.00045683	0.324543	0.0065839		0.0284678	0.107641	28.0609	0.0356368	0.320421	5.86412e-07	0.000595617	0.320718	0.0282041		-0.245451	0.106441	28.1267	0.0355535	0.303327	5.72241e-08	0.000457203	0.303556	0.00358547		0.0945637	0	27.962	0.0357628	0.295569	7.94919e-07	0.00045683	0.295797	0.0498476		0.394541	0.106441	26.072	0.0383554
						-0.40201	0.158977	27.9955	0.03572	0.324772	1.04993e-07	0.00045683	0.325	0.0065839		0.0289246	0.107259	28.0604	0.0356374	0.321016	5.85121e-07	0.000594337	0.321313	0.0282026		-0.245469	0.105984	28.1266	0.0355535	0.303785	5.72242e-08	0.00045718	0.304013	0.00358565		0.0950206	0	27.9614	0.0357636	0.296026	7.94919e-07	0.00045683	0.296254	0.0498476		0.394855	0.105984	26.0502	0.0383874
						-0.40201	0.15852	27.9954	0.0357201	0.325229	1.04993e-07	0.00045683	0.325457	0.0065839		0.0293814	0.106879	28.0599	0.035638	0.32161	5.83843e-07	0.000593074	0.321907	0.0282009		-0.245487	0.105528	28.1266	0.0355536	0.304242	5.59275e-08	0.000457157	0.30447	0.00350458		0.0954774	0	27.9608	0.0357644	0.296482	8.30232e-07	0.00045683	0.296711	0.052062		0.395171	0.105528	26.0285	0.0384195
						-0.40201	0.158063	27.9953	0.0357202	0.325685	1.04993e-07	0.00045683	0.325914	0.0065839		0.0298383	0.1065	28.0595	0.0356386	0.322204	5.90144e-07	0.000591828	0.322499	0.0285653		-0.245504	0.105071	28.1265	0.0355536	0.304699	5.54331e-08	0.000457135	0.304927	0.00347376		0.0959342	0	27.9601	0.0357652	0.296939	8.30232e-07	0.00045683	0.297168	0.052062		0.395487	0.105071	26.0034	0.0384565
						-0.40201	0.157606	27.9952	0.0357203	0.326142	1.04993e-07	0.00045683	0.326371	0.0065839		0.0302951	0.106124	28.059	0.0356392	0.322795	6.0527e-07	0.000590598	0.323091	0.0293584		-0.245521	0.104614	28.1265	0.0355537	0.305156	5.47778e-08	0.000457114	0.305385	0.00343285		0.096391	0	27.9595	0.035766	0.297396	8.30232e-07	0.00045683	0.297624	0.052062		0.395805	0.104614	25.9783	0.0384936
						-0.40201	0.157149	27.9952	0.0357205	0.326599	1.04993e-07	0.00045683	0.326827	0.0065839		0.0307519	0.10575	28.0585	0.0356398	0.323386	6.03912e-07	0.000589382	0.323681	0.029353		-0.245537	0.104157	28.1264	0.0355537	0.305613	5.47792e-08	0.000457094	0.305842	0.0034331		0.0968479	0	27.9588	0.0357669	0.297853	8.30232e-07	0.00045683	0.298081	0.052062		0.396125	0.104157	25.9533	0.0385307
						-0.40201	0.156693	27.9951	0.0357206	0.327056	1.04993e-07	0.00045683	0.327284	0.0065839		0.0312088	0.105377	28.0581	0.0356404	0.323975	6.0251e-07	0.000588179	0.324269	0.0293447		-0.245553	0.1037	28.1264	0.0355538	0.30607	5.47807e-08	0.000457074	0.306299	0.00343334		0.0973047	0	27.9582	0.0357677	0.29831	8.30232e-07	0.00045683	0.298538	0.052062		0.396447	0.1037	25.9283	0.038568
						-0.40201	0.156236	27.995	0.0357207	0.327513	1.04993e-07	0.00045683	0.327741	0.0065839		0.0316656	0.105007	28.0576	0.035641	0.324564	6.01286e-07	0.000586987	0.324857	0.0293446		-0.245567	0.103243	28.1263	0.0355539	0.306527	5.47822e-08	0.000457054	0.306756	0.00343358		0.0977615	0	27.9576	0.0357685	0.298767	8.30232e-07	0.00045683	0.298995	0.052062		0.39677	0.103243	25.9032	0.0386052
						-0.40201	0.155779	27.9949	0.0357208	0.32797	1.00732e-07	0.00045683	0.328198	0.00631668		0.0321224	0.104638	28.0571	0.0356416	0.325151	6.00075e-07	0.00058581	0.325443	0.0293443		-0.245582	0.102787	28.1263	0.0355539	0.306984	5.47837e-08	0.000457035	0.307213	0.00343382		0.0982184	0	27.9569	0.0357693	0.299223	8.30232e-07	0.00045683	0.299452	0.052062		0.397095	0.102787	25.8774	0.0386437
						-0.40201	0.155322	27.9948	0.0357209	0.328426	1.00732e-07	0.00045683	0.328655	0.00631668		0.0325793	0.104272	28.0566	0.0356422	0.325736	5.98876e-07	0.000584649	0.326029	0.0293438		-0.245596	0.10233	28.1263	0.035554	0.307441	5.47853e-08	0.000457016	0.30767	0.00343406		0.0986752	0	27.9563	0.0357702	0.29968	8.30232e-07	0.00045683	0.299909	0.052062		0.397414	0.10233	25.8503	0.0386842
						-0.40201	0.154865	27.9948	0.035721	0.328883	1.00732e-07	0.00045683	0.329112	0.00631668		0.0330361	0.103907	28.0562	0.0356428	0.326321	5.97688e-07	0.000583503	0.326613	0.0293432		-0.245609	0.101873	28.1262	0.035554	0.307898	5.47869e-08	0.000456998	0.308127	0.00343429		0.099132	0	27.9556	0.035771	0.300137	8.30232e-07	0.00045683	0.300365	0.052062		0.397712	0.101873	25.824	0.0387237
						-0.40201	0.154408	27.9947	0.0357211	0.32934	1.00732e-07	0.00045683	0.329568	0.00631668		0.0334929	0.103544	28.0557	0.0356434	0.326904	5.96511e-07	0.00058237	0.327196	0.0293424		-0.245621	0.101416	28.1262	0.0355541	0.308355	5.47885e-08	0.000456981	0.308584	0.00343453		0.0995889	0	27.955	0.0357718	0.300594	8.30232e-07	0.00045683	0.300822	0.052062		0.397989	0.101416	25.7983	0.0387623
						-0.40201	0.153952	27.9946	0.0357212	0.329797	1.00732e-07	0.00045683	0.330025	0.00631668		0.0339497	0.103183	28.0552	0.035644	0.327487	5.95346e-07	0.000581253	0.327777	0.0293414		-0.245633	0.100959	28.1261	0.0355541	0.308812	5.47901e-08	0.000456964	0.309041	0.00343475		0.100046	0	27.9543	0.0357727	0.301051	8.30232e-07	0.00045683	0.301279	0.052062		0.398249	0.100959	25.7732	0.0388
						-0.40201	0.153495	27.9945	0.0357213	0.330254	1.00732e-07	0.00045683	0.330482	0.00631668		0.0344066	0.102823	28.0548	0.0356446	0.328068	5.94192e-07	0.000580149	0.328358	0.0293402		-0.245644	0.100503	28.1261	0.0355542	0.309269	5.34174e-08	0.000456948	0.309498	0.00334881		0.100503	0	27.9537	0.0357735	0.301508	8.67462e-07	0.00045683	0.301736	0.0543966		0.398492	0.100503	25.7486	0.038837
						-0.40201	0.153038	27.9944	0.0357214	0.330711	1.00732e-07	0.00045683	0.330939	0.00631668		0.0348634	0.102466	28.0543	0.0356452	0.328648	6.00976e-07	0.000579059	0.328938	0.029731		-0.245654	0.100046	28.126	0.0355542	0.309726	5.26113e-08	0.000456934	0.309955	0.00329838		0.100959	0	27.953	0.0357744	0.301964	8.67462e-07	0.00045683	0.302193	0.0543966		0.398719	0.100046	25.7199	0.0388804
						-0.40201	0.152581	27.9944	0.0357215	0.331167	1.00732e-07	0.00045683	0.331396	0.00631668		0.0353202	0.10211	28.0538	0.0356458	0.329227	6.17002e-07	0.000577983	0.329516	0.0305807		-0.245664	0.0995889	28.126	0.0355543	0.310183	5.23345e-08	0.00045692	0.310412	0.00328114		0.101416	0	27.9523	0.0357752	0.302421	8.67462e-07	0.00045683	0.30265	0.0543966		0.398932	0.0995889	25.6916	0.0389232
						-0.40201	0.152124	27.9943	0.0357216	0.331624	1.00732e-07	0.00045683	0.331853	0.00631668		0.0357771	0.101756	28.0533	0.0356464	0.329805	6.15878e-07	0.000576918	0.330094	0.0305813		-0.245673	0.099132	28.126	0.0355543	0.31064	5.23378e-08	0.000456907	0.310869	0.00328143		0.101873	0	27.9516	0.0357761	0.302878	8.67462e-07	0.00045683	0.303106	0.0543966		0.399131	0.099132	25.6639	0.0389653
						-0.40201	0.151667	27.9942	0.0357217	0.332081	1.00732e-07	0.00045683	0.332309	0.00631668		0.0362339	0.101403	28.0529	0.035647	0.330382	6.14764e-07	0.000575866	0.33067	0.0305818		-0.245681	0.0986752	28.1259	0.0355544	0.311097	5.23411e-08	0.000456894	0.311325	0.00328173		0.10233	0	27.9509	0.035777	0.303335	8.67462e-07	0.00045683	0.303563	0.0543966		0.399318	0.0986752	25.6365	0.0390068
						-0.40201	0.151211	27.9941	0.0357218	0.332538	1.00732e-07	0.00045683	0.332766	0.00631668		0.0366907	0.101053	28.0524	0.0356476	0.330958	6.13661e-07	0.000574827	0.331245	0.0305821		-0.245689	0.0982184	28.1259	0.0355544	0.311554	5.23445e-08	0.000456883	0.311782	0.00328203		0.102787	0	27.9503	0.0357778	0.303792	8.67462e-07	0.00045683	0.30402	0.0543966		0.399494	0.0982184	25.6096	0.0390478
						-0.40201	0.150754	27.9941	0.0357219	0.332995	9.68825e-08	0.00045683	0.333223	0.00607529		0.0371475	0.100704	28.0519	0.0356482	0.331533	6.12244e-07	0.000573801	0.33182	0.030566		-0.245696	0.0977615	28.1258	0.0355545	0.312011	5.2348e-08	0.000456872	0.312239	0.00328232		0.103243	0	27.9496	0.0357787	0.304249	8.67462e-07	0.00045683	0.304477	0.0543966		0.399658	0.0977615	25.5835	0.0390877
						-0.40201	0.150297	27.994	0.035722	0.333452	9.68825e-08	0.00045683	0.33368	0.00607529		0.0376044	0.100357	28.0514	0.0356488	0.332107	6.10715e-07	0.000572785	0.332393	0.0305437		-0.245702	0.0973047	28.1258	0.0355546	0.312468	5.23515e-08	0.000456863	0.312696	0.00328261		0.1037	0	27.9489	0.0357796	0.304705	8.67462e-07	0.00045683	0.304934	0.0543966		0.399812	0.0973047	25.5593	0.0391247
						-0.40201	0.14984	27.9939	0.0357221	0.333908	9.68825e-08	0.00045683	0.334137	0.00607529		0.0380612	0.100011	28.0509	0.0356494	0.332679	6.09639e-07	0.000571778	0.332965	0.0305436		-0.245708	0.0968479	28.1258	0.0355546	0.312925	5.23551e-08	0.000456855	0.313153	0.00328289		0.104157	0	27.9482	0.0357804	0.305162	8.67462e-07	0.00045683	0.305391	0.0543966		0.399956	0.0968479	25.5355	0.0391612
						-0.40201	0.149383	27.9938	0.0357222	0.334365	9.68825e-08	0.00045683	0.334594	0.00607529		0.038518	0.0996672	28.0504	0.0356501	0.333251	6.08573e-07	0.000570783	0.333537	0.0305434		-0.245713	0.096391	28.1257	0.0355547	0.313381	5.23588e-08	0.000456847	0.31361	0.00328317		0.104614	0	27.9476	0.0357813	0.305619	8.67462e-07	0.00045683	0.305847	0.0543966		0.400091	0.096391	25.512	0.0391972
						-0.40201	0.148926	27.9937	0.0357223	0.334822	9.68825e-08	0.00045683	0.33505	0.00607529		0.0389749	0.099325	28.05	0.0356507	0.333822	6.07516e-07	0.0005698	0.334107	0.030543		-0.245717	0.0959342	28.1257	0.0355547	0.313838	5.23625e-08	0.000456841	0.314067	0.00328345		0.105071	0	27.9469	0.0357822	0.306076	8.67462e-07	0.00045683	0.306304	0.0543966		0.400217	0.0959342	25.4889	0.0392327
						-0.40201	0.14847	27.9937	0.0357224	0.335279	9.68825e-08	0.00045683	0.335507	0.00607529		0.0394317	0.0989845	28.0495	0.0356513	0.334392	6.06469e-07	0.000568828	0.334676	0.0305424		-0.24572	0.0954774	28.1256	0.0355548	0.314295	5.09134e-08	0.000456836	0.314524	0.00319262		0.105528	0	27.9462	0.035783	0.306533	9.06739e-07	0.00045683	0.306761	0.0568596		0.400336	0.0954774	25.4662	0.0392678
						-0.40201	0.148013	27.9936	0.0357225	0.335736	9.68825e-08	0.00045683	0.335964	0.00607529		0.0398885	0.0986456	28.049	0.0356519	0.334961	6.13732e-07	0.000567868	0.335245	0.0309604		-0.245722	0.0950206	28.1256	0.0355548	0.314752	5.00111e-08	0.000456833	0.31498	0.00313607		0.105984	0	27.9455	0.0357839	0.306989	9.06739e-07	0.00045683	0.307218	0.0568596		0.400447	0.0950206	25.4382	0.0393109
						-0.40201	0.147556	27.9935	0.0357226	0.336193	9.68825e-08	0.00045683	0.336421	0.00607529		0.0403454	0.0983082	28.0485	0.0356525	0.335529	6.30672e-07	0.000566919	0.335812	0.0318682		-0.245724	0.0945637	28.1255	0.0355549	0.315209	4.99008e-08	0.00045683	0.315437	0.00312916		0.106441	0	27.9448	0.0357848	0.307446	9.06739e-07	0.00045683	0.307675	0.0568596		0.400551	0.0945637	25.4106	0.0393536
						-0.40201	0.147099	27.9934	0.0357226	0.336649	9.68825e-08	0.00045683	0.336878	0.00607529		0.0408022	0.0979725	28.048	0.0356531	0.336095	6.2965e-07	0.00056598	0.336378	0.0318694		-0.245725	0.0941069	28.1255	0.0355549	0.315666	4.99064e-08	0.00045683	0.315894	0.00312952		0.106898	0	27.9441	0.0357858	0.307903	9.06739e-07	0.00045683	0.308132	0.0568596		0.400648	0.0941069	25.3833	0.039396
						-0.40201	0.146642	27.9934	0.0357227	0.337106	9.68825e-08	0.00045683	0.337335	0.00607529		0.041259	0.0976384	28.0475	0.0356537	0.336661	6.28637e-07	0.000565052	0.336944	0.0318704		-0.245725	0.0936501	28.1255	0.035555	0.316122	4.99122e-08	0.00045683	0.316351	0.00312988		0.107355	0	27.9434	0.0357867	0.30836	9.06739e-07	0.00045683	0.308588	0.0568596		0.40074	0.0936501	25.3562	0.0394381
						-0.40201	0.146185	27.9933	0.0357228	0.337563	9.68825e-08	0.00045683	0.337791	0.00607529		0.0417158	0.0973059	28.047	0.0356544	0.337226	6.27633e-07	0.000564134	0.337509	0.0318712		-0.245724	0.0931932	28.1254	0.035555	0.316579	4.9918e-08	0.000456832	0.316808	0.00313023		0.107812	0	27.9427	0.0357876	0.308817	9.06739e-07	0.00045683	0.309045	0.0568596		0.400826	0.0931932	25.3294	0.0394798
						-0.40201	0.145729	27.9932	0.0357229	0.33802	9.31047e-08	0.00045683	0.338248	0.00583839		0.0421727	0.0969749	28.0466	0.035655	0.337791	6.26638e-07	0.000563228	0.338072	0.0318719		-0.245723	0.0927364	28.1254	0.0355551	0.317036	4.9924e-08	0.000456836	0.317264	0.00313058		0.108269	0	27.942	0.0357885	0.309274	9.06739e-07	0.00045683	0.309502	0.0568596		0.400906	0.0927364	25.3028	0.0395213
						-0.40201	0.145272	27.9931	0.035723	0.338477	9.31047e-08	0.00045683	0.338705	0.00583839		0.0426295	0.0966454	28.0461	0.0356556	0.338354	6.25651e-07	0.000562332	0.338635	0.0318724		-0.24572	0.0922796	28.1254	0.0355551	0.317493	4.99301e-08	0.000456842	0.317721	0.00313092		0.108725	0	27.9412	0.0357894	0.30973	9.06739e-07	0.00045683	0.309959	0.0568596		0.400981	0.0922796	25.2765	0.0395624
						-0.40201	0.144815	27.9931	0.0357231	0.338933	9.31047e-08	0.00045683	0.339162	0.00583839		0.0430863	0.0963175	28.0456	0.0356563	0.338916	6.24673e-07	0.000561447	0.339197	0.0318727		-0.245717	0.0918228	28.1253	0.0355552	0.31795	4.99363e-08	0.000456849	0.318178	0.00313126		0.109182	0	27.9405	0.0357903	0.310187	9.06739e-07	0.00045683	0.310416	0.0568596		0.401052	0.0918228	25.2504	0.0396033
						-0.40201	0.144358	27.993	0.0357232	0.33939	9.31047e-08	0.00045683	0.339619	0.00583839		0.0435432	0.0959911	28.0451	0.0356569	0.339478	6.23703e-07	0.000560572	0.339758	0.0318729		-0.245713	0.0913659	28.1253	0.0355552	0.318407	4.99427e-08	0.000456858	0.318635	0.0031316		0.109639	0	27.9398	0.0357912	0.310644	9.06739e-07	0.00045683	0.310873	0.0568596		0.401118	0.0913659	25.2246	0.0396439
						-0.40201	0.143901	27.9929	0.0357233	0.339847	9.31047e-08	0.00045683	0.340076	0.00583839		0.044	0.0956662	28.0446	0.0356575	0.340038	6.22227e-07	0.000559707	0.340318	0.0318466		-0.245708	0.0909091	28.1252	0.0355553	0.318863	4.99491e-08	0.000456869	0.319092	0.00313193		0.110096	0	27.9391	0.0357921	0.311101	9.06739e-07	0.00045683	0.311329	0.0568596		0.401179	0.0909091	25.2018	0.0396797
						-0.40201	0.143444	27.9929	0.0357234	0.340304	9.31047e-08	0.00045683	0.340532	0.00583839		0.0444568	0.0953429	28.0441	0.0356581	0.340598	6.20555e-07	0.00055885	0.340877	0.0318097		-0.245702	0.0904523	28.1252	0.0355553	0.31932	4.8424e-08	0.000456883	0.319549	0.0030362		0.110553	0	27.9384	0.035793	0.311558	9.48208e-07	0.00045683	0.311786	0.05946		0.401237	0.0904523	25.1794	0.039715
						-0.40201	0.142988	27.9928	0.0357235	0.340761	9.31047e-08	0.00045683	0.340989	0.00583839		0.0449137	0.0950209	28.0436	0.0356587	0.341157	6.28299e-07	0.000557999	0.341436	0.0322558		-0.245695	0.0899954	28.1252	0.0355554	0.319777	4.76465e-08	0.000456898	0.320006	0.00298736		0.11101	0	27.9377	0.035794	0.312015	9.48208e-07	0.00045683	0.312243	0.05946		0.401291	0.0899954	25.1509	0.0397601
						-0.40201	0.142531	27.9927	0.0357236	0.341218	9.31047e-08	0.00045683	0.341446	0.00583839		0.0453705	0.0947005	28.0431	0.0356594	0.341715	6.46171e-07	0.000557158	0.341993	0.0332235		-0.245687	0.0895386	28.1251	0.0355554	0.320234	4.74856e-08	0.000456915	0.320463	0.00297716		0.111466	0	27.9369	0.0357949	0.312471	9.48208e-07	0.00045683	0.3127	0.05946		0.401341	0.0895386	25.1225	0.039805
						-0.40201	0.142074	27.9926	0.0357237	0.341674	9.31047e-08	0.00045683	0.341903	0.00583839		0.0458273	0.0943816	28.0426	0.03566	0.342272	6.45239e-07	0.000556324	0.34255	0.0332252		-0.245678	0.0890818	28.1251	0.0355555	0.320691	4.74944e-08	0.000456935	0.320919	0.00297758		0.111923	0	27.9362	0.0357959	0.312928	9.48208e-07	0.00045683	0.313157	0.05946		0.401388	0.0890818	25.0943	0.0398496
						-0.40201	0.141617	27.9926	0.0357238	0.342131	9.31047e-08	0.00045683	0.34236	0.00583839		0.0462841	0.0940641	28.0421	0.0356607	0.342828	6.44314e-07	0.000555501	0.343106	0.0332268		-0.245668	0.0886249	28.125	0.0355555	0.321148	4.75033e-08	0.000456957	0.321376	0.002978		0.11238	0	27.9355	0.0357968	0.313385	9.48208e-07	0.00045683	0.313614	0.05946		0.401432	0.0886249	25.0664	0.0398941
						-0.40201	0.14116	27.9925	0.0357239	0.342588	8.78085e-08	0.00045683	0.342817	0.00550628		0.046741	0.093748	28.0416	0.0356613	0.343384	6.43397e-07	0.000554686	0.343661	0.0332282		-0.245657	0.0881681	28.125	0.0355555	0.321605	4.75125e-08	0.000456982	0.321833	0.00297841		0.112837	0	27.9347	0.0357977	0.313842	9.48208e-07	0.00045683	0.31407	0.05946		0.401473	0.0881681	25.0386	0.0399383
						-0.40201	0.140704	27.9924	0.035724	0.343045	8.78085e-08	0.00045683	0.343273	0.00550628		0.0471978	0.0934334	28.0411	0.035662	0.343938	6.40769e-07	0.000553881	0.344215	0.0331407		-0.245645	0.0877113	28.125	0.0355556	0.322062	4.75219e-08	0.000457009	0.32229	0.00297882		0.113294	0	27.934	0.0357987	0.314299	9.48208e-07	0.00045683	0.314527	0.05946		0.401512	0.0877113	25.011	0.0399824
						-0.40201	0.140247	27.9923	0.035724	0.343502	8.78085e-08	0.00045683	0.34373	0.00550628		0.0476546	0.0931202	28.0406	0.0356626	0.344492	6.38091e-07	0.000553084	0.344769	0.0330497		-0.245633	0.0872545	28.1249	0.0355556	0.322519	4.75314e-08	0.00045704	0.322747	0.00297922		0.113751	0	27.9332	0.0357996	0.314756	9.48208e-07	0.00045683	0.314984	0.05946		0.401548	0.0872545	24.9836	0.0400263
						-0.40201	0.13979	27.9923	0.0357241	0.343959	8.78085e-08	0.00045683	0.344187	0.00550628		0.0481115	0.0928084	28.0401	0.0356632	0.345045	6.37163e-07	0.000552297	0.345322	0.0330486		-0.245619	0.0867976	28.1249	0.0355557	0.322976	4.75412e-08	0.000457073	0.323204	0.00297961		0.114207	0	27.9325	0.0358006	0.315212	9.48208e-07	0.00045683	0.315441	0.05946		0.401581	0.0867976	24.9563	0.04007
						-0.40201	0.139333	27.9922	0.0357242	0.344415	8.78085e-08	0.00045683	0.344644	0.00550628		0.0485683	0.0924981	28.0396	0.0356639	0.345598	6.36242e-07	0.000551518	0.345873	0.0330475		-0.245604	0.0863408	28.1249	0.0355557	0.323433	4.75512e-08	0.00045711	0.323662	0.00298		0.114664	0	27.9318	0.0358015	0.315669	9.48208e-07	0.00045683	0.315898	0.05946		0.401613	0.0863408	24.9292	0.0401136
						-0.40201	0.138876	27.9921	0.0357243	0.344872	8.78085e-08	0.00045683	0.345101	0.00550628		0.0490251	0.0921891	28.0391	0.0356645	0.346149	6.35328e-07	0.000550748	0.346425	0.0330462		-0.245588	0.085884	28.1248	0.0355558	0.32389	4.75614e-08	0.000457151	0.324119	0.00298037		0.115121	0	27.931	0.0358025	0.316126	9.48208e-07	0.00045683	0.316354	0.05946		0.401642	0.085884	24.9022	0.0401571
						-0.40201	0.138419	27.9921	0.0357244	0.345329	8.78085e-08	0.00045683	0.345558	0.00550628		0.0494819	0.0918814	28.0386	0.0356651	0.3467	6.34422e-07	0.000549986	0.346975	0.0330447		-0.245571	0.0854271	28.1248	0.0355558	0.324347	4.59609e-08	0.000457195	0.324576	0.0028798		0.115578	0	27.9303	0.0358034	0.316583	9.92022e-07	0.00045683	0.316811	0.0622075		0.401669	0.0854271	24.8786	0.0401952
						-0.40201	0.137963	27.992	0.0357245	0.345786	8.78085e-08	0.00045683	0.346014	0.00550628		0.0499388	0.0915752	28.0381	0.0356658	0.34725	6.42604e-07	0.000549233	0.347525	0.0335168		-0.245552	0.0849703	28.1247	0.0355559	0.324804	4.55366e-08	0.000457241	0.325033	0.00285293		0.116035	0	27.9295	0.0358044	0.31704	9.92022e-07	0.00045683	0.317268	0.0622075		0.401694	0.0849703	24.8486	0.0402438
						-0.40201	0.137506	27.9919	0.0357246	0.346243	8.78085e-08	0.00045683	0.346471	0.00550628		0.0503956	0.0912703	28.0376	0.0356664	0.347799	6.61371e-07	0.000548488	0.348073	0.0345425		-0.245533	0.0845135	28.1247	0.0355559	0.325262	4.51019e-08	0.000457292	0.32549	0.00282538		0.116492	0	27.9287	0.0358054	0.317497	9.92022e-07	0.00045683	0.317725	0.0622075		0.401718	0.0845135	24.8187	0.0402922
						-0.40201	0.137049	27.9919	0.0357247	0.3467	8.78085e-08	0.00045683	0.346928	0.00550628		0.0508524	0.0909667	28.0371	0.0356671	0.348348	6.60484e-07	0.000547749	0.348622	0.0345427		-0.245512	0.0840566	28.1247	0.035556	0.325719	4.5115e-08	0.000457346	0.325948	0.00282587		0.116948	0	27.928	0.0358064	0.317953	9.92022e-07	0.00045683	0.318182	0.0622075		0.40174	0.0840566	24.789	0.0403405
						-0.40201	0.136592	27.9918	0.0357247	0.347156	8.78085e-08	0.00045683	0.347385	0.00550628		0.0513093	0.0906645	28.0365	0.0356677	0.348895	6.59117e-07	0.000547019	0.349169	0.0345172		-0.245491	0.0835998	28.1246	0.035556	0.326176	4.51284e-08	0.000457405	0.326405	0.00282634		0.117405	0	27.9272	0.0358074	0.31841	9.92022e-07	0.00045683	0.318639	0.0622075		0.40176	0.0835998	24.7594	0.0403887
						-0.40201	0.136135	27.9917	0.0357248	0.347613	8.78085e-08	0.00045683	0.347842	0.00550628		0.0517661	0.0903636	28.036	0.0356684	0.349442	6.5708e-07	0.000546295	0.349716	0.0344561		-0.245468	0.083143	28.1246	0.0355561	0.326634	4.51421e-08	0.000457468	0.326863	0.00282681		0.117862	0	27.9264	0.0358084	0.318867	9.92022e-07	0.00045683	0.319095	0.0622075		0.401779	0.083143	24.73	0.0404367
						-0.40201	0.135678	27.9917	0.0357249	0.34807	8.78085e-08	0.00045683	0.348298	0.00550628		0.0522229	0.090064	28.0355	0.0356691	0.349989	6.56216e-07	0.000545576	0.350262	0.0344562		-0.245444	0.0826862	28.1246	0.0355561	0.327091	4.51561e-08	0.000457536	0.32732	0.00282727		0.118319	0	27.9256	0.0358094	0.319324	9.92022e-07	0.00045683	0.319552	0.0622075		0.401797	0.0826862	24.7007	0.0404847
						-0.40201	0.135222	27.9916	0.035725	0.348527	8.78085e-08	0.00045683	0.348755	0.00550628		0.0526798	0.0897658	28.035	0.0356697	0.350534	6.55358e-07	0.000544864	0.350807	0.0344561		-0.245418	0.0822293	28.1245	0.0355562	0.327549	4.51705e-08	0.000457609	0.327778	0.00282771		0.118776	0	27.9249	0.0358104	0.319781	9.92022e-07	0.00045683	0.320009	0.0622075		0.401814	0.0822293	24.6715	0.0405325
						-0.40201	0.134765	27.9915	0.0357251	0.348984	8.78085e-08	0.00045683	0.349212	0.00550628		0.0531366	0.0894688	28.0345	0.0356704	0.351079	6.54506e-07	0.00054416	0.351351	0.0344558		-0.245392	0.0817725	28.1245	0.0355562	0.328006	4.51851e-08	0.000457688	0.328235	0.00282814		0.119233	0	27.9241	0.0358114	0.320238	9.92022e-07	0.00045683	0.320466	0.0622075		0.401829	0.0817725	24.6425	0.0405803
						-0.40201	0.134308	27.9915	0.0357252	0.349441	8.78085e-08	0.00045683	0.349669	0.00550628		0.0535934	0.0891732	28.034	0.035671	0.351623	6.53661e-07	0.000543464	0.351895	0.0344554		-0.245363	0.0813157	28.1245	0.0355562	0.328464	4.52001e-08	0.000457772	0.328693	0.00282856		0.119689	0	27.9233	0.0358124	0.320694	9.92022e-07	0.00045683	0.320923	0.0622075		0.401843	0.0813157	24.6136	0.0406279
						-0.40201	0.133851	27.9914	0.0357253	0.349897	8.78085e-08	0.00045683	0.350126	0.00550628		0.0540502	0.0888788	28.0334	0.0356717	0.352167	6.52823e-07	0.000542775	0.352438	0.0344549		-0.245334	0.0808588	28.1244	0.0355563	0.328922	4.52155e-08	0.000457863	0.329151	0.00282896		0.120146	0	27.9225	0.0358134	0.321151	9.92022e-07	0.00045683	0.32138	0.0622075		0.401856	0.0808588	24.5848	0.0406755
						-0.40201	0.133394	27.9913	0.0357254	0.350354	8.78085e-08	0.00045683	0.350583	0.00550628		0.0545071	0.0885857	28.0329	0.0356723	0.35271	6.51991e-07	0.000542093	0.352981	0.0344543		-0.245303	0.080402	28.1244	0.0355563	0.32938	4.35411e-08	0.00045796	0.329609	0.00272363		0.120603	0	27.9218	0.0358144	0.321608	1.03835e-06	0.00045683	0.321836	0.0651127		0.401868	0.080402	24.5578	0.0407203
						-0.40201	0.132937	27.9912	0.0357255	0.350811	8.78085e-08	0.00045683	0.351039	0.00550628		0.0549639	0.0882938	28.0324	0.035673	0.353252	6.60675e-07	0.000541418	0.353522	0.0349567		-0.245271	0.0799452	28.1244	0.0355564	0.329838	4.35567e-08	0.00045806	0.330067	0.002724		0.12106	0	27.921	0.0358154	0.322065	1.03835e-06	0.00045683	0.322293	0.0651127		0.40188	0.0799452	24.5257	0.0407735
						-0.40201	0.132481	27.9912	0.0357255	0.351268	8.78085e-08	0.00045683	0.351496	0.00550628		0.0554207	0.0880032	28.0319	0.0356736	0.353793	6.8044e-07	0.00054075	0.354063	0.036047		-0.245238	0.0794884	28.1243	0.0355564	0.330296	4.29205e-08	0.000458167	0.330525	0.00268359		0.121517	0	27.9201	0.0358164	0.322522	1.03835e-06	0.00045683	0.32275	0.0651127		0.40189	0.0794884	24.4938	0.0408267
						-0.40201	0.132024	27.9911	0.0357256	0.351725	8.78085e-08	0.00045683	0.351953	0.00550628		0.0558776	0.0877139	28.0314	0.0356743	0.354334	6.79625e-07	0.000540088	0.354604	0.0360479		-0.245203	0.0790315	28.1243	0.0355565	0.330754	4.27874e-08	0.000458282	0.330983	0.0026746		0.121974	0	27.9193	0.0358175	0.322979	1.03835e-06	0.00045683	0.323207	0.0651127		0.4019	0.0790315	24.462	0.0408797
						-0.40201	0.131567	27.991	0.0357257	0.352182	8.78085e-08	0.00045683	0.35241	0.00550628		0.0563344	0.0874258	28.0308	0.035675	0.354874	6.78816e-07	0.000539434	0.355144	0.0360487		-0.245166	0.0785747	28.1242	0.0355565	0.331212	4.2807e-08	0.000458403	0.331441	0.00267511		0.12243	0	27.9185	0.0358185	0.323435	1.03835e-06	0.00045683	0.323664	0.0651127		0.401909	0.0785747	24.4303	0.0409327
						-0.40201	0.13111	27.991	0.0357258	0.352638	8.78085e-08	0.00045683	0.352867	0.00550628		0.0567912	0.0871389	28.0303	0.0356757	0.355413	6.78013e-07	0.000538786	0.355683	0.0360494		-0.245128	0.0781179	28.1242	0.0355565	0.331671	4.28271e-08	0.000458533	0.3319	0.00267561		0.122887	0	27.9177	0.0358195	0.323892	1.03835e-06	0.00045683	0.324121	0.0651127		0.401917	0.0781179	24.3988	0.0409856
						-0.40201	0.130653	27.9909	0.0357259	0.353095	8.21483e-08	0.00045683	0.353324	0.00515134		0.057248	0.0868533	28.0298	0.0356764	0.355952	6.77216e-07	0.000538144	0.356221	0.0360499		-0.245089	0.077661	28.1242	0.0355566	0.332129	4.28476e-08	0.000458672	0.332358	0.00267609		0.123344	0	27.9169	0.0358206	0.324349	1.03835e-06	0.00045683	0.324577	0.0651127		0.401925	0.077661	24.3674	0.0410384
						-0.40201	0.130196	27.9908	0.035726	0.353552	8.21483e-08	0.00045683	0.35378	0.00515134		0.0577049	0.0865688	28.0292	0.035677	0.35649	6.76425e-07	0.00053751	0.356759	0.0360503		-0.245048	0.0772042	28.1241	0.0355566	0.332588	4.28687e-08	0.000458819	0.332817	0.00267655		0.123801	0	27.9161	0.0358216	0.324806	1.03835e-06	0.00045683	0.325034	0.0651127		0.401932	0.0772042	24.3361	0.0410912
						-0.40201	0.12974	27.9908	0.0357261	0.354009	8.21483e-08	0.00045683	0.354237	0.00515134		0.0581617	0.0862856	28.0287	0.0356777	0.357028	6.75639e-07	0.000536882	0.357296	0.0360505		-0.245005	0.0767474	28.1241	0.0355567	0.333047	4.28903e-08	0.000458976	0.333276	0.00267698		0.124258	0	27.9153	0.0358227	0.325263	1.03835e-06	0.00045683	0.325491	0.0651127		0.401938	0.0767474	24.3049	0.0411439
						-0.40201	0.129283	27.9907	0.0357261	0.354466	8.21483e-08	0.00045683	0.354694	0.00515134		0.0586185	0.0860036	28.0282	0.0356784	0.357565	6.7486e-07	0.000536261	0.357833	0.0360507		-0.244961	0.0762905	28.1241	0.0355567	0.333506	4.29125e-08	0.000459143	0.333735	0.00267739		0.124714	0	27.9145	0.0358237	0.32572	1.03835e-06	0.00045683	0.325948	0.0651127		0.401944	0.0762905	24.2738	0.0411966
						-0.40201	0.128826	27.9906	0.0357262	0.354923	8.21483e-08	0.00045683	0.355151	0.00515134		0.0590754	0.0857227	28.0276	0.0356791	0.358101	6.74086e-07	0.000535646	0.358369	0.0360507		-0.244915	0.0758337	28.124	0.0355568	0.333965	4.29351e-08	0.00045932	0.334194	0.00267777		0.125171	0	27.9137	0.0358247	0.326176	1.03835e-06	0.00045683	0.326405	0.0651127		0.40195	0.0758337	24.2429	0.0412492
						-0.40201	0.128369	27.9906	0.0357263	0.355379	8.21483e-08	0.00045683	0.355608	0.00515134		0.0595322	0.085443	28.0271	0.0356797	0.358637	6.71343e-07	0.000535037	0.358904	0.0359448		-0.244867	0.0753769	28.124	0.0355568	0.334424	4.11891e-08	0.000459509	0.334654	0.00256782		0.125628	0	27.9129	0.0358258	0.326633	1.08738e-06	0.00045683	0.326862	0.0681871		0.401955	0.0753769	24.2127	0.0413006
						-0.40201	0.127912	27.9905	0.0357264	0.355836	8.21483e-08	0.00045683	0.356065	0.00515134		0.059989	0.0851645	28.0266	0.0356804	0.359172	6.80419e-07	0.000534431	0.359439	0.0364721		-0.244817	0.0749201	28.124	0.0355568	0.334884	4.12123e-08	0.000459704	0.335113	0.00256817		0.126085	0	27.912	0.0358269	0.32709	1.08738e-06	0.00045683	0.327318	0.0681871		0.40196	0.0749201	24.1781	0.0413597
						-0.40201	0.127455	27.9905	0.0357265	0.356293	8.21483e-08	0.00045683	0.356521	0.00515134		0.0604459	0.0848871	28.026	0.0356811	0.359706	7.01212e-07	0.00053383	0.359973	0.0376289		-0.244766	0.0744632	28.1239	0.0355569	0.335343	4.12362e-08	0.000459911	0.335573	0.0025685		0.126542	0	27.9112	0.0358279	0.327547	1.08738e-06	0.00045683	0.327775	0.0681871		0.401964	0.0744632	24.1437	0.0414187
						-0.40201	0.126999	27.9904	0.0357265	0.35675	8.21483e-08	0.00045683	0.356978	0.00515134		0.0609027	0.084611	28.0255	0.0356818	0.36024	7.00462e-07	0.000533234	0.360507	0.0376307		-0.244713	0.0740064	28.1239	0.0355569	0.335803	4.08046e-08	0.000460131	0.336033	0.00254041		0.126999	0	27.9103	0.035829	0.328004	1.08738e-06	0.00045683	0.328232	0.0681871		0.401968	0.0740064	24.1093	0.0414777
						-0.40201	0.126542	27.9903	0.0357266	0.357207	8.21483e-08	0.00045683	0.357435	0.00515134		0.0613595	0.0843359	28.0249	0.0356825	0.360773	6.95927e-07	0.000532645	0.361039	0.0374284		-0.244658	0.0735496	28.1239	0.035557	0.336263	4.05678e-08	0.000460365	0.336493	0.00252438		0.127455	0	27.9095	0.0358301	0.32846	1.08738e-06	0.00045683	0.328689	0.0681871		0.401972	0.0735496	24.0751	0.0415366
						-0.40201	0.126085	27.9903	0.0357267	0.357663	8.21483e-08	0.00045683	0.357892	0.00515134		0.0618163	0.084062	28.0244	0.0356832	0.361306	6.94318e-07	0.000532061	0.361572	0.0373829		-0.244601	0.0730927	28.1238	0.035557	0.336724	4.0597e-08	0.000460612	0.336954	0.00252484		0.127912	0	27.9086	0.0358312	0.328917	1.08738e-06	0.00045683	0.329146	0.0681871		0.401975	0.0730927	24.041	0.0415956
						-0.40201	0.125628	27.9902	0.0357268	0.35812	7.8606e-08	0.00045683	0.358349	0.00492921		0.0622732	0.0837893	28.0239	0.0356839	0.361838	6.93556e-07	0.000531483	0.362104	0.0373824		-0.244542	0.0726359	28.1238	0.0355571	0.337184	4.0627e-08	0.000460875	0.337415	0.00252527		0.128369	0	27.9078	0.0358323	0.329374	1.08738e-06	0.00045683	0.329603	0.0681871		0.401978	0.0726359	24.007	0.0416544
						-0.40201	0.125171	27.9901	0.0357269	0.358577	7.8606e-08	0.00045683	0.358806	0.00492921		0.06273	0.0835176	28.0233	0.0356846	0.362369	6.92798e-07	0.000530911	0.362635	0.0373818		-0.244481	0.0721791	28.1238	0.0355571	0.337645	4.06578e-08	0.000461153	0.337876	0.00252566		0.128826	0	27.9069	0.0358334	0.329831	1.08738e-06	0.00045683	0.330059	0.0681871		0.401981	0.0721791	23.9732	0.0417133
						-0.40201	0.124714	27.9901	0.035727	0.359034	7.8606e-08	0.00045683	0.359262	0.00492921		0.0631868	0.0832471	28.0228	0.0356853	0.3629	6.92046e-07	0.000530345	0.363165	0.0373811		-0.244418	0.0717222	28.1238	0.0355571	0.338106	4.06894e-08	0.000461449	0.338337	0.002526		0.129283	0	27.9061	0.0358345	0.330288	1.08738e-06	0.00045683	0.330516	0.0681871		0.401983	0.0717222	23.9394	0.0417721
						-0.40201	0.124258	27.99	0.035727	0.359491	7.8606e-08	0.00045683	0.359719	0.00492921		0.0636437	0.0829777	28.0222	0.035686	0.363431	6.91299e-07	0.000529785	0.363695	0.0373802		-0.244353	0.0712654	28.1237	0.0355572	0.338568	4.07218e-08	0.000461762	0.338799	0.0025263		0.12974	0	27.9052	0.0358356	0.330745	1.08738e-06	0.00045683	0.330973	0.0681871		0.401986	0.0712654	23.9058	0.0418309
						-0.40201	0.123801	27.99	0.0357271	0.359948	7.8606e-08	0.00045683	0.360176	0.00492921		0.0641005	0.0827095	28.0217	0.0356867	0.36396	6.90557e-07	0.00052923	0.364225	0.0373793		-0.244286	0.0708086	28.1237	0.0355572	0.33903	4.07551e-08	0.000462094	0.339261	0.00252655		0.130196	0	27.9044	0.0358366	0.331201	1.08738e-06	0.00045683	0.33143	0.0681871		0.401988	0.0708086	23.8722	0.0418897
						-0.40201	0.123344	27.9899	0.0357272	0.360404	7.8606e-08	0.00045683	0.360633	0.00492921		0.0645573	0.0824423	28.0211	0.0356873	0.36449	6.89821e-07	0.00052868	0.364754	0.0373782		-0.244216	0.0703518	28.1237	0.0355573	0.339492	3.89412e-08	0.000462446	0.339723	0.00241226		0.130653	0	27.9035	0.0358377	0.331658	1.1393e-06	0.00045683	0.331887	0.0714432		0.40199	0.0703518	23.8391	0.0419479
						-0.40201	0.122887	27.9898	0.0357273	0.360861	7.8606e-08	0.00045683	0.36109	0.00492921		0.0650142	0.0821762	28.0206	0.035688	0.365018	6.99511e-07	0.000528136	0.365282	0.0379424		-0.244144	0.0698949	28.1236	0.0355573	0.339954	3.89755e-08	0.000462811	0.340185	0.00241248		0.13111	0	27.9027	0.0358389	0.332115	1.1393e-06	0.00045683	0.332344	0.0714432		0.401992	0.0698949	23.801	0.0420151
						-0.40201	0.12243	27.9898	0.0357273	0.361318	7.8606e-08	0.00045683	0.361547	0.00492921		0.065471	0.0819112	28.02	0.0356887	0.365546	7.21347e-07	0.000527597	0.36581	0.0391667		-0.24407	0.0694381	28.1236	0.0355573	0.340417	3.90108e-08	0.000463198	0.340648	0.00241265		0.131567	0	27.9018	0.03584	0.332572	1.1393e-06	0.00045683	0.3328	0.0714432		0.401993	0.0694381	23.763	0.0420823
						-0.40201	0.121974	27.9897	0.0357274	0.361775	7.8606e-08	0.00045683	0.362003	0.00492921		0.0659278	0.0816472	28.0195	0.0356895	0.366074	7.20624e-07	0.000527063	0.366338	0.0391671		-0.243994	0.0689813	28.1236	0.0355574	0.34088	3.90471e-08	0.000463607	0.341112	0.00241276		0.132024	0	27.9009	0.0358412	0.333029	1.1393e-06	0.00045683	0.333257	0.0714432		0.401995	0.0689813	23.7251	0.0421494
						-0.40201	0.121517	27.9896	0.0357275	0.362232	7.8606e-08	0.00045683	0.36246	0.00492921		0.0663846	0.0813843	28.0189	0.0356902	0.366601	7.19906e-07	0.000526534	0.366864	0.0391674		-0.243915	0.0685244	28.1235	0.0355574	0.341344	3.90843e-08	0.000464041	0.341576	0.0024128		0.132481	0	27.9	0.0358423	0.333486	1.1393e-06	0.00045683	0.333714	0.0714432		0.401996	0.0685244	23.6874	0.0422165
						-0.40201	0.12106	27.9896	0.0357276	0.362689	6.67889e-08	0.00045683	0.362917	0.00418818		0.0668415	0.0811225	28.0184	0.0356909	0.367128	7.19193e-07	0.00052601	0.367391	0.0391676		-0.243833	0.0680676	28.1235	0.0355574	0.341808	3.86876e-08	0.000464501	0.34204	0.00238595		0.132937	0	27.8991	0.0358434	0.333942	1.1393e-06	0.00045683	0.334171	0.0714432		0.401998	0.0680676	23.6498	0.0422837
						-0.40201	0.120603	27.9895	0.0357276	0.363145	6.67889e-08	0.00045683	0.363374	0.00418818		0.0672983	0.0808618	28.0178	0.0356916	0.367654	7.18484e-07	0.000525491	0.367916	0.0391676		-0.243749	0.0676108	28.1235	0.0355575	0.342272	3.85398e-08	0.000464988	0.342505	0.00237434		0.133394	0	27.8982	0.0358446	0.334399	1.1393e-06	0.00045683	0.334628	0.0714432		0.401999	0.0676108	23.6123	0.0423508
						-0.40201	0.120146	27.9895	0.0357277	0.363602	6.67889e-08	0.00045683	0.363831	0.00418818		0.0677551	0.0806021	28.0172	0.0356923	0.368179	7.17208e-07	0.000524978	0.368442	0.0391363		-0.243662	0.067154	28.1234	0.0355575	0.342737	3.85848e-08	0.000465503	0.34297	0.00237448		0.133851	0	27.8973	0.0358457	0.334856	1.1393e-06	0.00045683	0.335085	0.0714432		0.402	0.067154	23.575	0.0424178
						-0.40201	0.119689	27.9894	0.0357278	0.364059	6.67889e-08	0.00045683	0.364288	0.00418818		0.068212	0.0803434	28.0167	0.035693	0.368704	7.14561e-07	0.000524468	0.368966	0.0390297		-0.243573	0.0666971	28.1234	0.0355576	0.343203	3.86311e-08	0.00046605	0.343436	0.00237455		0.134308	0	27.8965	0.0358468	0.335313	1.1393e-06	0.00045683	0.335541	0.0714432		0.402001	0.0666971	23.5378	0.0424849
						-0.40201	0.119233	27.9894	0.0357278	0.364516	6.67889e-08	0.00045683	0.364744	0.00418818		0.0686688	0.0800858	28.0161	0.0356938	0.369229	7.13872e-07	0.000523961	0.369491	0.0390298		-0.243481	0.0662403	28.1234	0.0355576	0.343669	3.86787e-08	0.000466628	0.343902	0.00237452		0.134765	0	27.8956	0.035848	0.33577	1.1393e-06	0.00045683	0.335998	0.0714432		0.402002	0.0662403	23.5007	0.042552
						-0.40201	0.118776	27.9893	0.0357279	0.364973	6.67889e-08	0.00045683	0.365201	0.00418818		0.0691256	0.0798292	28.0155	0.0356945	0.369752	7.13187e-07	0.000523459	0.370014	0.0390298		-0.243385	0.0657835	28.1233	0.0355576	0.344135	3.87277e-08	0.000467241	0.344369	0.00237441		0.135222	0	27.8947	0.0358491	0.336227	1.1393e-06	0.00045683	0.336455	0.0714432		0.402002	0.0657835	23.4637	0.042619
						-0.40201	0.118319	27.9893	0.035728	0.36543	6.67889e-08	0.00045683	0.365658	0.00418818		0.0695824	0.0795736	28.015	0.0356952	0.370276	7.12507e-07	0.000522961	0.370537	0.0390297		-0.243287	0.0653266	28.1233	0.0355577	0.344603	3.68516e-08	0.000467891	0.344837	0.00225625		0.135678	0	27.8938	0.0358503	0.336683	1.19435e-06	0.00045683	0.336912	0.0748949		0.402003	0.0653266	23.427	0.0426858
						-0.40201	0.117862	27.9892	0.035728	0.365886	6.67889e-08	0.00045683	0.366115	0.00418818		0.0700393	0.0793191	28.0144	0.0356959	0.370799	7.22745e-07	0.000522468	0.37106	0.0396279		-0.243186	0.0648698	28.1233	0.0355577	0.345071	3.69026e-08	0.000468566	0.345305	0.00225611		0.136135	0	27.8929	0.0358515	0.33714	1.19435e-06	0.00045683	0.337369	0.0748949		0.402004	0.0648698	23.3828	0.0427665
						-0.40201	0.117405	27.9892	0.0357281	0.366343	6.67889e-08	0.00045683	0.366572	0.00418818		0.0704961	0.0790655	28.0139	0.0356966	0.371321	7.45697e-07	0.00052198	0.371582	0.0409246		-0.243082	0.064413	28.1233	0.0355578	0.345539	3.6955e-08	0.000469282	0.345774	0.00225588		0.136592	0	27.8919	0.0358527	0.337597	1.19435e-06	0.00045683	0.337825	0.0748949		0.402004	0.064413	23.3388	0.0428472
						-0.40201	0.116948	27.9891	0.0357282	0.3668	6.67889e-08	0.00045683	0.367029	0.00418818		0.0709529	0.078813	28.0133	0.0356974	0.371843	7.45029e-07	0.000521495	0.372104	0.0409259		-0.242975	0.0639561	28.1232	0.0355578	0.346008	3.7009e-08	0.00047004	0.346243	0.00225553		0.137049	0	27.891	0.0358538	0.338054	1.19435e-06	0.00045683	0.338282	0.0748949		0.402005	0.0639561	23.2949	0.0429278
						-0.40201	0.116492	27.9891	0.0357282	0.367257	6.67889e-08	0.00045683	0.367485	0.00418818		0.0714098	0.0785615	28.0127	0.0356981	0.372365	7.44365e-07	0.000521015	0.372625	0.0409271		-0.242864	0.0634993	28.1232	0.0355578	0.346478	3.70645e-08	0.000470842	0.346714	0.00225506		0.137506	0	27.8901	0.035855	0.338511	1.19435e-06	0.00045683	0.338739	0.0748949		0.402005	0.0634993	23.2512	0.0430085
						-0.40201	0.116035	27.989	0.0357283	0.367714	6.67889e-08	0.00045683	0.367942	0.00418818		0.0718666	0.0783109	28.0121	0.0356989	0.372886	7.43706e-07	0.00052054	0.373146	0.0409282		-0.24275	0.0630425	28.1232	0.0355579	0.346949	3.71217e-08	0.000471692	0.347185	0.00225447		0.137963	0	27.8891	0.0358562	0.338968	1.19435e-06	0.00045683	0.339196	0.0748949		0.402006	0.0630425	23.2077	0.0430891
						-0.40201	0.115578	27.989	0.0357284	0.368171	6.67889e-08	0.00045683	0.368399	0.00418818		0.0723234	0.0780614	28.0115	0.0356996	0.373406	7.43051e-07	0.000520069	0.373666	0.0409292		-0.242632	0.0625857	28.1231	0.0355579	0.347421	3.71807e-08	0.000472592	0.347657	0.00225375		0.138419	0	27.8882	0.0358574	0.339424	1.19435e-06	0.00045683	0.339653	0.0748949		0.402006	0.0625857	23.1644	0.0431697
						-0.40201	0.115121	27.9889	0.0357284	0.368627	6.67889e-08	0.00045683	0.368856	0.00418818		0.0727803	0.0778128	28.0109	0.0357003	0.373926	7.41114e-07	0.000519603	0.374186	0.0408591		-0.242511	0.0621288	28.1231	0.0355579	0.347894	3.72414e-08	0.000473546	0.34813	0.00225288		0.138876	0	27.8873	0.0358586	0.339881	1.19435e-06	0.00045683	0.34011	0.0748949		0.402007	0.0621288	23.1212	0.0432504
						-0.40201	0.114664	27.9888	0.0357285	0.369084	6.67889e-08	0.00045683	0.369313	0.00418818		0.0732371	0.0775653	28.0103	0.0357011	0.374446	7.3619e-07	0.000519141	0.374706	0.0406237		-0.242387	0.061672	28.1231	0.035558	0.348367	3.70871e-08	0.000474557	0.348604	0.00223877		0.139333	0	27.8864	0.0358598	0.340338	1.19435e-06	0.00045683	0.340566	0.0748949		0.402007	0.061672	23.0782	0.043331
						-0.40201	0.114207	27.9888	0.0357286	0.369541	6.67889e-08	0.00045683	0.369769	0.00418818		0.0736939	0.0773187	28.0098	0.0357018	0.374965	7.35522e-07	0.000518684	0.375225	0.0406227		-0.242258	0.0612152	28.1231	0.035558	0.348842	3.68606e-08	0.000475627	0.349079	0.00222009		0.13979	0	27.8854	0.035861	0.340795	1.19435e-06	0.00045683	0.341023	0.0748949		0.402007	0.0612152	23.0353	0.0434116
						-0.40201	0.113751	27.9887	0.0357286	0.369998	6.67889e-08	0.00045683	0.370226	0.00418818		0.0741507	0.077073	28.0092	0.0357026	0.375484	7.34858e-07	0.000518231	0.375743	0.0406215		-0.242126	0.0607583	28.123	0.0355581	0.349317	3.69333e-08	0.000476761	0.349556	0.00221918		0.140247	0	27.8845	0.0358622	0.341252	1.19435e-06	0.00045683	0.34148	0.0748949		0.402007	0.0607583	22.9926	0.0434922
						-0.40201	0.113294	27.9887	0.0357287	0.370455	6.67889e-08	0.00045683	0.370683	0.00418818		0.0746076	0.0768283	28.0086	0.0357033	0.376002	7.34199e-07	0.000517782	0.376261	0.0406202		-0.241989	0.0603015	28.123	0.0355581	0.349794	3.5004e-08	0.000477963	0.350033	0.00209797		0.140704	0	27.8836	0.0358634	0.341709	1.25275e-06	0.00045683	0.341937	0.078557		0.402008	0.0603015	22.9501	0.0435727
						-0.40201	0.112837	27.9886	0.0357288	0.370912	6.67889e-08	0.00045683	0.37114	0.00418818		0.0750644	0.0765846	28.008	0.035704	0.37652	7.44985e-07	0.000517337	0.376779	0.0412524		-0.241849	0.0598447	28.123	0.0355581	0.350272	3.50803e-08	0.000479218	0.350512	0.00209703		0.14116	0	27.8826	0.0358647	0.342165	1.25275e-06	0.00045683	0.342394	0.078557		0.402008	0.0598447	22.8955	0.0436767
						-0.40201	0.11238	27.9886	0.0357288	0.371368	6.67889e-08	0.00045683	0.371597	0.00418818		0.0755212	0.0763418	28.0075	0.0357048	0.377037	7.69103e-07	0.000516896	0.377296	0.0426242		-0.241704	0.0593878	28.1229	0.0355582	0.350751	3.51589e-08	0.000480548	0.350991	0.00209591		0.141617	0	27.8816	0.0358659	0.342622	1.25275e-06	0.00045683	0.342851	0.078557		0.402008	0.0593878	22.8411	0.0437806
						-0.40201	0.111923	27.9885	0.0357289	0.371825	6.67889e-08	0.00045683	0.372054	0.00418818		0.0759781	0.0761	28.0069	0.0357055	0.377554	7.68454e-07	0.000516459	0.377812	0.0426243		-0.241555	0.058931	28.1229	0.0355582	0.351232	3.524e-08	0.000481958	0.351473	0.00209461		0.142074	0	27.8807	0.0358672	0.343079	1.25275e-06	0.00045683	0.343307	0.078557		0.402008	0.058931	22.787	0.0438846
						-0.40201	0.111466	27.9885	0.035729	0.372282	6.67889e-08	0.00045683	0.37251	0.00418818		0.0764349	0.0758591	28.0063	0.0357063	0.378071	7.6781e-07	0.000516026	0.378329	0.0426244		-0.241401	0.0584742	28.1229	0.0355582	0.351714	3.53236e-08	0.000483451	0.351955	0.00209309		0.142531	0	27.8797	0.0358684	0.343536	1.25275e-06	0.00045683	0.343764	0.078557		0.402008	0.0584742	22.7332	0.0439885
						-0.40201	0.11101	27.9884	0.035729	0.372739	6.67889e-08	0.00045683	0.372967	0.00418818		0.0768917	0.0756191	28.0057	0.0357071	0.378587	7.6717e-07	0.000515597	0.378844	0.0426243		-0.241243	0.0580174	28.1229	0.0355583	0.352197	3.73061e-08	0.000485033	0.35244	0.00220335		0.142988	0	27.8787	0.0358697	0.343993	1.25275e-06	0.00045683	0.344221	0.078557		0.402009	0.0580174	22.6796	0.0440925
						-0.40201	0.110553	27.9884	0.0357291	0.373196	6.67889e-08	0.00045683	0.373424	0.00418818		0.0773486	0.07538	28.005	0.0357078	0.379102	7.63611e-07	0.000515172	0.37936	0.0424615		-0.24108	0.0575605	28.1228	0.0355583	0.352682	3.80261e-08	0.000486676	0.352926	0.0022383		0.143444	0	27.8777	0.0358709	0.34445	1.25275e-06	0.00045683	0.344678	0.078557		0.402009	0.0575605	22.6263	0.0441964
						-0.40201	0.110096	27.9883	0.0357292	0.373653	6.67889e-08	0.00045683	0.373881	0.00418818		0.0778054	0.0751419	28.0044	0.0357086	0.379617	7.62946e-07	0.000514748	0.379875	0.0424595		-0.240912	0.0571037	28.1228	0.0355583	0.353169	3.81901e-08	0.000488403	0.353413	0.00224		0.143901	0	27.8768	0.0358722	0.344906	1.25275e-06	0.00045683	0.345135	0.078557		0.402009	0.0571037	22.5732	0.0443004
						-0.40201	0.109639	27.9883	0.0357292	0.374109	6.67889e-08	0.00045683	0.374338	0.00418818		0.0782622	0.0749047	28.0039	0.0357094	0.380132	7.62325e-07	0.000514327	0.380389	0.0424596		-0.24074	0.0566469	28.1228	0.0355584	0.353657	3.83594e-08	0.000490232	0.353902	0.00224154		0.144358	0	27.8758	0.0358734	0.345363	1.25275e-06	0.00045683	0.345592	0.078557		0.402009	0.0566469	22.5203	0.0444043
						-0.40201	0.109182	27.9882	0.0357293	0.374566	6.67889e-08	0.00045683	0.374795	0.00418818		0.078719	0.0746684	28.0033	0.0357101	0.380646	7.61707e-07	0.00051391	0.380903	0.0424596		-0.240562	0.05619	28.1227	0.0355584	0.354147	3.85341e-08	0.000492167	0.354394	0.00224289		0.144815	0	27.8748	0.0358747	0.34582	1.25275e-06	0.00045683	0.346048	0.078557		0.402009	0.05619	22.4677	0.0445083
						-0.40201	0.108725	27.9882	0.0357294	0.375023	6.67889e-08	0.00045683	0.375251	0.00418818		0.0791759	0.074433	28.0027	0.0357109	0.38116	7.61093e-07	0.000513498	0.381417	0.0424595		-0.240379	0.0557332	28.1227	0.0355585	0.35464	3.87144e-08	0.000494215	0.354887	0.00224404		0.145272	0	27.8738	0.0358759	0.346277	1.25275e-06	0.00045683	0.346505	0.078557		0.402009	0.0557332	22.4154	0.0446122
						-0.40201	0.108269	27.9881	0.0357295	0.37548	6.67889e-08	0.00045683	0.375708	0.00418818		0.0796327	0.0741985	28.0021	0.0357117	0.381674	7.60483e-07	0.000513088	0.38193	0.0424593		-0.24019	0.0552764	28.1227	0.0355585	0.355134	3.67994e-08	0.000496384	0.355382	0.00212373		0.145729	0	27.8729	0.0358772	0.346734	1.31476e-06	0.00045683	0.346962	0.0824459		0.402009	0.0552764	22.3633	0.0447161
						-0.40201	0.107812	27.9881	0.0357295	0.375937	6.67889e-08	0.00045683	0.376165	0.00418818		0.0800895	0.0739649	28.0015	0.0357124	0.382187	7.71861e-07	0.000512683	0.382443	0.0431286		-0.239996	0.0548196	28.1226	0.0355585	0.35563	3.69895e-08	0.000498654	0.35588	0.00212498		0.146185	0	27.8718	0.0358785	0.34719	1.31476e-06	0.00045683	0.347419	0.0824459		0.402009	0.0548196	22.2982	0.0448467
						-0.40201	0.107355	27.988	0.0357296	0.376394	6.67889e-08	0.00045683	0.376622	0.00418818		0.0805464	0.0737322	28.0009	0.0357132	0.3827	7.97201e-07	0.000512281	0.382956	0.0445795		-0.239796	0.0543627	28.1226	0.0355586	0.356129	3.71859e-08	0.000501057	0.356379	0.00212601		0.146642	0	27.8708	0.0358798	0.347647	1.31476e-06	0.00045683	0.347876	0.0824459		0.402009	0.0543627	22.2334	0.0449773
						-0.40201	0.106898	27.988	0.0357297	0.37685	6.67889e-08	0.00045683	0.377079	0.00418818		0.0810032	0.0735004	28.0002	0.035714	0.383212	7.96601e-07	0.000511882	0.383468	0.0445806		-0.23959	0.0539059	28.1226	0.0355586	0.35663	3.73888e-08	0.000503601	0.356882	0.00212682		0.147099	0	27.8698	0.0358811	0.348104	1.31476e-06	0.00045683	0.348333	0.0824459		0.402009	0.0539059	22.169	0.045108
						-0.40201	0.106441	27.9879	0.0357297	0.377307	6.67889e-08	0.00045683	0.377536	0.00418818		0.08146	0.0732695	27.9996	0.0357148	0.383724	7.96004e-07	0.000511487	0.38398	0.0445816		-0.239378	0.0534491	28.1226	0.0355586	0.357134	3.72642e-08	0.000506294	0.357387	0.00210846		0.147556	0	27.8688	0.0358824	0.348561	1.31476e-06	0.00045683	0.348789	0.0824459		0.40201	0.0534491	22.105	0.0452386
						-0.40201	0.105984	27.9879	0.0357298	0.377764	6.67889e-08	0.00045683	0.377992	0.00418818		0.0819168	0.0730394	27.999	0.0357156	0.384235	7.95411e-07	0.000511096	0.384491	0.0445826		-0.23916	0.0529922	28.1225	0.0355587	0.35764	3.74895e-08	0.000509145	0.357894	0.00210932		0.148013	0	27.8678	0.0358838	0.349018	1.31476e-06	0.00045683	0.349246	0.0824459		0.40201	0.0529922	22.0413	0.0453693
						-0.40201	0.105528	27.9878	0.0357299	0.378221	6.67889e-08	0.00045683	0.378449	0.00418818		0.0823737	0.0728102	27.9984	0.0357164	0.384746	7.94822e-07	0.000510708	0.385002	0.0445834		-0.238935	0.0525354	28.1225	0.0355587	0.358149	3.7723e-08	0.000512163	0.358405	0.00210995		0.14847	0	27.8667	0.0358851	0.349475	1.31476e-06	0.00045683	0.349703	0.0824459		0.40201	0.0525354	21.9781	0.0454999
						-0.40201	0.105071	27.9877	0.0357299	0.378678	6.67889e-08	0.00045683	0.378906	0.00418818		0.0828305	0.0725819	27.9977	0.0357172	0.385257	7.94236e-07	0.000510323	0.385512	0.0445841		-0.238704	0.0520786	28.1225	0.0355588	0.358661	3.79644e-08	0.000515359	0.358919	0.00211029		0.148926	0	27.8657	0.0358864	0.349931	1.31476e-06	0.00045683	0.35016	0.0824459		0.40201	0.0520786	21.9151	0.0456306
						-0.40201	0.104614	27.9877	0.03573	0.379134	6.67889e-08	0.00045683	0.379363	0.00418818		0.0832873	0.0723544	27.9971	0.035718	0.385767	7.91081e-07	0.000509942	0.386022	0.0444402		-0.238465	0.0516217	28.1224	0.0355588	0.359177	3.82142e-08	0.000518743	0.359436	0.00211032		0.149383	0	27.8647	0.0358877	0.350388	1.31476e-06	0.00045683	0.350617	0.0824459		0.40201	0.0516217	21.8526	0.0457612
						-0.40201	0.104157	27.9876	0.0357301	0.379591	6.67889e-08	0.00045683	0.37982	0.00418818		0.0837442	0.0721278	27.9965	0.0357188	0.386277	7.8669e-07	0.000509564	0.386532	0.0442263		-0.238219	0.0511649	28.1224	0.0355588	0.359695	3.84726e-08	0.000522325	0.359956	0.00211002		0.14984	0	27.8637	0.035889	0.350845	1.31476e-06	0.00045683	0.351074	0.0824459		0.40201	0.0511649	21.7904	0.0458918
						-0.40201	0.1037	27.9876	0.0357301	0.380048	6.67889e-08	0.00045683	0.380277	0.00418818		0.084201	0.0719021	27.9959	0.0357195	0.386787	7.86091e-07	0.00050919	0.387042	0.0442251		-0.237966	0.0507081	28.1224	0.0355589	0.360218	3.87399e-08	0.000526118	0.360481	0.00210936		0.150297	0	27.8627	0.0358903	0.351302	1.31476e-06	0.00045683	0.35153	0.0824459		0.40201	0.0507081	21.7285	0.0460225
						-0.40201	0.103243	27.9875	0.0357302	0.380505	6.67889e-08	0.00045683	0.380733	0.00418818		0.0846578	0.0716772	27.9953	0.0357203	0.387296	7.85496e-07	0.000508819	0.387551	0.0442238		-0.237705	0.0502513	28.1223	0.0355589	0.360744	3.68354e-08	0.000530135	0.361009	0.00199047		0.150754	0	27.8616	0.0358916	0.351759	1.38069e-06	0.00045683	0.351987	0.0865798		0.40201	0.0502513	21.667	0.0461531
						-0.40201	0.102787	27.9875	0.0357303	0.380962	6.67889e-08	0.00045683	0.38119	0.00418818		0.0851147	0.0714531	27.9946	0.0357211	0.387805	7.97487e-07	0.000508452	0.388059	0.0449313		-0.237436	0.0497944	28.1223	0.0355589	0.361274	3.71196e-08	0.000534352	0.361541	0.00198999		0.151211	0	27.8606	0.035893	0.352216	1.38069e-06	0.00045683	0.352444	0.0865798		0.40201	0.0497944	21.6052	0.0462852
						-0.40201	0.10233	27.9874	0.0357303	0.381419	6.67889e-08	0.00045683	0.381647	0.00418818		0.0855715	0.0712299	27.994	0.0357219	0.388313	8.24136e-07	0.000508087	0.388567	0.0464661		-0.237159	0.0493376	28.1223	0.035559	0.361808	3.74138e-08	0.000538816	0.362078	0.00198915		0.151667	0	27.8595	0.0358944	0.352672	1.38069e-06	0.00045683	0.352901	0.0865798		0.40201	0.0493376	21.5437	0.0464173
						-0.40201	0.101873	27.9874	0.0357304	0.381875	6.67889e-08	0.00045683	0.382104	0.00418818		0.0860283	0.0710075	27.9934	0.0357227	0.388821	8.2355e-07	0.000507725	0.389075	0.0464662		-0.236873	0.0488808	28.1223	0.035559	0.362347	3.77186e-08	0.000543543	0.362619	0.00198791		0.152124	0	27.8584	0.0358958	0.353129	1.38069e-06	0.00045683	0.353358	0.0865798		0.40201	0.0488808	21.4825	0.0465495
						-0.40201	0.101416	27.9873	0.0357305	0.382332	6.67889e-08	0.00045683	0.382561	0.00418818		0.0864851	0.0707859	27.9927	0.0357236	0.389329	8.22968e-07	0.000507367	0.389583	0.0464661		-0.236579	0.0484239	28.1222	0.0355591	0.362891	3.80344e-08	0.000548546	0.363165	0.00198627		0.152581	0	27.8573	0.0358972	0.353586	1.38069e-06	0.00045683	0.353815	0.0865798		0.40201	0.0484239	21.4217	0.0466816
						-0.40201	0.100959	27.9873	0.0357305	0.382789	6.67889e-08	0.00045683	0.383018	0.00418818		0.086942	0.0705652	27.9921	0.0357244	0.389837	8.22288e-07	0.000507012	0.39009	0.0464603		-0.236275	0.0479671	28.1222	0.0355591	0.363439	4.15356e-08	0.000553843	0.363716	0.00214837		0.153038	0	27.8563	0.0358986	0.354043	1.38069e-06	0.00045683	0.354271	0.0865798		0.40201	0.0479671	21.3612	0.0468138
						-0.40201	0.100503	27.9872	0.0357306	0.383246	6.67889e-08	0.00045683	0.383474	0.00418818		0.0873988	0.0703453	27.9914	0.0357252	0.390344	8.18403e-07	0.000506659	0.390597	0.0462729		-0.235962	0.0475103	28.1222	0.0355591	0.363993	4.33721e-08	0.000559342	0.364273	0.0022213		0.153495	0	27.8552	0.0358999	0.3545	1.38069e-06	0.00045683	0.354728	0.0865798		0.40201	0.0475103	21.3011	0.0469459
						-0.40201	0.100046	27.9872	0.0357307	0.383703	6.67889e-08	0.00045683	0.383931	0.00418818		0.0878556	0.0701262	27.9908	0.035726	0.39085	8.17839e-07	0.000506308	0.391103	0.0462732		-0.235639	0.0470534	28.1221	0.0355592	0.364552	4.38574e-08	0.000565109	0.364835	0.00222324		0.153952	0	27.8541	0.0359013	0.354957	1.38069e-06	0.00045683	0.355185	0.0865798		0.40201	0.0470534	21.2413	0.047078
						-0.40201	0.0995889	27.9871	0.0357307	0.38416	6.67889e-08	0.00045683	0.384388	0.00418818		0.0883125	0.0699079	27.9902	0.0357268	0.391357	8.17279e-07	0.000505959	0.39161	0.0462733		-0.235306	0.0465966	28.1221	0.0355592	0.365117	4.43604e-08	0.000571203	0.365403	0.00222474		0.154408	0	27.8531	0.0359027	0.355413	1.38069e-06	0.00045683	0.355642	0.0865798		0.40201	0.0465966	21.1819	0.0472102
						-0.40201	0.099132	27.9871	0.0357308	0.384616	6.67889e-08	0.00045683	0.384845	0.00418818		0.0887693	0.0696904	27.9895	0.0357277	0.391863	8.16721e-07	0.000505613	0.392115	0.0462734		-0.234964	0.0461398	28.1221	0.0355593	0.365689	4.48817e-08	0.000577644	0.365977	0.00222579		0.154865	0	27.852	0.0359041	0.35587	1.38069e-06	0.00045683	0.356099	0.0865798		0.40201	0.0461398	21.1228	0.0473423
						-0.40201	0.0986752	27.987	0.0357309	0.385073	6.67889e-08	0.00045683	0.385302	0.00418818		0.0892261	0.0694737	27.9889	0.0357285	0.392368	8.16167e-07	0.00050527	0.392621	0.0462733		-0.23461	0.045683	28.122	0.0355593	0.366266	4.54221e-08	0.00058445	0.366558	0.00222636		0.155322	0	27.8509	0.0359055	0.356327	1.38069e-06	0.00045683	0.356556	0.0865798		0.40201	0.045683	21.064	0.0474744
						-0.40201	0.0982184	27.987	0.0357309	0.38553	6.67889e-08	0.00045683	0.385759	0.00418818		0.089683	0.0692578	27.9882	0.0357293	0.392873	8.15616e-07	0.000504931	0.393126	0.0462732		-0.234246	0.0452261	28.122	0.0355594	0.366851	4.36918e-08	0.000591643	0.367147	0.00211551		0.155779	0	27.8499	0.0359068	0.356784	1.45083e-06	0.00045683	0.357012	0.0909784		0.40201	0.0452261	21.0055	0.0476066
						-0.40201	0.0977615	27.9869	0.035731	0.385987	6.67889e-08	0.00045683	0.386215	0.00418818		0.0901398	0.0690427	27.9876	0.0357301	0.393378	8.28252e-07	0.000504594	0.393631	0.0470214		-0.23387	0.0447693	28.122	0.0355594	0.367442	4.42695e-08	0.000599195	0.367742	0.00211647		0.156236	0	27.8487	0.0359083	0.357241	1.45083e-06	0.00045683	0.357469	0.0909784		0.40201	0.0447693	20.8577	0.047944
						-0.40201	0.0973047	27.9869	0.0357311	0.386444	6.67889e-08	0.00045683	0.386672	0.00418818		0.0905966	0.0688284	27.987	0.0357309	0.393883	8.56247e-07	0.00050426	0.394135	0.048643		-0.233482	0.0443125	28.1219	0.0355594	0.368042	4.4869e-08	0.000607174	0.368345	0.00211694		0.156693	0	27.8476	0.0359097	0.357698	1.45083e-06	0.00045683	0.357926	0.0909784		0.40201	0.0443125	20.7119	0.0482814
						-0.40201	0.0968479	27.9868	0.0357311	0.386901	6.67889e-08	0.00045683	0.387129	0.00418818		0.0910534	0.0686149	27.9863	0.0357318	0.394387	8.55704e-07	0.000503928	0.394639	0.0486441		-0.233082	0.0438556	28.1219	0.0355595	0.368649	4.54913e-08	0.000615602	0.368957	0.00211692		0.157149	0	27.8465	0.0359112	0.358154	1.45083e-06	0.00045683	0.358383	0.0909784		0.40201	0.0438556	20.5681	0.0486189
						-0.40201	0.096391	27.9868	0.0357312	0.387357	6.67889e-08	0.00045683	0.387586	0.00418818		0.0915103	0.0684022	27.9856	0.0357326	0.394891	8.55165e-07	0.0005036	0.395143	0.0486452		-0.232669	0.0433988	28.1219	0.0355595	0.369264	4.61373e-08	0.000624504	0.369577	0.00211637		0.157606	0	27.8454	0.0359126	0.358611	1.45083e-06	0.00045683	0.35884	0.0909784		0.40201	0.0433988	20.4264	0.0489563
						-0.40201	0.0959342	27.9867	0.0357313	0.387814	6.67889e-08	0.00045683	0.388043	0.00418818		0.0919671	0.0681903	27.9849	0.0357335	0.395395	8.54628e-07	0.000503274	0.395646	0.0486461		-0.232243	0.042942	28.1218	0.0355596	0.369889	4.68081e-08	0.000633906	0.370206	0.0021153		0.158063	0	27.8442	0.0359141	0.359068	1.45083e-06	0.00045683	0.359296	0.0909784		0.40201	0.042942	20.2865	0.0492937
						-0.40201	0.0954774	27.9867	0.0357313	0.388271	6.67889e-08	0.00045683	0.388499	0.00418818		0.0924239	0.0679791	27.9843	0.0357344	0.395898	8.54094e-07	0.000502951	0.396149	0.048647		-0.231804	0.0424852	28.1218	0.0355596	0.370523	4.7505e-08	0.000643835	0.370845	0.00211369		0.15852	0	27.8431	0.0359155	0.359525	1.45083e-06	0.00045683	0.359753	0.0909784		0.40201	0.0424852	20.1486	0.0496312
						-0.40201	0.0950206	27.9866	0.0357314	0.388728	6.67889e-08	0.00045683	0.388956	0.00418818		0.0928808	0.0677687	27.9836	0.0357352	0.396401	8.50897e-07	0.000502631	0.396652	0.0484958		-0.23135	0.0420283	28.1217	0.0355597	0.371167	5.07105e-08	0.000638096	0.371486	0.0022766		0.158977	0	27.842	0.035917	0.359982	1.45083e-06	0.00045683	0.36021	0.0909784		0.40201	0.0420283	20.0126	0.0499686
						-0.40201	0.0945637	27.9865	0.0357315	0.389185	6.67889e-08	0.00045683	0.389413	0.00418818		0.0933376	0.0675591	27.9829	0.0357361	0.396904	8.45898e-07	0.000502313	0.397155	0.0482413		-0.230893	0.0415828	28.1217	0.0355597	0.371805	5.26858e-08	0.000628687	0.372119	0.00240068		0.159434	0	27.8409	0.0359184	0.360439	1.45083e-06	0.00045683	0.360667	0.0909784		0.40201	0.0415715	19.8783	0.0503061
						-0.40201	0.0941069	27.9865	0.0357315	0.389642	6.67889e-08	0.00045683	0.38987	0.00418818		0.0937944	0.0673502	27.9823	0.0357369	0.397406	8.45352e-07	0.000501998	0.397657	0.0482404		-0.230437	0.0411509	28.1217	0.0355598	0.372433	5.19831e-08	0.000620021	0.372743	0.00240177		0.15989	0	27.8397	0.0359199	0.360895	1.45083e-06	0.00045683	0.361124	0.0909784		0.40201	0.0411147	19.7459	0.0506435
						-0.40201	0.0936501	27.9864	0.0357316	0.390098	6.67889e-08	0.00045683	0.390327	0.00418818		0.0942512	0.0671421	27.9816	0.0357378	0.397908	8.44808e-07	0.000501686	0.398159	0.0482393		-0.22998	0.0407317	28.1216	0.0355598	0.373053	5.13167e-08	0.000611932	0.373359	0.00240232		0.160347	0	27.8386	0.0359213	0.361352	1.45083e-06	0.00045683	0.361581	0.0909784		0.40201	0.0406578	19.6152	0.0509809
						-0.40201	0.0931932	27.9864	0.0357317	0.390555	6.67889e-08	0.00045683	0.390784	0.00418818		0.0947081	0.0669347	27.981	0.0357386	0.39841	8.44268e-07	0.000501377	0.39866	0.0482382		-0.229523	0.0403246	28.1216	0.0355599	0.373665	4.92483e-08	0.000604375	0.373967	0.00233432		0.160804	0	27.8375	0.0359228	0.361809	1.52554e-06	0.00045683	0.362037	0.0956634		0.40201	0.040201	19.4862	0.0513183
						-0.40201	0.0927364	27.9863	0.0357317	0.391012	6.67889e-08	0.00045683	0.39124	0.00418818		0.0951649	0.0667281	27.9803	0.0357394	0.398911	8.57593e-07	0.00050107	0.399161	0.0490296		-0.229066	0.0399289	28.1215	0.0355599	0.37427	4.80541e-08	0.000597327	0.374568	0.00230459		0.161261	0	27.8363	0.0359243	0.362266	1.52554e-06	0.00045683	0.362494	0.0956634		0.40201	0.0397442	19.4609	0.051385
						-0.40201	0.0922796	27.9863	0.0357318	0.391469	6.67889e-08	0.00045683	0.391697	0.00418818		0.0956217	0.0665223	27.9796	0.0357403	0.399412	8.87067e-07	0.000500766	0.399662	0.0507454		-0.228609	0.039544	28.1215	0.03556	0.374867	4.75384e-08	0.000590733	0.375162	0.00230531		0.161718	0	27.8351	0.0359258	0.362723	1.52554e-06	0.00045683	0.362951	0.0956634		0.40201	0.0392873	19.4357	0.0514517
						-0.40201	0.0918228	27.9862	0.0357319	0.391926	6.67889e-08	0.00045683	0.392154	0.00418818		0.0960786	0.0663172	27.9789	0.0357412	0.399913	8.86534e-07	0.000500464	0.400163	0.0507456		-0.228152	0.0391695	28.1215	0.03556	0.375458	4.70469e-08	0.000584548	0.37575	0.00230561		0.162175	0	27.8339	0.0359274	0.36318	1.52554e-06	0.00045683	0.363408	0.0956634		0.40201	0.0388305	19.4105	0.0515184
						-0.40201	0.0913659	27.9862	0.0357319	0.392383	6.67889e-08	0.00045683	0.392611	0.00418818		0.0965354	0.0661128	27.9782	0.0357421	0.400413	8.86005e-07	0.000500165	0.400663	0.0507456		-0.227696	0.0388048	28.1214	0.0355601	0.376042	4.65779e-08	0.000578742	0.376332	0.00230553		0.162631	0	27.8328	0.0359289	0.363636	1.52554e-06	0.00045683	0.363865	0.0956634		0.40201	0.0383737	19.3855	0.0515851
						-0.40201	0.0909091	27.9861	0.035732	0.392839	6.67889e-08	0.00045683	0.393068	0.00418818		0.0969922	0.0659091	27.9775	0.035743	0.400913	8.85479e-07	0.000499868	0.401163	0.0507456		-0.227239	0.0384495	28.1214	0.0355601	0.376621	4.613e-08	0.000573285	0.376908	0.0023051		0.163088	0	27.8316	0.0359304	0.364093	1.52554e-06	0.00045683	0.364322	0.0956634		0.40201	0.0379169	19.3604	0.0516518
						-0.40201	0.0904523	27.9861	0.0357321	0.393296	5.49445e-08	0.00045683	0.393525	0.00344545		0.0974491	0.0657062	27.9768	0.0357438	0.401413	8.84955e-07	0.000499573	0.401663	0.0507455		-0.226782	0.0381031	28.1214	0.0355602	0.377194	4.57019e-08	0.000568152	0.377478	0.00230434		0.163545	0	27.8304	0.0359319	0.36455	1.52554e-06	0.00045683	0.364778	0.0956634		0.40201	0.03746	19.3355	0.0517184
						-0.40201	0.0899954	27.986	0.0357321	0.393753	5.49445e-08	0.00045683	0.393981	0.00344545		0.0979059	0.065504	27.9762	0.0357447	0.401913	8.83971e-07	0.000499282	0.402162	0.0507187		-0.226325	0.0377653	28.1213	0.0355602	0.377762	4.88572e-08	0.000563319	0.378044	0.00248456		0.164002	0	27.8292	0.0359335	0.365007	1.52554e-06	0.00045683	0.365235	0.0956634		0.40201	0.0370032	19.3106	0.0517851
						-0.40201	0.0895386	27.986	0.0357322	0.39421	5.49445e-08	0.00045683	0.394438	0.00344545		0.0983627	0.0653026	27.9755	0.0357456	0.402412	8.80056e-07	0.000498992	0.402662	0.0505234		-0.225868	0.0374357	28.1213	0.0355603	0.378326	5.11131e-08	0.000558826	0.378605	0.00262018		0.164459	0	27.828	0.035935	0.365464	1.52554e-06	0.00045683	0.365692	0.0956634		0.40201	0.0365464	19.2857	0.0518518
						-0.40201	0.0890818	27.9859	0.0357322	0.394667	5.49445e-08	0.00045683	0.394895	0.00344545		0.0988195	0.0651018	27.9748	0.0357465	0.402911	8.7955e-07	0.000498702	0.40316	0.0505236		-0.225411	0.0371139	28.1212	0.0355603	0.378885	5.07461e-08	0.00055463	0.379162	0.00262105		0.164915	0	27.8268	0.0359365	0.365921	1.52554e-06	0.00045683	0.366149	0.0956634		0.40201	0.0360895	19.261	0.0519185
						-0.40201	0.0886249	27.9859	0.0357323	0.395124	5.49445e-08	0.00045683	0.395352	0.00344545		0.0992764	0.0649018	27.9741	0.0357474	0.40341	8.79047e-07	0.000498416	0.403659	0.0505238		-0.224955	0.0367993	28.1212	0.0355604	0.379439	5.03937e-08	0.000550663	0.379715	0.0026216		0.165372	0	27.8257	0.035938	0.366377	1.52554e-06	0.00045683	0.366606	0.0956634		0.40201	0.0356327	19.2363	0.0519852
						-0.40201	0.0881681	27.9859	0.0357323	0.39558	5.49445e-08	0.00045683	0.395809	0.00344545		0.0997332	0.0647025	27.9734	0.0357483	0.403908	8.78547e-07	0.000498131	0.404157	0.0505239		-0.224498	0.0364919	28.1212	0.0355604	0.37999	5.00551e-08	0.00054691	0.380263	0.00262185		0.165829	0	27.8245	0.0359396	0.366834	1.6052e-06	0.00045683	0.367063	0.100659		0.40201	0.0351759	19.2116	0.0520519
						-0.40201	0.0877113	27.9858	0.0357324	0.396037	5.49445e-08	0.00045683	0.396266	0.00344545		0.10019	0.0645039	27.9727	0.0357491	0.404406	8.92581e-07	0.000497849	0.404655	0.0513601		-0.224041	0.0361912	28.1211	0.0355605	0.380537	4.97295e-08	0.000543357	0.380808	0.00262183		0.166286	0	27.8232	0.0359412	0.367291	1.6052e-06	0.00045683	0.367519	0.100659		0.40201	0.034719	19.142	0.052241
						-0.40201	0.0872545	27.9858	0.0357324	0.396494	5.49445e-08	0.00045683	0.396722	0.00344545		0.100647	0.064306	27.972	0.03575	0.404904	9.23543e-07	0.000497569	0.405153	0.0531716		-0.223584	0.035897	28.1211	0.0355605	0.38108	4.94163e-08	0.00053999	0.38135	0.00262156		0.166743	0	27.822	0.0359428	0.367748	1.6052e-06	0.00045683	0.367976	0.100659		0.40201	0.0342622	19.073	0.0524302
						-0.40201	0.0867976	27.9857	0.0357325	0.396951	5.49445e-08	0.00045683	0.397179	0.00344545		0.101104	0.0641088	27.9713	0.0357509	0.405402	9.2305e-07	0.000497291	0.40565	0.0531729		-0.223127	0.0356091	28.121	0.0355606	0.38162	4.91148e-08	0.000536798	0.381889	0.00262106		0.1672	0	27.8208	0.0359444	0.368205	1.6052e-06	0.00045683	0.368433	0.100659		0.40201	0.0338054	19.0044	0.0526194
						-0.40201	0.0863408	27.9857	0.0357325	0.397408	5.49445e-08	0.00045683	0.397636	0.00344545		0.101561	0.0639123	27.9706	0.0357519	0.405899	9.2256e-07	0.000497015	0.406148	0.0531741		-0.22267	0.0353272	28.121	0.0355606	0.382157	4.81311e-08	0.00053377	0.382424	0.00258314		0.167656	0	27.8195	0.035946	0.368661	1.6052e-06	0.00045683	0.36889	0.100659		0.40201	0.0333486	18.9363	0.0528086
						-0.40201	0.085884	27.9856	0.0357326	0.397864	5.49445e-08	0.00045683	0.398093	0.00344545		0.102017	0.0637165	27.9698	0.0357528	0.406396	9.17092e-07	0.000496742	0.406644	0.0528881		-0.222214	0.0350511	28.121	0.0355607	0.382691	4.70418e-08	0.000530899	0.382956	0.00253833		0.168113	0	27.8183	0.0359476	0.369118	1.6052e-06	0.00045683	0.369347	0.100659		0.40201	0.0328917	18.8687	0.0529978
						-0.40201	0.0854271	27.9856	0.0357327	0.398321	5.16884e-08	0.00045683	0.39855	0.00324127		0.102474	0.0635215	27.9691	0.0357537	0.406893	9.13737e-07	0.000496471	0.407141	0.0527234		-0.221757	0.0347806	28.1209	0.0355607	0.383222	4.68025e-08	0.000528175	0.383486	0.00253844		0.16857	0	27.817	0.0359492	0.369575	1.6052e-06	0.00045683	0.369804	0.100659		0.40201	0.0324349	18.8016	0.0531869
						-0.40201	0.0849703	27.9856	0.0357327	0.398778	5.16884e-08	0.00045683	0.399007	0.00324127		0.102931	0.0633271	27.9684	0.0357546	0.407389	9.13234e-07	0.000496202	0.407637	0.0527229		-0.2213	0.0345155	28.1209	0.0355608	0.38375	5.00349e-08	0.000525585	0.384013	0.00272713		0.169027	0	27.8158	0.0359508	0.370032	1.6052e-06	0.00045683	0.37026	0.100659		0.40201	0.0319781	18.735	0.0533761
						-0.40201	0.0845135	27.9855	0.0357328	0.399235	5.16884e-08	0.00045683	0.399463	0.00324127		0.103388	0.0631333	27.9677	0.0357555	0.407886	9.12734e-07	0.000495935	0.408133	0.0527223		-0.220843	0.0342557	28.1208	0.0355608	0.384275	5.23822e-08	0.000523152	0.384537	0.00286834		0.169484	0	27.8145	0.0359524	0.370489	1.6052e-06	0.00045683	0.370717	0.100659		0.40201	0.0315212	18.6688	0.0535653
						-0.40201	0.0840566	27.9855	0.0357328	0.399692	5.16884e-08	0.00045683	0.39992	0.00324127		0.103845	0.0629403	27.967	0.0357565	0.408381	9.12236e-07	0.000495671	0.408629	0.0527217		-0.220386	0.0340007	28.1208	0.0355609	0.384799	5.21714e-08	0.000520857	0.385059	0.00286939		0.169941	0	27.8133	0.035954	0.370946	1.6052e-06	0.00045683	0.371174	0.100659		0.40201	0.0310644	18.6031	0.0537545
						-0.40201	0.0835998	27.9854	0.0357329	0.400149	5.16884e-08	0.00045683	0.400377	0.00324127		0.104301	0.062748	27.9663	0.0357574	0.408877	9.11741e-07	0.000495409	0.409125	0.052721		-0.21993	0.0337505	28.1208	0.0355609	0.385319	5.19675e-08	0.000518668	0.385579	0.00287024		0.170397	0	27.8121	0.0359556	0.371402	1.6052e-06	0.00045683	0.371631	0.100659		0.40201	0.0306076	18.5379	0.0539436
						-0.40201	0.083143	27.9854	0.0357329	0.400605	5.16884e-08	0.00045683	0.400834	0.00324127		0.104758	0.0625563	27.9656	0.0357583	0.409373	9.11248e-07	0.000495149	0.40962	0.0527202		-0.219473	0.0335049	28.1207	0.035561	0.385838	5.15782e-08	0.000516579	0.386096	0.00286026		0.170854	0	27.8108	0.0359572	0.371859	1.69024e-06	0.00045683	0.372088	0.105991		0.40201	0.0301508	18.4731	0.0541328
						-0.40201	0.0826862	27.9854	0.035733	0.401062	5.16884e-08	0.00045683	0.401291	0.00324127		0.105215	0.0623653	27.9648	0.0357592	0.409868	9.26061e-07	0.000494891	0.410115	0.0536051		-0.219016	0.0332637	28.1207	0.035561	0.386355	5.13412e-08	0.000514585	0.386612	0.00285815		0.171311	0	27.8095	0.0359589	0.372316	1.69024e-06	0.00045683	0.372545	0.105991		0.40201	0.0296939	17.6431	0.0566795
						-0.40201	0.0822293	27.9853	0.035733	0.401519	5.16884e-08	0.00045683	0.401748	0.00324127		0.105672	0.062175	27.9641	0.0357601	0.410363	9.587e-07	0.000494635	0.41061	0.0555231		-0.218559	0.0330269	28.1206	0.0355611	0.386869	5.11515e-08	0.00051268	0.387126	0.00285817		0.171768	0	27.8082	0.0359606	0.372773	1.69024e-06	0.00045683	0.373001	0.105991		0.40201	0.0292371	16.8844	0.0592262
						-0.40201	0.0817725	27.9853	0.0357331	0.401976	5.16884e-08	0.00045683	0.402204	0.00324127		0.106129	0.0619853	27.9634	0.0357611	0.410857	9.58215e-07	0.000494381	0.411104	0.0555235		-0.218102	0.0327942	28.1206	0.0355611	0.387382	5.09676e-08	0.000510859	0.387637	0.00285805		0.172225	0	27.8069	0.0359623	0.37323	1.69024e-06	0.00045683	0.373458	0.105991		0.40201	0.0287803	16.1883	0.0617729
						-0.40201	0.0813157	27.9852	0.0357331	0.402433	5.16884e-08	0.00045683	0.402661	0.00324127		0.106586	0.0617963	27.9626	0.035762	0.411352	9.57732e-07	0.000494129	0.411599	0.0555238		-0.217645	0.0325655	28.1206	0.0355612	0.387893	5.07893e-08	0.000509117	0.388147	0.00285779		0.172682	0	27.8056	0.035964	0.373687	1.69024e-06	0.00045683	0.373915	0.105991		0.40201	0.0283234	15.5473	0.0643196
						-0.40201	0.0808588	27.9852	0.0357332	0.40289	5.16884e-08	0.00045683	0.403118	0.00324127		0.107042	0.061608	27.9619	0.035763	0.411846	9.57251e-07	0.000493879	0.412093	0.055524		-0.217189	0.0323408	28.1205	0.0355612	0.388402	5.06163e-08	0.000507451	0.388656	0.00285741		0.173138	0	27.8043	0.0359657	0.374143	1.69024e-06	0.00045683	0.374372	0.105991		0.40201	0.0278666	14.9552	0.0668663
						-0.40201	0.080402	27.9852	0.0357332	0.403346	4.84554e-08	0.00045683	0.403575	0.00303853		0.107499	0.0614203	27.9611	0.0357639	0.41234	9.56773e-07	0.000493631	0.412586	0.0555242		-0.216732	0.0321199	28.1205	0.0355613	0.388909	5.04485e-08	0.000505856	0.389162	0.00285691		0.173595	0	27.803	0.0359674	0.3746	1.69024e-06	0.00045683	0.374829	0.105991		0.40201	0.0274098	14.4065	0.0694131
						-0.40201	0.0799452	27.9851	0.0357333	0.403803	4.84554e-08	0.00045683	0.404032	0.00303853		0.107956	0.0612333	27.9604	0.0357649	0.412833	9.56298e-07	0.000493385	0.41308	0.0555243		-0.216275	0.0319026	28.1204	0.0355613	0.389415	5.36879e-08	0.000504329	0.389667	0.00304957		0.174052	0	27.8017	0.0359691	0.375057	1.69024e-06	0.00045683	0.375286	0.105991		0.40201	0.0269529	13.8967	0.0719598
						-0.40201	0.0794884	27.9851	0.0357333	0.40426	4.84554e-08	0.00045683	0.404489	0.00303853		0.108413	0.0610469	27.9596	0.0357659	0.413327	9.55825e-07	0.000493141	0.413573	0.0555242		-0.215818	0.0316889	28.1204	0.0355614	0.38992	5.60538e-08	0.000502883	0.390171	0.00319311		0.174509	0	27.8004	0.0359708	0.375514	1.69024e-06	0.00045683	0.375742	0.105991		0.40201	0.0264961	13.4217	0.0745065
						-0.40201	0.0790315	27.985	0.0357334	0.404717	4.84554e-08	0.00045683	0.404945	0.00303853		0.10887	0.0608612	27.9589	0.0357668	0.41382	9.55354e-07	0.000492899	0.414066	0.0555241		-0.215361	0.0314787	28.1204	0.0355614	0.390422	5.59033e-08	0.000501509	0.390673	0.00319326		0.174966	0	27.7991	0.0359724	0.375971	1.69024e-06	0.00045683	0.376199	0.105991		0.40201	0.0260393	12.9781	0.0770532
						-0.40201	0.0785747	27.985	0.0357334	0.405174	4.84554e-08	0.00045683	0.405402	0.00303853		0.109327	0.0606761	27.9581	0.0357678	0.414313	9.54886e-07	0.000492659	0.414559	0.0555239		-0.214904	0.0312718	28.1203	0.0355615	0.390924	5.57568e-08	0.00050019	0.391174	0.00319329		0.175423	0	27.7978	0.0359741	0.376428	1.69024e-06	0.00045683	0.376656	0.105991		0.40201	0.0255825	12.5628	0.0795999
						-0.40201	0.0781179	27.985	0.0357335	0.405631	4.84554e-08	0.00045683	0.405859	0.00303853		0.109783	0.0604917	27.9574	0.0357687	0.414805	9.5442e-07	0.000492421	0.415052	0.0555237		-0.214448	0.0310681	28.1203	0.0355615	0.391424	5.56144e-08	0.000498924	0.391674	0.00319322		0.175879	0	27.7964	0.0359758	0.376884	1.78112e-06	0.00045683	0.377113	0.11169		0.40201	0.0251256	12.1734	0.0821466
						-0.40201	0.077661	27.9849	0.0357335	0.406087	4.84554e-08	0.00045683	0.406316	0.00303853		0.11024	0.0603079	27.9566	0.0357697	0.415298	9.65842e-07	0.000492185	0.415544	0.0562151		-0.213991	0.0308675	28.1202	0.0355616	0.391923	5.54758e-08	0.000497707	0.392172	0.00319305		0.176336	0	27.7951	0.0359776	0.377341	1.78112e-06	0.00045683	0.37757	0.11169		0.40201	0.0246688	12.1587	0.0822454
						-0.40201	0.0772042	27.9849	0.0357336	0.406544	4.84554e-08	0.00045683	0.406773	0.00303853		0.110697	0.0601247	27.9559	0.0357706	0.41579	9.92491e-07	0.000491949	0.416036	0.0577939		-0.213534	0.03067	28.1202	0.0355617	0.392421	5.53408e-08	0.000496538	0.392669	0.00319278		0.176793	0	27.7937	0.0359794	0.377798	1.78112e-06	0.00045683	0.378026	0.11169		0.40201	0.024212	12.1441	0.0823443
						-0.40201	0.0767474	27.9849	0.0357336	0.407001	4.84554e-08	0.00045683	0.40723	0.00303853		0.111154	0.0599421	27.9551	0.0357716	0.416282	9.91017e-07	0.000491714	0.416528	0.0577356		-0.213077	0.0304754	28.1201	0.0355617	0.392917	5.52094e-08	0.000495414	0.393165	0.00319243		0.17725	0	27.7923	0.0359812	0.378255	1.78112e-06	0.00045683	0.378483	0.11169		0.40201	0.0237551	12.1296	0.0824431
						-0.40201	0.0762905	27.9848	0.0357337	0.407458	4.84554e-08	0.00045683	0.407686	0.00303853		0.111611	0.0597602	27.9543	0.0357726	0.416774	9.90551e-07	0.000491482	0.417019	0.0577358		-0.21262	0.0302837	28.1201	0.0355618	0.393413	5.47472e-08	0.000494333	0.39366	0.00317262		0.177707	0	27.7909	0.0359829	0.378712	1.78112e-06	0.00045683	0.37894	0.11169		0.40201	0.0232983	12.1151	0.0825419
						-0.40201	0.0758337	27.9848	0.0357337	0.407915	4.84554e-08	0.00045683	0.408143	0.00303853		0.112068	0.059579	27.9536	0.0357736	0.417265	9.90088e-07	0.000491251	0.417511	0.0577359		-0.212163	0.0300948	28.12	0.0355618	0.393907	5.3844e-08	0.000493293	0.394154	0.00312686		0.178164	0	27.7896	0.0359847	0.379169	1.78112e-06	0.00045683	0.379397	0.11169		0.40201	0.0228415	12.1006	0.0826408
						-0.40201	0.0753769	27.9847	0.0357338	0.408372	4.52434e-08	0.00045683	0.4086	0.00283711		0.112524	0.0593983	27.9528	0.0357746	0.417756	9.89627e-07	0.000491022	0.418002	0.0577359		-0.211707	0.0299087	28.12	0.0355619	0.3944	5.37387e-08	0.000492294	0.394646	0.00312707		0.17862	0	27.7882	0.0359865	0.379625	1.78112e-06	0.00045683	0.379854	0.11169		0.40201	0.0223847	12.0861	0.0827396
						-0.40201	0.0749201	27.9847	0.0357338	0.408828	4.52434e-08	0.00045683	0.409057	0.00283711		0.112981	0.0592183	27.952	0.0357756	0.418247	9.89168e-07	0.000490794	0.418493	0.0577359		-0.21125	0.0297252	28.12	0.0355619	0.394893	5.69579e-08	0.000491331	0.395138	0.00332089		0.179077	0	27.7868	0.0359883	0.380082	1.78112e-06	0.00045683	0.380311	0.11169		0.40201	0.0219278	12.0717	0.0828384
						-0.40201	0.0744632	27.9847	0.0357339	0.409285	4.52434e-08	0.00045683	0.409514	0.00283711		0.113438	0.0590389	27.9512	0.0357766	0.418738	9.88711e-07	0.000490569	0.418983	0.0577358		-0.210793	0.0295444	28.1199	0.035562	0.395384	5.93214e-08	0.000490414	0.395629	0.00346517		0.179534	0	27.7854	0.0359901	0.380539	1.78112e-06	0.00045683	0.380767	0.11169		0.40201	0.021471	12.0573	0.0829373
						-0.40201	0.0740064	27.9846	0.0357339	0.409742	4.52434e-08	0.00045683	0.40997	0.00283711		0.113895	0.0588601	27.9505	0.0357776	0.419229	9.88257e-07	0.000490345	0.419474	0.0577356		-0.210336	0.029366	28.1199	0.035562	0.395874	5.90087e-08	0.000489538	0.396119	0.00345307		0.179991	0	27.7841	0.0359919	0.380996	1.78112e-06	0.00045683	0.381224	0.11169		0.40201	0.0210142	12.043	0.0830361
						-0.40201	0.0735496	27.9846	0.0357339	0.410199	4.52434e-08	0.00045683	0.410427	0.00283711		0.114352	0.0586819	27.9497	0.0357786	0.419719	9.87805e-07	0.000490123	0.419964	0.0577353		-0.209879	0.0291901	28.1198	0.0355621	0.396364	5.88467e-08	0.000488692	0.396608	0.00344955		0.180448	0	27.7827	0.0359936	0.381453	1.78112e-06	0.00045683	0.381681	0.11169		0.40201	0.0205573	12.0286	0.083135
						-0.40201	0.0730927	27.9846	0.035734	0.410656	4.52434e-08	0.00045683	0.410884	0.00283711		0.114809	0.0585044	27.9489	0.0357796	0.420209	9.87356e-07	0.000489903	0.420454	0.0577349		-0.209422	0.0290165	28.1198	0.0355622	0.396853	5.8753e-08	0.000487876	0.397097	0.00344982		0.180905	0	27.7813	0.0359954	0.38191	1.87835e-06	0.00045683	0.382138	0.117787		0.40201	0.0201005	12.0144	0.0832338
						-0.40201	0.0726359	27.9845	0.035734	0.411113	4.52434e-08	0.00045683	0.411341	0.00283711		0.115265	0.0583274	27.9482	0.0357805	0.420699	1.00384e-06	0.000489685	0.420944	0.0587248		-0.208966	0.0288452	28.1197	0.0355622	0.39734	5.86615e-08	0.000487089	0.397584	0.00345001		0.181361	0	27.7799	0.0359973	0.382366	1.87835e-06	0.00045683	0.382595	0.117787		0.40201	0.0196437	12.0001	0.0833326
						-0.40201	0.0721791	27.9845	0.0357341	0.411569	4.52434e-08	0.00045683	0.411798	0.00283711		0.115722	0.0581511	27.9474	0.0357815	0.421189	1.04004e-06	0.000489468	0.421433	0.0608695		-0.208509	0.0286762	28.1197	0.0355623	0.397828	5.85721e-08	0.000486328	0.398071	0.00345014		0.181818	0	27.7784	0.0359992	0.382823	1.87835e-06	0.00045683	0.383052	0.117787		0.40201	0.0191868	11.9859	0.0834315
						-0.40201	0.0717222	27.9845	0.0357341	0.412026	4.52434e-08	0.00045683	0.412255	0.00283711		0.116179	0.0579753	27.9466	0.0357826	0.421678	1.03959e-06	0.000489253	0.421923	0.0608703		-0.208052	0.0285094	28.1196	0.0355623	0.398314	5.84847e-08	0.000485593	0.398557	0.00345021		0.182275	0	27.777	0.0360011	0.38328	1.87835e-06	0.00045683	0.383508	0.117787		0.40201	0.01873	11.9717	0.0835303
						-0.40201	0.0712654	27.9844	0.0357342	0.412483	4.52434e-08	0.00045683	0.412711	0.00283711		0.116636	0.0578002	27.9457	0.0357836	0.422167	1.03915e-06	0.00048904	0.422412	0.060871		-0.207595	0.0283448	28.1196	0.0355624	0.398799	5.83993e-08	0.000484882	0.399042	0.00345022		0.182732	0	27.7755	0.0360029	0.383737	1.87835e-06	0.00045683	0.383965	0.117787		0.40201	0.0182732	11.9576	0.0836291
						-0.40201	0.0708086	27.9844	0.0357342	0.41294	4.52434e-08	0.00045683	0.413168	0.00283711		0.117093	0.0576256	27.9449	0.0357847	0.422657	1.03871e-06	0.000488828	0.422901	0.0608716		-0.207138	0.0281823	28.1195	0.0355625	0.399284	5.83158e-08	0.000484196	0.399526	0.00345017		0.183189	0	27.7741	0.0360048	0.384194	1.87835e-06	0.00045683	0.384422	0.117787		0.40201	0.0178164	11.9434	0.083728
						-0.40201	0.0703518	27.9844	0.0357343	0.413397	4.20502e-08	0.00045683	0.413625	0.00263687		0.11755	0.0574517	27.9441	0.0357857	0.423145	1.03828e-06	0.000488618	0.42339	0.0608722		-0.206681	0.0280218	28.1195	0.0355625	0.399769	5.82341e-08	0.000483532	0.40001	0.00345007		0.183646	0	27.7726	0.0360067	0.384651	1.87835e-06	0.00045683	0.384879	0.117787		0.40201	0.0173595	11.9294	0.0838268
						-0.40201	0.0698949	27.9843	0.0357343	0.413854	4.20502e-08	0.00045683	0.414082	0.00263687		0.118006	0.0572783	27.9433	0.0357867	0.423634	1.03784e-06	0.000488409	0.423878	0.0608726		-0.206225	0.0278633	28.1195	0.0355626	0.400252	6.14397e-08	0.00048289	0.400494	0.00364482		0.184102	0	27.7712	0.0360086	0.385107	1.87835e-06	0.00045683	0.385336	0.117787		0.40201	0	11.9235	0.083868
						-0.40201	0.0694381	27.9843	0.0357343	0.41431	4.20502e-08	0.00045683	0.414539	0.00263687		0.118463	0.0571056	27.9425	0.0357878	0.424122	1.03741e-06	0.000488202	0.424366	0.060873		-0.205768	0.0277068	28.1194	0.0355626	0.400735	6.37979e-08	0.000482275	0.400976	0.00378954		0.184559	0	27.7697	0.0360104	0.385564	1.87835e-06	0.00045683	0.385793	0.117787
						-0.40201	0.0689813	27.9843	0.0357344	0.414767	4.20502e-08	0.00045683	0.414996	0.00263687		0.11892	0.0569334	27.9417	0.0357888	0.424611	1.0285e-06	0.000487997	0.424855	0.0603756		-0.205311	0.0275523	28.1194	0.0355627	0.401217	6.37228e-08	0.000481685	0.401458	0.00378972		0.185016	0	27.7683	0.0360123	0.386021	1.87835e-06	0.00045683	0.386249	0.117787
						-0.40201	0.0685244	27.9842	0.0357344	0.415224	4.20502e-08	0.00045683	0.415452	0.00263687		0.119377	0.0567618	27.9409	0.0357898	0.425099	1.0272e-06	0.000487794	0.425342	0.0603246		-0.204854	0.0273995	28.1193	0.0355628	0.401699	6.36493e-08	0.000481113	0.401939	0.00378985		0.185473	0	27.7668	0.0360142	0.386478	1.87835e-06	0.00045683	0.386706	0.117787
						-0.40201	0.0680676	27.9842	0.0357345	0.415681	4.20502e-08	0.00045683	0.415909	0.00263687		0.119834	0.0565907	27.9401	0.0357909	0.425586	1.02676e-06	0.000487591	0.42583	0.0603235		-0.204397	0.0272486	28.1193	0.0355628	0.40218	6.35773e-08	0.000480559	0.40242	0.00378993		0.18593	0	27.7654	0.0360161	0.386935	1.98252e-06	0.00045683	0.387163	0.124319
						-0.40201	0.0676108	27.9842	0.0357345	0.416138	4.20502e-08	0.00045683	0.416366	0.00263687		0.120291	0.0564203	27.9393	0.0357919	0.426074	1.04418e-06	0.000487391	0.426318	0.0613725		-0.20394	0.0270995	28.1192	0.0355629	0.402661	6.35068e-08	0.000480022	0.402901	0.00378996		0.186386	0	27.7638	0.0360181	0.387392	1.98252e-06	0.00045683	0.38762	0.124319
						-0.40201	0.067154	27.9841	0.0357346	0.416595	4.20502e-08	0.00045683	0.416823	0.00263687		0.120747	0.0562504	27.9385	0.0357929	0.426561	1.08242e-06	0.000487192	0.426805	0.0636462		-0.203484	0.0269521	28.1192	0.0355629	0.403141	6.34377e-08	0.000479502	0.40338	0.00378995		0.186843	0	27.7623	0.03602	0.387848	1.98252e-06	0.00045683	0.388077	0.124319
						-0.40201	0.0666971	27.9841	0.0357346	0.417051	4.20502e-08	0.00045683	0.41728	0.00263687		0.121204	0.0560811	27.9376	0.035794	0.427049	1.08198e-06	0.000486995	0.427292	0.0636462		-0.203027	0.0268064	28.1191	0.035563	0.40362	6.33701e-08	0.000478997	0.40386	0.00378989		0.1873	0	27.7608	0.036022	0.388305	1.98252e-06	0.00045683	0.388534	0.124319
						-0.40201	0.0662403	27.9841	0.0357346	0.417508	4.20502e-08	0.00045683	0.417737	0.00263687		0.121661	0.0559124	27.9368	0.0357951	0.427536	1.08155e-06	0.000486799	0.427779	0.0636461		-0.20257	0.0266623	28.1191	0.0355631	0.404099	6.30021e-08	0.000478508	0.404338	0.00377174		0.187757	0	27.7593	0.036024	0.388762	1.98252e-06	0.00045683	0.38899	0.124319
						-0.40201	0.0657835	27.984	0.0357347	0.417965	3.75003e-08	0.00045683	0.418193	0.00235156		0.122118	0.0557442	27.9359	0.0357962	0.428022	1.08111e-06	0.000486604	0.428266	0.0636459		-0.202113	0.0265199	28.119	0.0355631	0.404578	6.29055e-08	0.000478033	0.404817	0.0037697		0.188214	0	27.7577	0.036026	0.389219	1.98252e-06	0.00045683	0.389447	0.124319
						-0.40201	0.0653266	27.984	0.0357347	0.418422	3.75003e-08	0.00045683	0.41865	0.00235156		0.122575	0.0555766	27.9351	0.0357973	0.428509	1.08068e-06	0.000486411	0.428752	0.0636456		-0.201656	0.0263791	28.119	0.0355632	0.405056	6.28401e-08	0.000477572	0.405294	0.00376941		0.188671	0	27.7562	0.036028	0.389676	1.98252e-06	0.00045683	0.389904	0.124319
						-0.40201	0.0648698	27.984	0.0357348	0.418879	3.75003e-08	0.00045683	0.419107	0.00235156		0.123032	0.0554096	27.9343	0.0357983	0.428995	1.07927e-06	0.00048622	0.429238	0.0635877		-0.2012	0.0262399	28.1189	0.0355633	0.405533	6.60366e-08	0.000477125	0.405772	0.00396486		0.189127	0	27.7547	0.03603	0.390132	1.98252e-06	0.00045683	0.390361	0.124319
						-0.40201	0.064413	27.9839	0.0357348	0.419335	3.75003e-08	0.00045683	0.419564	0.00235156		0.123488	0.0552431	27.9334	0.0357994	0.429482	1.07494e-06	0.000486029	0.429725	0.0633576		-0.200743	0.0261022	28.1189	0.0355633	0.40601	6.83914e-08	0.000476695	0.406249	0.00410995		0.189584	0	27.7532	0.0360319	0.390589	1.98252e-06	0.00045683	0.390818	0.124319
						-0.40201	0.0639561	27.9839	0.0357348	0.419792	3.75003e-08	0.00045683	0.420021	0.00235156		0.123945	0.0550772	27.9326	0.0358005	0.429968	1.07453e-06	0.000485839	0.430211	0.063358		-0.200286	0.0259661	28.1188	0.0355634	0.406487	6.83307e-08	0.000476281	0.406725	0.00410988		0.190041	0	27.7516	0.0360339	0.391046	1.98252e-06	0.00045683	0.391275	0.124319
						-0.40201	0.0634993	27.9839	0.0357349	0.420249	3.75003e-08	0.00045683	0.420478	0.00235156		0.124402	0.0549118	27.9317	0.0358016	0.430453	1.07412e-06	0.00048565	0.430696	0.0633583		-0.199829	0.0258313	28.1187	0.0355635	0.406963	6.82712e-08	0.000475878	0.407201	0.00410977		0.190498	0	27.7501	0.0360359	0.391503	1.98252e-06	0.00045683	0.391731	0.124319
						-0.40201	0.0630425	27.9838	0.0357349	0.420706	3.75003e-08	0.00045683	0.420934	0.00235156		0.124859	0.054747	27.9309	0.0358027	0.430939	1.07371e-06	0.000485463	0.431182	0.0633585		-0.199372	0.025698	28.1187	0.0355635	0.407439	6.82128e-08	0.000475487	0.407677	0.00410964		0.190955	0	27.7486	0.0360379	0.39196	2.09426e-06	0.00045683	0.392188	0.131327
						-0.40201	0.0625857	27.9838	0.0357349	0.421163	3.75003e-08	0.00045683	0.421391	0.00235156		0.125316	0.0545827	27.9301	0.0358037	0.431425	1.09207e-06	0.000485277	0.431667	0.0644666		-0.198915	0.0255662	28.1186	0.0355636	0.407915	6.81555e-08	0.000475106	0.408152	0.00410947		0.191412	0	27.747	0.03604	0.392417	2.09426e-06	0.00045683	0.392645	0.131327
						-0.40201	0.0621288	27.9838	0.035735	0.42162	3.75003e-08	0.00045683	0.421848	0.00235156		0.125772	0.054419	27.9292	0.0358048	0.43191	1.13229e-06	0.000485093	0.432152	0.0668663		-0.198459	0.0254357	28.1186	0.0355637	0.40839	6.80992e-08	0.000474736	0.408627	0.00410928		0.191868	0	27.7454	0.0360421	0.392873	2.09426e-06	0.00045683	0.393102	0.131327
						-0.40201	0.061672	27.9838	0.035735	0.422076	3.75003e-08	0.00045683	0.422305	0.00235156		0.126229	0.0542559	27.9283	0.0358059	0.432395	1.13188e-06	0.000484909	0.432637	0.0668677		-0.198002	0.0253065	28.1185	0.0355637	0.408865	6.80439e-08	0.000474376	0.409102	0.00410905		0.192325	0	27.7437	0.0360442	0.39333	2.09426e-06	0.00045683	0.393559	0.131327
						-0.40201	0.0612152	27.9837	0.0357351	0.422533	3.75003e-08	0.00045683	0.422762	0.00235156		0.126686	0.0540932	27.9274	0.0358071	0.43288	1.12575e-06	0.000484728	0.433122	0.0665301		-0.197545	0.0251787	28.1185	0.0355638	0.409339	6.75038e-08	0.000474026	0.409576	0.00407945		0.192782	0	27.7421	0.0360463	0.393787	2.09426e-06	0.00045683	0.394016	0.131327
						-0.40201	0.0607583	27.9837	0.0357351	0.42299	3.75003e-08	0.00045683	0.423219	0.00235156		0.127143	0.0539312	27.9266	0.0358082	0.433365	1.1211e-06	0.000484547	0.433607	0.0662801		-0.197088	0.0250522	28.1184	0.0355639	0.409813	6.71082e-08	0.000473686	0.41005	0.00405846		0.193239	0	27.7405	0.0360484	0.394244	2.09426e-06	0.00045683	0.394472	0.131327
						-0.40201	0.0603015	27.9837	0.0357351	0.423447	3.75003e-08	0.00045683	0.423675	0.00235156		0.1276	0.0537696	27.9257	0.0358093	0.433849	1.12068e-06	0.000484368	0.434091	0.0662799		-0.196631	0.0249269	28.1184	0.0355639	0.410287	6.70642e-08	0.000473355	0.410523	0.00405863		0.193696	0	27.7389	0.0360505	0.394701	2.09426e-06	0.00045683	0.394929	0.131327
						-0.40201	0.0598447	27.9836	0.0357352	0.423904	3.75003e-08	0.00045683	0.424132	0.00235156		0.128057	0.0536086	27.9248	0.0358104	0.434333	1.12026e-06	0.00048419	0.434576	0.0662796		-0.196174	0.0248029	28.1183	0.035564	0.41076	7.0226e-08	0.000473033	0.410996	0.00425287		0.194153	0	27.7373	0.0360525	0.395158	2.09426e-06	0.00045683	0.395386	0.131327
						-0.40201	0.0593878	27.9836	0.0357352	0.424361	3.75003e-08	0.00045683	0.424589	0.00235156		0.128513	0.0534482	27.9239	0.0358116	0.434818	1.11985e-06	0.000484014	0.43506	0.0662793		-0.195718	0.0246802	28.1183	0.0355641	0.411233	7.24162e-08	0.000472722	0.411469	0.00438839		0.194609	0	27.7357	0.0360546	0.395614	2.09426e-06	0.00045683	0.395843	0.131327
						-0.40201	0.058931	27.9836	0.0357352	0.424817	3.75003e-08	0.00045683	0.425046	0.00235156		0.12897	0.0532883	27.9231	0.0358127	0.435302	1.11944e-06	0.000483839	0.435544	0.0662789		-0.195261	0.0245586	28.1182	0.0355642	0.411706	7.22011e-08	0.000472421	0.411942	0.00437814		0.195066	0	27.7341	0.0360567	0.396071	2.09426e-06	0.00045683	0.3963	0.131327
						-0.40201	0.0584742	27.9836	0.0357353	0.425274	3.75003e-08	0.00045683	0.425503	0.00235156		0.129427	0.0531289	27.9222	0.0358138	0.435786	1.11903e-06	0.000483665	0.436027	0.0662784		-0.194804	0.0244383	28.1181	0.0355642	0.412178	7.21596e-08	0.000472128	0.412414	0.00437834		0.195523	0	27.7325	0.0360588	0.396528	2.09426e-06	0.00045683	0.396757	0.131327
						-0.40201	0.0580174	27.9835	0.0357353	0.425731	3.75003e-08	0.00045683	0.42596	0.00235156		0.129884	0.05297	27.9213	0.0358149	0.436269	1.11862e-06	0.000483493	0.436511	0.0662779		-0.194347	0.0243191	28.1181	0.0355643	0.41265	7.21188e-08	0.000471843	0.412886	0.00437851		0.19598	0	27.7308	0.0360609	0.396985	2.2143e-06	0.00045683	0.397213	0.138854
						-0.40201	0.0575605	27.9835	0.0357354	0.426188	3.75003e-08	0.00045683	0.426416	0.00235156		0.130341	0.0528117	27.9204	0.035816	0.436753	1.13806e-06	0.000483322	0.436994	0.0674537		-0.19389	0.024201	28.118	0.0355644	0.413122	7.20787e-08	0.000471564	0.413358	0.00437866		0.196437	0	27.7291	0.0360631	0.397442	2.2143e-06	0.00045683	0.39767	0.138854
						-0.40201	0.0571037	27.9835	0.0357354	0.426645	3.75003e-08	0.00045683	0.426873	0.00235156		0.130798	0.0526538	27.9196	0.0358172	0.437236	1.18062e-06	0.000483152	0.437478	0.0700009		-0.193433	0.024084	28.118	0.0355644	0.413594	7.20392e-08	0.000471293	0.413829	0.00437878		0.196894	0	27.7274	0.0360654	0.397899	2.2143e-06	0.00045683	0.398127	0.138854
						-0.40201	0.0566469	27.9834	0.0357354	0.427102	3.75003e-08	0.00045683	0.42733	0.00235156		0.131254	0.0524965	27.9186	0.0358184	0.437719	1.18022e-06	0.000482983	0.437961	0.0700015		-0.192977	0.0239682	28.1179	0.0355645	0.414065	7.20003e-08	0.000471029	0.4143	0.00437888		0.19735	0	27.7257	0.0360676	0.398355	2.2143e-06	0.00045683	0.398584	0.138854
						-0.40201	0.05619	27.9834	0.0357355	0.427558	3.75003e-08	0.00045683	0.427787	0.00235156		0.131711	0.0523398	27.9177	0.0358195	0.438202	1.17982e-06	0.000482816	0.438444	0.070002		-0.19252	0.0238534	28.1179	0.0355646	0.414536	7.19621e-08	0.000470771	0.414771	0.00437895		0.197807	0	27.724	0.0360698	0.398812	2.2143e-06	0.00045683	0.399041	0.138854
						-0.40201	0.0557332	27.9834	0.0357355	0.428015	3.75003e-08	0.00045683	0.428244	0.00235156		0.132168	0.0521835	27.9168	0.0358207	0.438685	1.17942e-06	0.00048265	0.438926	0.0700024		-0.192063	0.0237397	28.1178	0.0355647	0.415007	7.19245e-08	0.000470519	0.415242	0.00437901		0.198264	0	27.7223	0.036072	0.399269	2.2143e-06	0.00045683	0.399497	0.138854
						-0.40201	0.0552764	27.9833	0.0357355	0.428472	3.25656e-08	0.00045683	0.4287	0.00204211		0.132625	0.0520277	27.9159	0.0358219	0.439168	1.17903e-06	0.000482485	0.439409	0.0700027		-0.191606	0.023627	28.1177	0.0355647	0.415477	7.18875e-08	0.000470273	0.415712	0.00437904		0.198721	0	27.7206	0.0360742	0.399726	2.2143e-06	0.00045683	0.399954	0.138854
						-0.40201	0.0548196	27.9833	0.0357356	0.428929	3.25656e-08	0.00045683	0.429157	0.00204211		0.133082	0.0518725	27.915	0.0358231	0.43965	1.17863e-06	0.000482321	0.439891	0.070003		-0.191149	0.0235154	28.1177	0.0355648	0.415948	7.50502e-08	0.000470034	0.416183	0.00457403		0.199178	0	27.7189	0.0360764	0.400183	2.2143e-06	0.00045683	0.400411	0.138854
						-0.40201	0.0543627	27.9833	0.0357356	0.429386	3.25656e-08	0.00045683	0.429614	0.00204211		0.133539	0.0517178	27.914	0.0358243	0.440132	1.17824e-06	0.000482159	0.440373	0.0700032		-0.190692	0.0234047	28.1176	0.0355649	0.416418	7.73863e-08	0.000469802	0.416653	0.00471872		0.199635	0	27.7172	0.0360786	0.40064	2.2143e-06	0.00045683	0.400868	0.138854
						-0.40201	0.0539059	27.9833	0.0357356	0.429843	3.25656e-08	0.00045683	0.430071	0.00204211		0.133995	0.0515636	27.9131	0.0358254	0.440615	1.17784e-06	0.000481998	0.440856	0.0700033		-0.190236	0.0232951	28.1176	0.035565	0.416887	7.73515e-08	0.000469577	0.417122	0.00471886		0.200091	0	27.7155	0.0360809	0.401096	2.2143e-06	0.00045683	0.401325	0.138854
						-0.40201	0.0534491	27.9832	0.0357357	0.430299	3.25656e-08	0.00045683	0.430528	0.00204211		0.134452	0.0514098	27.9122	0.0358266	0.441097	1.16901e-06	0.000481838	0.441337	0.0695012		-0.189779	0.0231864	28.1175	0.035565	0.417357	7.73172e-08	0.000469357	0.417592	0.00471898		0.200548	0	27.7138	0.0360831	0.401553	2.2143e-06	0.00045683	0.401782	0.138854
						-0.40201	0.0529922	27.9832	0.0357357	0.430756	3.25656e-08	0.00045683	0.430985	0.00204211		0.134909	0.0512566	27.9113	0.0358278	0.441578	1.16618e-06	0.000481679	0.441819	0.0693562		-0.189322	0.0230787	28.1174	0.0355651	0.417826	7.72835e-08	0.000469143	0.418061	0.00471908		0.201005	0	27.7121	0.0360853	0.40201	2.34342e-06	0.00045683	0.402238	0.146951
						-0.40201	0.0525354	27.9832	0.0357357	0.431213	3.25656e-08	0.00045683	0.431441	0.00204211		0.135366	0.0511039	27.9104	0.035829	0.44206	1.18679e-06	0.000481521	0.442301	0.0706046		-0.188865	0.0229719	28.1174	0.0355652	0.418295	7.69675e-08	0.000468933	0.41853	0.00470188		0.201462	0	27.7103	0.0360876	0.402467	2.34342e-06	0.00045683	0.402695	0.146951
						-0.40201	0.0520786	27.9832	0.0357358	0.43167	3.25656e-08	0.00045683	0.431898	0.00204211		0.135823	0.0509517	27.9095	0.0358301	0.442542	1.23186e-06	0.000481365	0.442782	0.0733099		-0.188408	0.0228661	28.1173	0.0355653	0.418764	7.68707e-08	0.000468729	0.418999	0.00469802		0.201919	0	27.7085	0.03609	0.402924	2.34342e-06	0.00045683	0.403152	0.146951
						-0.40201	0.0516217	27.9831	0.0357358	0.432127	3.25656e-08	0.00045683	0.432355	0.00204211		0.13628	0.0508	27.9085	0.0358314	0.443023	1.23146e-06	0.00048121	0.443264	0.0733097		-0.187951	0.0227611	28.1173	0.0355653	0.419233	7.68376e-08	0.000468529	0.419467	0.004698		0.202376	0	27.7067	0.0360923	0.403381	2.34342e-06	0.00045683	0.403609	0.146951
						-0.40201	0.0511649	27.9831	0.0357358	0.432584	3.25656e-08	0.00045683	0.432812	0.00204211		0.136736	0.0506488	27.9075	0.0358326	0.443504	1.23106e-06	0.000481056	0.443745	0.0733095		-0.187495	0.0226571	28.1172	0.0355654	0.419702	7.6805e-08	0.000468333	0.419936	0.00469797		0.202832	0	27.7049	0.0360947	0.403837	2.34342e-06	0.00045683	0.404066	0.146951
						-0.40201	0.0507081	27.9831	0.0357359	0.43304	3.25656e-08	0.00045683	0.433269	0.00204211		0.137193	0.050498	27.9066	0.0358338	0.443985	1.23066e-06	0.000480903	0.444226	0.0733091		-0.187038	0.0225539	28.1171	0.0355655	0.42017	7.67729e-08	0.000468142	0.420404	0.00469792		0.203289	0	27.7031	0.036097	0.404294	2.34342e-06	0.00045683	0.404523	0.146951
						-0.40201	0.0502513	27.9831	0.0357359	0.433497	2.94302e-08	0.00045683	0.433726	0.0018455		0.13765	0.0503478	27.9056	0.0358351	0.444466	1.22832e-06	0.000480751	0.444707	0.0731923		-0.186581	0.0224516	28.1171	0.0355656	0.420638	7.67412e-08	0.000467955	0.420872	0.00469785		0.203746	0	27.7013	0.0360993	0.404751	2.34342e-06	0.00045683	0.404979	0.146951
						-0.40201	0.0497944	27.983	0.0357359	0.433954	2.94302e-08	0.00045683	0.434182	0.0018455		0.138107	0.050198	27.9047	0.0358363	0.444947	1.2244e-06	0.000480599	0.445187	0.0729818		-0.186124	0.0223502	28.117	0.0355656	0.421106	7.99127e-08	0.000467773	0.42134	0.00489391		0.204203	0	27.6995	0.0361017	0.405208	2.34342e-06	0.00045683	0.405436	0.146951
						-0.40201	0.0493376	27.983	0.035736	0.434411	2.94302e-08	0.00045683	0.434639	0.0018455		0.138564	0.0500487	27.9037	0.0358375	0.445427	1.22402e-06	0.000480448	0.445668	0.0729822		-0.185667	0.0222496	28.117	0.0355657	0.421574	8.22563e-08	0.000467596	0.421808	0.00503935		0.20466	0	27.6977	0.036104	0.405665	2.34342e-06	0.00045683	0.405893	0.146951
						-0.40201	0.0488808	27.983	0.035736	0.434868	2.94302e-08	0.00045683	0.435096	0.0018455		0.139021	0.0499	27.9028	0.0358387	0.445908	1.22364e-06	0.000480298	0.446148	0.0729826		-0.18521	0.0221498	28.1169	0.0355658	0.422041	8.22264e-08	0.000467423	0.422275	0.00503937		0.205116	0	27.6959	0.0361064	0.406122	2.34342e-06	0.00045683	0.40635	0.146951
						-0.40201	0.0484239	27.983	0.035736	0.435325	2.94302e-08	0.00045683	0.435553	0.0018455		0.139477	0.0497517	27.9018	0.03584	0.446388	1.22327e-06	0.00048015	0.446628	0.0729829		-0.184754	0.0220509	28.1168	0.0355659	0.422509	8.21969e-08	0.000467255	0.422743	0.00503938		0.205573	0	27.6941	0.0361087	0.406578	2.34342e-06	0.00045683	0.406807	0.146951
						-0.40201	0.0479671	27.9829	0.035736	0.435781	2.94302e-08	0.00045683	0.43601	0.0018455		0.139934	0.0496038	27.9009	0.0358412	0.446868	1.2229e-06	0.000480002	0.447108	0.0729831		-0.184297	0.0219527	28.1168	0.035566	0.422976	8.21678e-08	0.00046709	0.42321	0.00503938		0.20603	0	27.6923	0.0361111	0.407035	2.48253e-06	0.00045683	0.407264	0.155674
						-0.40201	0.0475103	27.9829	0.0357361	0.436238	2.94302e-08	0.00045683	0.436467	0.0018455		0.140391	0.0494565	27.8999	0.0358424	0.447348	1.24463e-06	0.000479855	0.447588	0.0743026		-0.18384	0.0218554	28.1167	0.0355661	0.423443	8.21391e-08	0.000466928	0.423677	0.00503936		0.206487	0	27.6904	0.0361135	0.407492	2.48253e-06	0.00045683	0.40772	0.155674
						-0.40201	0.0470534	27.9829	0.0357361	0.436695	2.94302e-08	0.00045683	0.436923	0.0018455		0.140848	0.0493096	27.8989	0.0358437	0.447828	1.2921e-06	0.000479709	0.448068	0.07716		-0.183383	0.0217588	28.1166	0.0355661	0.42391	8.21108e-08	0.00046677	0.424144	0.00503933		0.206944	0	27.6885	0.036116	0.407949	2.48253e-06	0.00045683	0.408177	0.155674
						-0.40201	0.0465966	27.9829	0.0357361	0.437152	2.94302e-08	0.00045683	0.43738	0.0018455		0.141305	0.0491633	27.8979	0.0358449	0.448308	1.29173e-06	0.000479565	0.448548	0.0771613		-0.182926	0.021663	28.1166	0.0355662	0.424377	8.20829e-08	0.000466616	0.42461	0.00503928		0.207401	0	27.6866	0.0361185	0.408406	2.48253e-06	0.00045683	0.408634	0.155674
						-0.40201	0.0461398	27.9829	0.0357362	0.437609	2.94302e-08	0.00045683	0.437837	0.0018455		0.141762	0.0490173	27.8969	0.0358462	0.448788	1.28637e-06	0.000479421	0.449027	0.0768641		-0.182469	0.0215679	28.1165	0.0355663	0.424844	8.17829e-08	0.000466464	0.425077	0.00502249		0.207857	0	27.6847	0.036121	0.408862	2.48253e-06	0.00045683	0.409091	0.155674
						-0.40201	0.045683	27.9828	0.0357362	0.438066	2.65658e-08	0.00045683	0.438294	0.00166588		0.142218	0.0488719	27.8959	0.0358475	0.449267	1.2795e-06	0.000479279	0.449507	0.0764766		-0.182013	0.0214736	28.1164	0.0355664	0.42531	8.16546e-08	0.000466316	0.425543	0.00501621		0.208314	0	27.6828	0.0361235	0.409319	2.48253e-06	0.00045683	0.409548	0.155674
						-0.40201	0.0452261	27.9828	0.0357362	0.438522	2.65658e-08	0.00045683	0.438751	0.00166588		0.142675	0.0487269	27.8949	0.0358488	0.449746	1.27912e-06	0.000479138	0.449986	0.0764765		-0.181556	0.02138	28.1164	0.0355665	0.425776	8.1627e-08	0.000466171	0.426009	0.00501608		0.208771	0	27.6809	0.036126	0.409776	2.48253e-06	0.00045683	0.410005	0.155674
						-0.40201	0.0447693	27.9828	0.0357362	0.438979	2.65658e-08	0.00045683	0.439208	0.00166588		0.143132	0.0485824	27.8939	0.0358501	0.450225	1.27874e-06	0.000478997	0.450465	0.0764762		-0.181099	0.0212871	28.1163	0.0355665	0.426243	8.48152e-08	0.000466029	0.426476	0.00521358		0.209228	0	27.679	0.0361284	0.410233	2.48253e-06	0.00045683	0.410461	0.155674
						-0.40201	0.0443125	27.9828	0.0357363	0.439436	2.65658e-08	0.00045683	0.439664	0.00166588		0.143589	0.0484384	27.8929	0.0358514	0.450704	1.27837e-06	0.000478858	0.450944	0.0764759		-0.180642	0.021195	28.1162	0.0355666	0.426709	8.71721e-08	0.000465891	0.426941	0.00536005		0.209685	0	27.6771	0.0361309	0.41069	2.48253e-06	0.00045683	0.410918	0.155674
						-0.40201	0.0438556	27.9828	0.0357363	0.439893	2.65658e-08	0.00045683	0.440121	0.00166588		0.144046	0.0482949	27.8919	0.0358526	0.451183	1.27799e-06	0.000478719	0.451423	0.0764756		-0.180185	0.0211036	28.1162	0.0355667	0.427174	8.71459e-08	0.000465756	0.427407	0.00536		0.210142	0	27.6752	0.0361334	0.411147	2.48253e-06	0.00045683	0.411375	0.155674
						-0.40201	0.0433988	27.9827	0.0357363	0.44035	2.65658e-08	0.00045683	0.440578	0.00166588		0.144503	0.0481517	27.891	0.0358539	0.451662	1.27762e-06	0.000478582	0.451901	0.0764752		-0.179729	0.0210128	28.1161	0.0355668	0.42764	8.71201e-08	0.000465624	0.427873	0.00535993		0.210598	0	27.6733	0.0361359	0.411603	2.48253e-06	0.00045683	0.411832	0.155674
						-0.40201	0.042942	27.9827	0.0357364	0.440806	2.65658e-08	0.00045683	0.441035	0.00166588		0.144959	0.0480091	27.89	0.0358552	0.452141	1.27725e-06	0.000478445	0.45238	0.0764747		-0.179272	0.0209228	28.116	0.0355669	0.428106	8.70946e-08	0.000465494	0.428339	0.00535985		0.211055	0	27.6714	0.0361384	0.41206	2.63263e-06	0.00045683	0.412289	0.165086
						-0.40201	0.0424852	27.9827	0.0357364	0.441263	2.65658e-08	0.00045683	0.441492	0.00166588		0.145416	0.0478669	27.889	0.0358565	0.452619	1.30031e-06	0.00047831	0.452858	0.0778779		-0.178815	0.0208334	28.116	0.035567	0.428571	8.70695e-08	0.000465368	0.428804	0.00535976		0.211512	0	27.6694	0.036141	0.412517	2.63263e-06	0.00045683	0.412746	0.165086
						-0.40201	0.0420283	27.9827	0.0357364	0.44172	2.65658e-08	0.00045683	0.441949	0.00166588		0.145873	0.0477252	27.888	0.0358578	0.453097	1.35068e-06	0.000478176	0.453336	0.0809174		-0.178358	0.0207446	28.1159	0.0355671	0.429037	8.70447e-08	0.000465243	0.429269	0.00535967		0.211969	0	27.6674	0.0361436	0.412974	2.63263e-06	0.00045683	0.413202	0.165086
						-0.40201	0.0415715	27.9826	0.0357364	0.442177	2.65658e-08	0.00045683	0.442405	0.00166588		0.14633	0.0475839	27.8869	0.0358591	0.453575	1.35032e-06	0.000478042	0.453814	0.080918		-0.177901	0.0206565	28.1158	0.0355672	0.429502	8.70202e-08	0.000465121	0.429734	0.00535956		0.212426	0	27.6654	0.0361463	0.413431	2.63263e-06	0.00045683	0.413659	0.165086
						-0.40201	0.0411147	27.9826	0.0357365	0.442634	2.65658e-08	0.00045683	0.442862	0.00166588		0.146787	0.0474431	27.8859	0.0358605	0.454053	1.34995e-06	0.00047791	0.454292	0.0809185		-0.177444	0.0205691	28.1158	0.0355672	0.429967	8.69959e-08	0.000465002	0.4302	0.00535945		0.212883	0	27.6634	0.0361489	0.413888	2.63263e-06	0.00045683	0.414116	0.165086
						-0.40201	0.0406578	27.9826	0.0357365	0.443091	2.65658e-08	0.00045683	0.443319	0.00166588		0.147243	0.0473027	27.8848	0.0358618	0.454531	1.34959e-06	0.000477778	0.45477	0.0809189		-0.176988	0.0204823	28.1157	0.0355673	0.430432	8.6972e-08	0.000464885	0.430664	0.00535932		0.213339	0	27.6613	0.0361515	0.414344	2.63263e-06	0.00045683	0.414573	0.165086
						-0.40201	0.040201	27.9826	0.0357365	0.443547	2.31899e-08	0.00045683	0.443776	0.00145419		0.1477	0.0471628	27.8838	0.0358632	0.455009	1.34922e-06	0.000477648	0.455248	0.0809193		-0.176531	0.0203962	28.1156	0.0355674	0.430897	8.69317e-08	0.00046477	0.431129	0.00535816		0.213796	0	27.6593	0.0361542	0.414801	2.63263e-06	0.00045683	0.41503	0.165086
						-0.40201	0.0397442	27.9826	0.0357365	0.444004	2.31899e-08	0.00045683	0.444233	0.00145419		0.148157	0.0470233	27.8827	0.0358645	0.455487	1.34886e-06	0.000477518	0.455726	0.0809196		-0.176074	0.0203106	28.1156	0.0355675	0.431362	8.97627e-08	0.000464657	0.431594	0.005534		0.214253	0	27.6573	0.0361568	0.415258	2.63263e-06	0.00045683	0.415487	0.165086
						-0.40201	0.0392873	27.9825	0.0357366	0.444461	2.31899e-08	0.00045683	0.44469	0.00145419		0.148614	0.0468843	27.8817	0.0358659	0.455964	1.3485e-06	0.000477389	0.456203	0.0809198		-0.175617	0.0202257	28.1155	0.0355676	0.431826	9.21384e-08	0.000464547	0.432059	0.00568181		0.21471	0	27.6553	0.0361594	0.415715	2.63263e-06	0.00045683	0.415943	0.165086
						-0.40201	0.0388305	27.9825	0.0357366	0.444918	2.31899e-08	0.00045683	0.445146	0.00145419		0.149071	0.0467457	27.8806	0.0358672	0.456442	1.34207e-06	0.000477261	0.45668	0.0805551		-0.17516	0.0201414	28.1154	0.0355677	0.432291	9.17824e-08	0.00046444	0.432523	0.00566116		0.215167	0	27.6533	0.0361621	0.416172	2.63263e-06	0.00045683	0.4164	0.165086
						-0.40201	0.0383737	27.9825	0.0357366	0.445375	2.31899e-08	0.00045683	0.445603	0.00145419		0.149528	0.0466075	27.8796	0.0358686	0.456919	1.3353e-06	0.000477135	0.457158	0.08017		-0.174703	0.0200576	28.1153	0.0355678	0.432755	9.14469e-08	0.000464335	0.432988	0.00564175		0.215624	0	27.6513	0.0361647	0.416629	2.63263e-06	0.00045683	0.416857	0.165086
						-0.40201	0.0379169	27.9825	0.0357366	0.445832	2.31899e-08	0.00045683	0.44606	0.00145419		0.149984	0.0464698	27.8785	0.0358699	0.457396	1.33492e-06	0.000477009	0.457635	0.0801688		-0.174247	0.0199745	28.1153	0.0355679	0.43322	9.14289e-08	0.000464231	0.433452	0.00564189		0.21608	0	27.6493	0.0361673	0.417085	2.79485e-06	0.00045683	0.417314	0.175259
						-0.40201	0.03746	27.9825	0.0357367	0.446288	2.31899e-08	0.00045683	0.446517	0.00145419		0.150441	0.0463326	27.8775	0.0358712	0.457873	1.35943e-06	0.000476883	0.458112	0.0816622		-0.17379	0.0198919	28.1152	0.035568	0.433684	9.1411e-08	0.00046413	0.433916	0.00564202		0.216537	0	27.6471	0.0361701	0.417542	2.79485e-06	0.00045683	0.417771	0.175259
						-0.40201	0.0370032	27.9825	0.0357367	0.446745	2.31899e-08	0.00045683	0.446974	0.00145419		0.150898	0.0461957	27.8764	0.0358726	0.45835	1.41293e-06	0.000476759	0.458588	0.0848977		-0.173333	0.0198099	28.1151	0.035568	0.434148	9.13933e-08	0.000464031	0.43438	0.00564214		0.216994	0	27.645	0.0361729	0.417999	2.79485e-06	0.00045683	0.418228	0.175259
						-0.40201	0.0365464	27.9824	0.0357367	0.447202	2.31899e-08	0.00045683	0.447431	0.00145419		0.151355	0.0460593	27.8753	0.035874	0.458827	1.41256e-06	0.000476636	0.459065	0.0848975		-0.172876	0.0197285	28.115	0.0355681	0.434612	9.13759e-08	0.000463933	0.434844	0.00564225		0.217451	0	27.6429	0.0361757	0.418456	2.79485e-06	0.00045683	0.418684	0.175259
						-0.40201	0.0360895	27.9824	0.0357367	0.447659	2.31899e-08	0.00045683	0.447887	0.00145419		0.151812	0.0459233	27.8742	0.0358754	0.459303	1.41219e-06	0.000476514	0.459542	0.0848974		-0.172419	0.0196476	28.115	0.0355682	0.435076	9.13587e-08	0.000463837	0.435308	0.00564235		0.217908	0	27.6407	0.0361785	0.418913	2.79485e-06	0.00045683	0.419141	0.175259
						-0.40201	0.0356327	27.9824	0.0357367	0.448116	1.87345e-08	0.00045683	0.448344	0.0011748		0.152269	0.0457878	27.8731	0.0358768	0.45978	1.41183e-06	0.000476392	0.460018	0.0848971		-0.171962	0.0195673	28.1149	0.0355683	0.43554	9.13416e-08	0.000463743	0.435772	0.00564244		0.218365	0	27.6386	0.0361813	0.41937	2.79485e-06	0.00045683	0.419598	0.175259
						-0.40201	0.0351759	27.9824	0.0357368	0.448573	1.87345e-08	0.00045683	0.448801	0.0011748		0.152725	0.0456527	27.872	0.0358782	0.460256	1.41147e-06	0.000476272	0.460494	0.0848968		-0.171506	0.0194875	28.1148	0.0355684	0.436004	9.13248e-08	0.000463651	0.436235	0.00564252		0.218821	0	27.6365	0.0361841	0.419826	2.79485e-06	0.00045683	0.420055	0.175259
						-0.40201	0.034719	27.9824	0.0357368	0.449029	1.87345e-08	0.00045683	0.449258	0.0011748		0.153182	0.045518	27.8709	0.0358797	0.460733	1.41111e-06	0.000476152	0.460971	0.0848964		-0.171049	0.0194083	28.1148	0.0355685	0.436467	9.45187e-08	0.00046356	0.436699	0.005841		0.219278	0	27.6343	0.0361869	0.420283	2.79485e-06	0.00045683	0.420512	0.175259
						-0.40201	0.0342622	27.9824	0.0357368	0.449486	1.87345e-08	0.00045683	0.449715	0.0011748		0.153639	0.0453837	27.8699	0.0358811	0.461209	1.41075e-06	0.000476033	0.461447	0.084896		-0.170592	0.0193296	28.1147	0.0355686	0.436931	9.68824e-08	0.000463471	0.437163	0.00598822		0.219735	0	27.6322	0.0361897	0.42074	2.79485e-06	0.00045683	0.420968	0.175259
						-0.40201	0.0338054	27.9823	0.0357368	0.449943	1.87345e-08	0.00045683	0.450171	0.0011748		0.154096	0.0452499	27.8688	0.0358825	0.461685	1.40535e-06	0.000475915	0.461923	0.0845922		-0.170135	0.0192514	28.1146	0.0355687	0.437394	9.66402e-08	0.000463385	0.437626	0.00597437		0.220192	0	27.6301	0.0361925	0.421197	2.79485e-06	0.00045683	0.421425	0.175259
						-0.40201	0.0333486	27.9823	0.0357368	0.4504	1.87345e-08	0.00045683	0.450628	0.0011748		0.154553	0.0451165	27.8677	0.0358839	0.462161	1.40392e-06	0.000475797	0.462399	0.084527		-0.169678	0.0191737	28.1145	0.0355688	0.437858	9.65059e-08	0.000463299	0.438089	0.00596716		0.220649	0	27.6279	0.0361953	0.421654	2.79485e-06	0.00045683	0.421882	0.175259
						-0.40201	0.0328917	27.9823	0.0357369	0.450857	1.87345e-08	0.00045683	0.451085	0.0011748		0.15501	0.0449835	27.8666	0.0358853	0.462636	1.40358e-06	0.000475679	0.462874	0.0845275		-0.169221	0.0190966	28.1145	0.0355689	0.438321	9.64897e-08	0.000463216	0.438553	0.00596724		0.221106	0	27.6258	0.0361981	0.422111	2.97048e-06	0.00045683	0.422339	0.186272
						-0.40201	0.0324349	27.9823	0.0357369	0.451314	1.87345e-08	0.00045683	0.451542	0.0011748		0.155466	0.0448509	27.8655	0.0358867	0.463112	1.42946e-06	0.000475562	0.46335	0.0861075		-0.168765	0.0190199	28.1144	0.035569	0.438784	9.64737e-08	0.000463133	0.439016	0.00596731		0.221562	0	27.6235	0.036201	0.422567	2.97048e-06	0.00045683	0.422796	0.186272
						-0.40201	0.0319781	27.9823	0.0357369	0.45177	1.87345e-08	0.00045683	0.451999	0.0011748		0.155923	0.0447187	27.8644	0.0358881	0.463588	1.48589e-06	0.000475446	0.463825	0.0895286		-0.168308	0.0189438	28.1143	0.0355691	0.439247	9.64578e-08	0.000463053	0.439479	0.00596737		0.222019	0	27.6213	0.036204	0.423024	2.97048e-06	0.00045683	0.423253	0.186272
						-0.40201	0.0315212	27.9823	0.0357369	0.452227	1.87345e-08	0.00045683	0.452456	0.0011748		0.15638	0.044587	27.8632	0.0358896	0.464063	1.47402e-06	0.000475331	0.464301	0.0888344		-0.167851	0.0188681	28.1142	0.0355692	0.43971	9.64421e-08	0.000462973	0.439942	0.00596742		0.222476	0	27.619	0.036207	0.423481	2.97048e-06	0.00045683	0.423709	0.186272
						-0.40201	0.0310644	27.9823	0.0357369	0.452684	1.87345e-08	0.00045683	0.452912	0.0011748		0.156837	0.0444557	27.8621	0.0358911	0.464538	1.47214e-06	0.000475217	0.464776	0.0887427		-0.167394	0.0187929	28.1142	0.0355693	0.440173	9.64266e-08	0.000462895	0.440405	0.00596747		0.222933	0	27.6167	0.03621	0.423938	2.97048e-06	0.00045683	0.424166	0.186272
						-0.40201	0.0306076	27.9822	0.035737	0.453141	1.87345e-08	0.00045683	0.453369	0.0011748		0.157294	0.0443247	27.8609	0.0358925	0.465014	1.47179e-06	0.000475104	0.465251	0.0887429		-0.166937	0.0187182	28.1141	0.0355694	0.440636	9.64113e-08	0.000462818	0.440868	0.00596751		0.22339	0	27.6145	0.0362129	0.424395	2.97048e-06	0.00045683	0.424623	0.186272
						-0.40201	0.0301508	27.9822	0.035737	0.453598	1.87345e-08	0.00045683	0.453826	0.0011748		0.157751	0.0441942	27.8598	0.035894	0.465489	1.47145e-06	0.000474991	0.465726	0.088743		-0.16648	0.018644	28.114	0.0355695	0.441099	9.63961e-08	0.000462743	0.44133	0.00596754		0.223847	0	27.6122	0.0362159	0.424852	2.97048e-06	0.00045683	0.42508	0.186272
						-0.40201	0.0296939	27.9822	0.035737	0.454055	1.87345e-08	0.00045683	0.454283	0.0011748		0.158207	0.0440642	27.8587	0.0358955	0.465964	1.4711e-06	0.000474879	0.466201	0.0887431		-0.166024	0.0185703	28.1139	0.0355696	0.441562	9.96265e-08	0.000462669	0.441793	0.00616852		0.224303	0	27.6099	0.0362189	0.425308	2.97048e-06	0.00045683	0.425537	0.186272
						-0.40201	0.0292371	27.9822	0.035737	0.454511	1.87345e-08	0.00045683	0.45474	0.0011748		0.158664	0.0439345	27.8575	0.035897	0.466439	1.47075e-06	0.000474768	0.466676	0.088743		-0.165567	0.018497	28.1138	0.0355697	0.442024	1.02018e-07	0.000462596	0.442256	0.00631756		0.22476	0	27.6077	0.0362218	0.425765	2.97048e-06	0.00045683	0.425994	0.186272
						-0.40201	0.0287803	27.9822	0.035737	0.454968	1.87345e-08	0.00045683	0.455197	0.0011748		0.159121	0.0438052	27.8564	0.0358984	0.466913	1.47041e-06	0.000474658	0.467151	0.088743		-0.16511	0.0184242	28.1138	0.0355698	0.442487	1.02003e-07	0.000462525	0.442718	0.00631763		0.225217	0	27.6054	0.0362248	0.426222	2.97048e-06	0.00045683	0.42645	0.186272
						-0.40201	0.0283234	27.9822	0.035737	0.455425	1.87345e-08	0.00045683	0.455653	0.0011748		0.159578	0.0436763	27.8552	0.0358999	0.467388	1.47007e-06	0.000474548	0.467625	0.0887428		-0.164653	0.0183518	28.1137	0.0355699	0.44295	1.01989e-07	0.000462455	0.443181	0.00631769		0.225674	0	27.6031	0.0362278	0.426679	2.97048e-06	0.00045683	0.426907	0.186272
						-0.40201	0.0278666	27.9822	0.0357371	0.455882	1.87345e-08	0.00045683	0.45611	0.0011748		0.160035	0.0435479	27.8541	0.0359014	0.467863	1.46973e-06	0.000474439	0.4681	0.0887426		-0.164196	0.0182799	28.1136	0.03557	0.443412	1.01788e-07	0.000462386	0.443643	0.00630618		0.226131	0	27.6009	0.0362307	0.427136	3.16097e-06	0.00045683	0.427364	0.198217
						-0.40201	0.0274098	27.9821	0.0357371	0.456339	1.87345e-08	0.00045683	0.456567	0.0011748		0.160492	0.0434198	27.8529	0.0359028	0.468337	1.49729e-06	0.000474331	0.468574	0.0904274		-0.163739	0.0182085	28.1135	0.0355701	0.443874	1.01596e-07	0.000462319	0.444106	0.00629521		0.226587	0	27.5985	0.0362339	0.427593	3.16097e-06	0.00045683	0.427821	0.198217
						-0.40201	0.0269529	27.9821	0.0357371	0.456796	1.87345e-08	0.00045683	0.457024	0.0011748		0.160948	0.0432922	27.8518	0.0359043	0.468811	1.55735e-06	0.000474224	0.469049	0.0940759		-0.163283	0.0181374	28.1134	0.0355702	0.444337	1.01582e-07	0.000462252	0.444568	0.00629523		0.227044	0	27.5961	0.0362371	0.428049	3.16097e-06	0.00045683	0.428278	0.198217
						-0.40201	0.0264961	27.9821	0.0357371	0.457252	1.87345e-08	0.00045683	0.457481	0.0011748		0.161405	0.0431649	27.8506	0.0359059	0.469286	1.55701e-06	0.000474118	0.469523	0.0940767		-0.162826	0.0180668	28.1134	0.0355703	0.444799	1.01567e-07	0.000462187	0.44503	0.00629524		0.227501	0	27.5936	0.0362402	0.428506	3.16097e-06	0.00045683	0.428735	0.198217
						-0.40201	0.0260393	27.9821	0.0357371	0.457709	1.87345e-08	0.00045683	0.457938	0.0011748		0.161862	0.043038	27.8494	0.0359075	0.46976	1.55668e-06	0.000474012	0.469997	0.0940775		-0.162369	0.0179967	28.1133	0.0355704	0.445261	1.01553e-07	0.000462122	0.445492	0.00629524		0.227958	0	27.5912	0.0362434	0.428963	3.16097e-06	0.00045683	0.429191	0.198217
						-0.40201	0.0255825	27.9821	0.0357372	0.458166	1.87345e-08	0.00045683	0.458394	0.0011748		0.162319	0.0429116	27.8482	0.035909	0.470234	1.55635e-06	0.000473907	0.470471	0.0940782		-0.161912	0.0179269	28.1132	0.0355705	0.445723	1.01539e-07	0.000462059	0.445954	0.00629524		0.228415	0	27.5888	0.0362465	0.42942	3.16097e-06	0.00045683	0.429648	0.198217
						-0.40201	0.0251256	27.9821	0.0357372	0.458623	1.38866e-08	0.00045683	0.458851	0.000870796		0.162776	0.0427855	27.847	0.0359106	0.470708	1.55602e-06	0.000473803	0.470945	0.0940788		-0.161455	0.0178576	28.1131	0.0355706	0.446185	1.01525e-07	0.000461996	0.446416	0.00629523		0.228872	0	27.5864	0.0362497	0.429877	3.16097e-06	0.00045683	0.430105	0.198217
						-0.40201	0.0246688	27.9821	0.0357372	0.45908	1.38866e-08	0.00045683	0.459308	0.000870796		0.163233	0.0426598	27.8457	0.0359121	0.471181	1.54739e-06	0.000473699	0.471418	0.093578		-0.160999	0.0177887	28.113	0.0355707	0.446647	1.048e-07	0.000461935	0.446878	0.00649913		0.229328	0	27.584	0.0362529	0.430333	3.16097e-06	0.00045683	0.430562	0.198217
						-0.40201	0.024212	27.982	0.0357372	0.459536	1.38866e-08	0.00045683	0.459765	0.000870796		0.163689	0.0425345	27.8445	0.0359137	0.471655	1.54115e-06	0.000473596	0.471892	0.0932206		-0.160542	0.0177202	28.113	0.0355708	0.447109	1.07224e-07	0.000461875	0.44734	0.00665031		0.229785	0	27.5816	0.036256	0.43079	3.16097e-06	0.00045683	0.431019	0.198217
						-0.40201	0.0237551	27.982	0.0357372	0.459993	1.38866e-08	0.00045683	0.460222	0.000870796		0.164146	0.0424096	27.8434	0.0359152	0.472129	1.5408e-06	0.000473494	0.472366	0.0932199		-0.160085	0.0176521	28.1129	0.0355709	0.447571	1.0721e-07	0.000461816	0.447802	0.00665034		0.230242	0	27.5792	0.0362592	0.431247	3.16097e-06	0.00045683	0.431476	0.198217
						-0.40201	0.0232983	27.982	0.0357372	0.46045	1.38866e-08	0.00045683	0.460679	0.000870796		0.164603	0.0422851	27.8422	0.0359168	0.472602	1.54046e-06	0.000473393	0.472839	0.0932191		-0.159628	0.0175845	28.1128	0.035571	0.448033	1.07197e-07	0.000461758	0.448264	0.00665036		0.230699	0	27.5768	0.0362624	0.431704	3.16097e-06	0.00045683	0.431932	0.198217
						-0.40201	0.0228415	27.982	0.0357372	0.460907	1.38866e-08	0.00045683	0.461135	0.000870796		0.16506	0.042161	27.841	0.0359183	0.473076	1.54012e-06	0.000473292	0.473312	0.0932182		-0.159171	0.0175172	28.1127	0.0355711	0.448495	1.07184e-07	0.0004617	0.448726	0.00665037		0.231156	0	27.5744	0.0362655	0.432161	3.36796e-06	0.00045683	0.432389	0.211197
						-0.40201	0.0223847	27.982	0.0357373	0.461364	1.38866e-08	0.00045683	0.461592	0.000870796		0.165517	0.0420372	27.8398	0.0359198	0.473549	1.56949e-06	0.000473192	0.473786	0.0950163		-0.158714	0.0174503	28.1126	0.0355712	0.448956	1.07171e-07	0.000461644	0.449187	0.00665038		0.231613	0	27.5718	0.0362689	0.432618	3.36796e-06	0.00045683	0.432846	0.211197
						-0.40201	0.0219278	27.982	0.0357373	0.461821	1.38866e-08	0.00045683	0.462049	0.000870796		0.165973	0.0419139	27.8386	0.0359214	0.474022	1.63348e-06	0.000473093	0.474259	0.0989108		-0.158258	0.0173838	28.1125	0.0355713	0.449418	1.06942e-07	0.000461589	0.449649	0.00663693		0.232069	0	27.5693	0.0362723	0.433074	3.36796e-06	0.00045683	0.433303	0.211197
						-0.40201	0.021471	27.982	0.0357373	0.462277	1.38866e-08	0.00045683	0.462506	0.000870796		0.16643	0.0417909	27.8373	0.035923	0.474495	1.63314e-06	0.000472994	0.474732	0.098911		-0.157801	0.0173177	28.1124	0.0355714	0.44988	1.06761e-07	0.000461534	0.45011	0.00662652		0.232526	0	27.5667	0.0362756	0.433531	3.36796e-06	0.00045683	0.43376	0.211197
						-0.40201	0.0210142	27.982	0.0357373	0.462734	1.38866e-08	0.00045683	0.462963	0.000870796		0.166887	0.0416683	27.836	0.0359247	0.474968	1.63281e-06	0.000472896	0.475205	0.0989111		-0.157344	0.017252	28.1124	0.0355715	0.450341	1.06748e-07	0.00046148	0.450572	0.00662649		0.232983	0	27.5642	0.036279	0.433988	3.36796e-06	0.00045683	0.434217	0.211197
						-0.40201	0.0205573	27.982	0.0357373	0.463191	1.10536e-08	0.00045683	0.46342	0.000693145		0.167344	0.0415461	27.8348	0.0359263	0.475441	1.63247e-06	0.000472799	0.475678	0.0989112		-0.156887	0.0171866	28.1123	0.0355716	0.450803	1.06736e-07	0.000461427	0.451033	0.00662646		0.23344	0	27.5616	0.0362824	0.434445	3.36796e-06	0.00045683	0.434673	0.211197
						-0.40201	0.0201005	27.9819	0.0357373	0.463648	1.10536e-08	0.00045683	0.463876	0.000693145		0.167801	0.0414242	27.8335	0.0359279	0.475914	1.63214e-06	0.000472703	0.47615	0.0989112		-0.15643	0.0171216	28.1122	0.0355717	0.451264	1.06723e-07	0.000461375	0.451495	0.00662642		0.233897	0	27.559	0.0362857	0.434902	3.36796e-06	0.00045683	0.43513	0.211197
						-0.40201	0.0196437	27.9819	0.0357373	0.464105	1.10536e-08	0.00045683	0.464333	0.000693145		0.168258	0.0413028	27.8322	0.0359296	0.476387	1.63181e-06	0.000472607	0.476623	0.0989111		-0.155973	0.017057	28.1121	0.0355719	0.451725	1.10048e-07	0.000461324	0.451956	0.00683365		0.234354	0	27.5565	0.0362891	0.435359	3.36796e-06	0.00045683	0.435587	0.211197
						-0.40201	0.0191868	27.9819	0.0357373	0.464562	1.10536e-08	0.00045683	0.46479	0.000693145		0.168714	0.0411817	27.831	0.0359312	0.476859	1.63148e-06	0.000472511	0.477096	0.098911		-0.155517	0.0169928	28.112	0.035572	0.452187	1.1251e-07	0.000461273	0.452417	0.0069873		0.23481	0	27.5539	0.0362925	0.435815	3.36796e-06	0.00045683	0.436044	0.211197
						-0.40201	0.01873	27.9819	0.0357374	0.465018	1.10536e-08	0.00045683	0.465247	0.000693145		0.169171	0.041061	27.8297	0.0359328	0.477332	1.63115e-06	0.000472417	0.477568	0.0989108		-0.15506	0.0169289	28.1119	0.0355721	0.452648	1.12498e-07	0.000461224	0.452879	0.00698729		0.235267	0	27.5514	0.0362958	0.436272	3.36796e-06	0.00045683	0.436501	0.211197
						-0.40201	0.0182732	27.9819	0.0357374	0.465475	1.10536e-08	0.00045683	0.465704	0.000693145		0.169628	0.0409406	27.8284	0.0359345	0.477804	1.63082e-06	0.000472323	0.47804	0.0989106		-0.154603	0.0168654	28.1118	0.0355722	0.453109	1.12486e-07	0.000461175	0.45334	0.00698728		0.235724	0	27.5488	0.0362992	0.436729	3.36796e-06	0.00045683	0.436958	0.211197
						-0.40201	0.0178164	27.9819	0.0357374	0.465932	1.10536e-08	0.00045683	0.466161	0.000693145		0.170085	0.0408206	27.8272	0.0359361	0.478277	1.62193e-06	0.00047223	0.478513	0.0983906		-0.154146	0.0168022	28.1118	0.0355723	0.45357	1.12474e-07	0.000461127	0.453801	0.00698726		0.236181	0	27.5463	0.0363026	0.437186	3.59333e-06	0.00045683	0.437414	0.22533
						-0.40201	0.0173595	27.9819	0.0357374	0.466389	1.10536e-08	0.00045683	0.466617	0.000693145		0.170542	0.040701	27.8259	0.0359377	0.478749	1.64643e-06	0.000472137	0.478985	0.0998966		-0.153689	0.0167394	28.1117	0.0355724	0.454032	1.12462e-07	0.00046108	0.454262	0.00698724		0.236638	0	27.5435	0.0363062	0.437643	3.59333e-06	0.00045683	0.437871	0.22533
						-0.40201	0.0169027	27.9819	0.0357374	0.466846	1.10536e-08	0.00045683	0.467074	0.000693145		0.170999	0.0405818	27.8246	0.0359394	0.479221	1.71467e-06	0.000472045	0.479457	0.104058		-0.153232	0.016677	28.1116	0.0355725	0.454493	1.1245e-07	0.000461033	0.454723	0.00698722		0.237095	0	27.5408	0.0363097	0.4381	3.59333e-06	0.00045683	0.438328	0.22533
						-0.40201	0.0164459	27.9819	0.0357374	0.467303	1.10536e-08	0.00045683	0.467531	0.000693145		0.171455	0.0404629	27.8233	0.0359411	0.479693	1.71433e-06	0.000471954	0.479929	0.104057		-0.152776	0.0166149	28.1115	0.0355726	0.454954	1.12439e-07	0.000460987	0.455184	0.00698719		0.237551	0	27.5381	0.0363133	0.438556	3.59333e-06	0.00045683	0.438785	0.22533
						-0.40201	0.015989	27.9819	0.0357374	0.467759	1.10536e-08	0.00045683	0.467988	0.000693145		0.171912	0.0403444	27.822	0.0359428	0.480165	1.714e-06	0.000471863	0.480401	0.104057		-0.152319	0.0165531	28.1114	0.0355728	0.455415	1.12112e-07	0.000460942	0.455645	0.00696756		0.238008	0	27.5354	0.0363169	0.439013	3.59333e-06	0.00045683	0.439242	0.22533
						-0.40201	0.0155322	27.9819	0.0357374	0.468216	1.10536e-08	0.00045683	0.468445	0.000693145		0.172369	0.0402262	27.8207	0.0359445	0.480637	1.70812e-06	0.000471773	0.480873	0.103719		-0.151862	0.0164916	28.1113	0.0355729	0.455876	1.12011e-07	0.000460897	0.456106	0.00696196		0.238465	0	27.5326	0.0363205	0.43947	3.59333e-06	0.00045683	0.439698	0.22533
						-0.40201	0.0150754	27.9819	0.0357374	0.468673	7.70898e-09	0.00045683	0.468902	0.000483413		0.172826	0.0401084	27.8193	0.0359462	0.481109	1.70629e-06	0.000471683	0.481344	0.103628		-0.151405	0.0164306	28.1112	0.035573	0.456337	1.11999e-07	0.000460853	0.456567	0.00696189		0.238922	0	27.5299	0.0363241	0.439927	3.59333e-06	0.00045683	0.440155	0.22533
						-0.40201	0.0146185	27.9818	0.0357375	0.46913	7.70898e-09	0.00045683	0.469358	0.000483413		0.173283	0.039991	27.818	0.0359479	0.48158	1.70597e-06	0.000471593	0.481816	0.103629		-0.150948	0.0163698	28.1111	0.0355731	0.456797	1.15382e-07	0.00046081	0.457028	0.00717289		0.239379	0	27.5272	0.0363277	0.440384	3.59333e-06	0.00045683	0.440612	0.22533
						-0.40201	0.0141617	27.9818	0.0357375	0.469587	7.70898e-09	0.00045683	0.469815	0.000483413		0.17374	0.0398739	27.8167	0.0359496	0.482052	1.70566e-06	0.000471504	0.482288	0.103629		-0.150491	0.0163094	28.111	0.0355732	0.457258	1.17888e-07	0.000460767	0.457489	0.00732931		0.239836	0	27.5245	0.0363313	0.440841	3.59333e-06	0.00045683	0.441069	0.22533
						-0.40201	0.0137049	27.9818	0.0357375	0.470044	7.70898e-09	0.00045683	0.470272	0.000483413		0.174196	0.0397572	27.8154	0.0359513	0.482523	1.70535e-06	0.000471416	0.482759	0.10363		-0.150035	0.0162492	28.111	0.0355733	0.457719	1.17877e-07	0.000460725	0.457949	0.00732928		0.240292	0	27.5217	0.0363349	0.441297	3.59333e-06	0.00045683	0.441526	0.22533
						-0.40201	0.0132481	27.9818	0.0357375	0.4705	7.70898e-09	0.00045683	0.470729	0.000483413		0.174653	0.0396408	27.8141	0.035953	0.482995	1.70504e-06	0.000471328	0.48323	0.10363		-0.149578	0.0161895	28.1109	0.0355734	0.45818	1.17865e-07	0.000460684	0.45841	0.00732924		0.240749	0	27.519	0.0363385	0.441754	3.59333e-06	0.00045683	0.441983	0.22533
						-0.40201	0.0127912	27.9818	0.0357375	0.470957	7.70898e-09	0.00045683	0.471186	0.000483413		0.17511	0.0395248	27.8127	0.0359547	0.483466	1.70472e-06	0.00047124	0.483702	0.10363		-0.149121	0.01613	28.1108	0.0355736	0.45864	1.17854e-07	0.000460643	0.458871	0.00732919		0.241206	0	27.5163	0.0363421	0.442211	3.83924e-06	0.00045683	0.442439	0.24075
						-0.40201	0.0123344	27.9818	0.0357375	0.471414	7.70898e-09	0.00045683	0.471642	0.000483413		0.175567	0.0394092	27.8114	0.0359564	0.483937	1.73792e-06	0.000471153	0.484173	0.105668		-0.148664	0.0160709	28.1107	0.0355737	0.459101	1.17843e-07	0.000460603	0.459331	0.00732915		0.241663	0	27.5134	0.0363459	0.442668	3.83924e-06	0.00045683	0.442896	0.24075
						-0.40201	0.0118776	27.9818	0.0357375	0.471871	7.70898e-09	0.00045683	0.472099	0.000483413		0.176024	0.0392939	27.8101	0.0359582	0.484408	1.81015e-06	0.000471067	0.484644	0.11008		-0.148207	0.016012	28.1106	0.0355738	0.459562	1.17832e-07	0.000460563	0.459792	0.0073291		0.24212	0	27.5105	0.0363498	0.443125	3.83924e-06	0.00045683	0.443353	0.24075
						-0.40201	0.0114207	27.9818	0.0357375	0.472328	7.70898e-09	0.00045683	0.472556	0.000483413		0.176481	0.0391789	27.8087	0.03596	0.484879	1.80984e-06	0.000470982	0.485115	0.110081		-0.14775	0.0159535	28.1105	0.0355739	0.460022	1.17821e-07	0.000460524	0.460252	0.00732905		0.242577	0	27.5076	0.0363536	0.443582	3.83924e-06	0.00045683	0.44381	0.24075
						-0.40201	0.0109639	27.9818	0.0357375	0.472785	7.70898e-09	0.00045683	0.473013	0.000483413		0.176937	0.0390644	27.8073	0.0359618	0.48535	1.79722e-06	0.000470897	0.485586	0.109333		-0.147294	0.0158953	28.1104	0.035574	0.460483	1.17811e-07	0.000460485	0.460713	0.00732899		0.243033	0	27.5047	0.0363574	0.444038	3.83924e-06	0.00045683	0.444267	0.24075
						-0.40201	0.0105071	27.9818	0.0357375	0.473241	4.88145e-09	0.00045683	0.47347	0.000306105		0.177394	0.0389501	27.8059	0.0359636	0.485821	1.79323e-06	0.000470813	0.486057	0.10911		-0.146837	0.0158374	28.1103	0.0355741	0.460943	1.17744e-07	0.000460447	0.461173	0.00732542		0.24349	0	27.5018	0.0363613	0.444495	3.83924e-06	0.00045683	0.444724	0.24075
						-0.40201	0.0100503	27.9818	0.0357375	0.473698	4.88145e-09	0.00045683	0.473927	0.000306105		0.177851	0.0388362	27.8045	0.0359654	0.486292	1.79291e-06	0.000470729	0.486528	0.109109		-0.14638	0.0157798	28.1102	0.0355743	0.461404	1.17364e-07	0.00046041	0.461634	0.00730242		0.243947	0	27.4989	0.0363651	0.444952	3.83924e-06	0.00045683	0.44518	0.24075
						-0.40201	0.00959342	27.9818	0.0357375	0.474155	4.88145e-09	0.00045683	0.474383	0.000306105		0.178308	0.0387227	27.8031	0.0359672	0.486763	1.79259e-06	0.000470646	0.486998	0.109109		-0.145923	0.0157225	28.1101	0.0355744	0.461864	1.20813e-07	0.000460373	0.462094	0.00751759		0.244404	0	27.496	0.036369	0.445409	3.83924e-06	0.00045683	0.445637	0.24075
						-0.40201	0.00913659	27.9818	0.0357375	0.474612	4.88145e-09	0.00045683	0.47484	0.000306105		0.178765	0.0386095	27.8017	0.035969	0.487234	1.79227e-06	0.000470563	0.487469	0.109109		-0.145466	0.0156654	28.11	0.0355745	0.462324	1.23367e-07	0.000460336	0.462555	0.00767711		0.244861	0	27.4931	0.0363728	0.445866	3.83924e-06	0.00045683	0.446094	0.24075
						-0.40201	0.00867976	27.9818	0.0357375	0.475069	4.88145e-09	0.00045683	0.475297	0.000306105		0.179222	0.0384966	27.8003	0.0359708	0.487704	1.79196e-06	0.000470481	0.487939	0.109109		-0.145009	0.0156087	28.1099	0.0355746	0.462785	1.23356e-07	0.000460301	0.463015	0.00767705		0.245317	0	27.4902	0.0363766	0.446323	3.83924e-06	0.00045683	0.446551	0.24075
						-0.40201	0.00822293	27.9818	0.0357375	0.475526	4.88145e-09	0.00045683	0.475754	0.000306105		0.179678	0.0383841	27.799	0.0359726	0.488175	1.79164e-06	0.000470399	0.48841	0.109109		-0.144553	0.0155523	28.1098	0.0355748	0.463245	1.23346e-07	0.000460265	0.463475	0.00767699		0.245774	0	27.4873	0.0363805	0.446779	3.83924e-06	0.00045683	0.447008	0.24075
						-0.40201	0.0077661	27.9818	0.0357376	0.475982	4.88145e-09	0.00045683	0.476211	0.000306105		0.180135	0.0382719	27.7976	0.0359744	0.488645	1.79133e-06	0.000470318	0.48888	0.109109		-0.144096	0.0154962	28.1097	0.0355749	0.463705	1.23335e-07	0.00046023	0.463935	0.00767693		0.246231	0	27.4844	0.0363843	0.447236	4.10816e-06	0.00045683	0.447465	0.257613
						-0.40201	0.00730927	27.9818	0.0357376	0.476439	4.88145e-09	0.00045683	0.476668	0.000306105		0.180592	0.0381601	27.7962	0.0359761	0.489115	1.82683e-06	0.000470237	0.48935	0.11129		-0.143639	0.0154403	28.1096	0.035575	0.464166	1.23325e-07	0.000460196	0.464396	0.00767686		0.246688	0	27.4813	0.0363884	0.447693	4.10816e-06	0.00045683	0.447921	0.257613
						-0.40201	0.00685244	27.9818	0.0357376	0.476896	4.88145e-09	0.00045683	0.477124	0.000306105		0.181049	0.0380486	27.7948	0.035978	0.489586	1.90406e-06	0.000470157	0.489821	0.116015		-0.143182	0.0153848	28.1095	0.0355751	0.464626	1.23315e-07	0.000460162	0.464856	0.00767679		0.247145	0	27.4782	0.0363925	0.44815	4.10816e-06	0.00045683	0.448378	0.257613
						-0.40201	0.00639561	27.9818	0.0357376	0.477353	4.88145e-09	0.00045683	0.477581	0.000306105		0.181506	0.0379375	27.7933	0.0359799	0.490056	1.90375e-06	0.000470078	0.490291	0.116016		-0.142725	0.0153295	28.1094	0.0355752	0.465086	1.23305e-07	0.000460129	0.465316	0.00767672		0.247602	0	27.4751	0.0363966	0.448607	4.10816e-06	0.00045683	0.448835	0.257613
						-0.40201	0.00593878	27.9818	0.0357376	0.47781	4.88145e-09	0.00045683	0.478038	0.000306105		0.181963	0.0378267	27.7918	0.0359818	0.490526	1.90345e-06	0.00047	0.490761	0.116016		-0.142268	0.0152745	28.1093	0.0355754	0.465546	1.23295e-07	0.000460095	0.465776	0.00767665		0.248058	0	27.472	0.0364008	0.449063	4.10816e-06	0.00045683	0.449292	0.257613
						-0.40201	0.00548196	27.9818	0.0357376	0.478267	4.88145e-09	0.00045683	0.478495	0.000306105		0.182419	0.0377162	27.7904	0.0359837	0.490996	1.90314e-06	0.000469921	0.491231	0.116017		-0.141812	0.0152198	28.1092	0.0355755	0.466006	1.23285e-07	0.000460063	0.466236	0.00767657		0.248515	0	27.4689	0.0364049	0.44952	4.10816e-06	0.00045683	0.449749	0.257613
						-0.40201	0.00502513	27.9817	0.0357376	0.478723	1.5413e-09	0.00045683	0.478952	9.66517e-05		0.182876	0.037606	27.7889	0.0359856	0.491466	1.90283e-06	0.000469844	0.491701	0.116017		-0.141355	0.0151653	28.1091	0.0355756	0.466466	1.23275e-07	0.000460031	0.466696	0.00767649		0.248972	0	27.4658	0.036409	0.449977	4.10816e-06	0.00045683	0.450206	0.257613
						-0.40201	0.0045683	27.9817	0.0357376	0.47918	1.5413e-09	0.00045683	0.479409	9.66517e-05		0.183333	0.0374962	27.7874	0.0359875	0.491936	1.89898e-06	0.000469766	0.49217	0.115801		-0.140898	0.0151112	28.109	0.0355757	0.466926	1.26348e-07	0.000459999	0.467156	0.00786839		0.249429	0	27.4627	0.0364131	0.450434	4.10816e-06	0.00045683	0.450662	0.257613
						-0.40201	0.00411147	27.9817	0.0357376	0.479637	1.5413e-09	0.00045683	0.479865	9.66517e-05		0.18379	0.0373867	27.786	0.0359894	0.492405	1.88483e-06	0.00046969	0.49264	0.114957		-0.140441	0.0150572	28.1089	0.0355759	0.467386	1.28431e-07	0.000459967	0.467616	0.0079987		0.249886	0	27.4596	0.0364172	0.450891	4.10816e-06	0.00045683	0.451119	0.257613
						-0.40201	0.00365464	27.9817	0.0357376	0.480094	1.5413e-09	0.00045683	0.480322	9.66517e-05		0.184247	0.0372776	27.7845	0.0359913	0.492875	1.88451e-06	0.000469614	0.49311	0.114957		-0.139984	0.0150036	28.1088	0.035576	0.467846	1.28424e-07	0.000459937	0.468076	0.00799878		0.250343	0	27.4565	0.0364213	0.451348	4.10816e-06	0.00045683	0.451576	0.257613
						-0.40201	0.00319781	27.9817	0.0357376	0.480551	1.5413e-09	0.00045683	0.480779	9.66517e-05		0.184704	0.0371687	27.7831	0.0359932	0.493345	1.88419e-06	0.000469538	0.493579	0.114956		-0.139528	0.0149502	28.1087	0.0355761	0.468306	1.28417e-07	0.000459906	0.468536	0.00799886		0.250799	0	27.4534	0.0364254	0.451804	4.10816e-06	0.00045683	0.452033	0.257613
						-0.40201	0.00274098	27.9817	0.0357376	0.481007	1.5413e-09	0.00045683	0.481236	9.66517e-05		0.18516	0.0370602	27.7816	0.035995	0.493814	1.88388e-06	0.000469462	0.494049	0.114955		-0.139071	0.0148971	28.1086	0.0355762	0.468766	1.2841e-07	0.000459876	0.468996	0.00799893		0.251256	0	27.4503	0.0364295	0.452261	4.40293e-06	0.00045683	0.45249	0.276098
						-0.40201	0.00228415	27.9817	0.0357376	0.481464	1.5413e-09	0.00045683	0.481693	9.66517e-05		0.185617	0.0369521	27.7801	0.0359969	0.494284	1.9219e-06	0.000469388	0.494518	0.117294		-0.138614	0.0148443	28.1085	0.0355764	0.469226	1.28402e-07	0.000459847	0.469456	0.00799901		0.251713	0	27.447	0.0364339	0.452718	4.40293e-06	0.00045683	0.452947	0.276098
						-0.40201	0.00182732	27.9817	0.0357376	0.481921	1.5413e-09	0.00045683	0.48215	9.66517e-05		0.186074	0.0368442	27.7787	0.0359989	0.494753	2.00458e-06	0.000469314	0.494988	0.122359		-0.138157	0.0147917	28.1084	0.0355765	0.469686	1.28395e-07	0.000459817	0.469916	0.00799908		0.25217	0	27.4436	0.0364383	0.453175	4.40293e-06	0.00045683	0.453403	0.276098
						-0.40201	0.00137049	27.9817	0.0357376	0.482378	1.5413e-09	0.00045683	0.482606	9.66517e-05		0.186531	0.0367367	27.7771	0.0360009	0.495222	2.00426e-06	0.00046924	0.495457	0.122359		-0.1377	0.0147394	28.1083	0.0355766	0.470146	1.28388e-07	0.000459788	0.470375	0.00799914		0.252627	0	27.4403	0.0364427	0.453632	4.40293e-06	0.00045683	0.45386	0.276098
						-0.40201	0.000913659	27.9817	0.0357376	0.482835	1.5413e-09	0.00045683	0.483063	9.66517e-05		0.186988	0.0366295	27.7756	0.0360029	0.495692	2.00395e-06	0.000469167	0.495926	0.122359		-0.137243	0.0146873	28.1082	0.0355768	0.470605	1.28381e-07	0.00045976	0.470835	0.00799921		0.253084	0	27.437	0.0364471	0.454089	4.40293e-06	0.00045683	0.454317	0.276098
						-0.40201	0.00045683	27.9817	0.0357376	0.483292	1.5413e-09	0.00045683	0.48352	9.66517e-05		0.187444	0.0365226	27.774	0.0360049	0.496161	2.00364e-06	0.000469094	0.496395	0.122359		-0.136787	0.0146355	28.1081	0.0355769	0.471065	1.28375e-07	0.000459732	0.471295	0.00799927		0.25354	0	27.4337	0.0364515	0.454545	4.40293e-06	0.00045683	0.454774	0.276098
						-0.40201	0	27.9817	0.0357376	0.483748						0.187901	0.036416	27.7725	0.0360069	0.49663	2.00334e-06	0.000469022	0.496864	0.122359		-0.13633	0.0145839	28.108	0.035577	0.471525	1.28368e-07	0.000459704	0.471755	0.00799933		0.253997	0	27.4304	0.0364559	0.455002	4.40293e-06	0.00045683	0.455231	0.276098
																0.188358	0.0363098	27.7709	0.0360089	0.497099	2.00303e-06	0.000468951	0.497333	0.122359		-0.135873	0.0145326	28.1079	0.0355771	0.471985	1.31893e-07	0.000459676	0.472214	0.00821948		0.254454	0	27.4271	0.0364603	0.455459	4.40293e-06	0.00045683	0.455688	0.276098
																0.188815	0.0362038	27.7694	0.0360109	0.497568	2.00272e-06	0.00046888	0.497802	0.122359		-0.135416	0.0144815	28.1078	0.0355773	0.472444	1.3444e-07	0.000459649	0.472674	0.00837875		0.254911	0	27.4238	0.0364647	0.455916	4.40293e-06	0.00045683	0.456144	0.276098
																0.189272	0.0360982	27.7678	0.0360129	0.498037	2.00242e-06	0.000468809	0.498271	0.122359		-0.134959	0.0144307	28.1077	0.0355774	0.472904	1.3415e-07	0.000459622	0.473134	0.00836112		0.255368	0	27.4204	0.0364691	0.456373	4.40293e-06	0.00045683	0.456601	0.276098
																0.189729	0.0359929	27.7663	0.0360149	0.498505	2.00211e-06	0.000468738	0.49874	0.122358		-0.134502	0.0143801	28.1076	0.0355775	0.473364	1.34143e-07	0.000459596	0.473593	0.00836117		0.255825	0	27.4171	0.0364735	0.45683	4.40293e-06	0.00045683	0.457058	0.276098
																0.190185	0.0358879	27.7648	0.0360169	0.498974	1.98597e-06	0.000468669	0.499209	0.12139		-0.134046	0.0143297	28.1075	0.0355777	0.473823	1.34136e-07	0.00045957	0.474053	0.00836122		0.256281	0	27.4138	0.0364779	0.457286	4.72684e-06	0.00045683	0.457515	0.29641
																0.190642	0.0357833	27.7632	0.0360189	0.499443	2.02366e-06	0.000468599	0.499677	0.123712		-0.133589	0.0142796	28.1074	0.0355778	0.474283	1.34129e-07	0.000459544	0.474512	0.00836128		0.256738	0	27.4103	0.0364827	0.457743	4.72684e-06	0.00045683	0.457972	0.29641
																0.191099	0.0356789	27.7617	0.0360209	0.499911	2.11228e-06	0.00046853	0.500146	0.129149		-0.133132	0.0142297	28.1073	0.035578	0.474742	1.34123e-07	0.000459519	0.474972	0.00836132		0.257195	0	27.4067	0.0364874	0.4582	4.72684e-06	0.00045683	0.458429	0.29641
																0.191556	0.0355748	27.76	0.036023	0.50038	2.11197e-06	0.000468462	0.500614	0.129148		-0.132675	0.0141801	28.1072	0.0355781	0.475202	1.34116e-07	0.000459493	0.475431	0.00836137		0.257652	0	27.4032	0.0364921	0.458657	4.72684e-06	0.00045683	0.458885	0.29641
																0.192013	0.0354711	27.7584	0.0360251	0.500848	2.11165e-06	0.000468394	0.501083	0.129148		-0.132218	0.0141307	28.1071	0.0355782	0.475661	1.3411e-07	0.000459469	0.475891	0.00836141		0.258109	0	27.3996	0.0364968	0.459114	4.72684e-06	0.00045683	0.459342	0.29641
																0.19247	0.0353677	27.7568	0.0360272	0.501317	2.11134e-06	0.000468327	0.501551	0.129147		-0.131761	0.0140815	28.107	0.0355784	0.476121	1.34103e-07	0.000459444	0.47635	0.00836145		0.258566	0	27.3961	0.0365016	0.459571	4.72684e-06	0.00045683	0.459799	0.29641
																0.192926	0.0352645	27.7552	0.0360293	0.501785	2.1099e-06	0.00046826	0.502019	0.129078		-0.131305	0.0140326	28.1069	0.0355785	0.47658	1.34097e-07	0.00045942	0.47681	0.00836149		0.259022	0	27.3925	0.0365063	0.460027	4.72684e-06	0.00045683	0.460256	0.29641
																0.193383	0.0351617	27.7535	0.0360314	0.502253	2.1026e-06	0.000468194	0.502488	0.128649		-0.130848	0.0139838	28.1068	0.0355786	0.47704	1.37704e-07	0.000459396	0.477269	0.0085869		0.259479	0	27.389	0.036511	0.460484	4.72684e-06	0.00045683	0.460713	0.29641
																0.19384	0.0350592	27.7519	0.0360336	0.502722	2.10231e-06	0.000468127	0.502956	0.12865		-0.130391	0.0139354	28.1067	0.0355788	0.477499	1.40377e-07	0.000459372	0.477729	0.00875402		0.259936	0	27.3854	0.0365158	0.460941	4.72684e-06	0.00045683	0.461169	0.29641
																0.194297	0.0349569	27.7503	0.0360357	0.50319	2.10202e-06	0.00046806	0.503424	0.12865		-0.129934	0.0138871	28.1065	0.0355789	0.477958	1.40371e-07	0.000459349	0.478188	0.00875407		0.260393	0	27.3819	0.0365205	0.461398	4.72684e-06	0.00045683	0.461626	0.29641
																0.194754	0.034855	27.7487	0.0360378	0.503658	2.10174e-06	0.000467994	0.503892	0.128651		-0.129477	0.013839	28.1064	0.035579	0.478418	1.40054e-07	0.000459326	0.478647	0.00873477		0.26085	0	27.3784	0.0365252	0.461855	4.72684e-06	0.00045683	0.462083	0.29641
																0.195211	0.0347534	27.7471	0.0360399	0.504126	2.10145e-06	0.000467929	0.50436	0.128652		-0.12902	0.0137912	28.1063	0.0355792	0.478877	1.39994e-07	0.000459303	0.479107	0.00873145		0.261307	0	27.3748	0.0365299	0.462312	5.08374e-06	0.00045683	0.46254	0.31879
																0.195667	0.0346521	27.7454	0.036042	0.504594	2.14479e-06	0.000467863	0.504828	0.131323		-0.128564	0.0137436	28.1062	0.0355793	0.479336	1.39988e-07	0.000459281	0.479566	0.00873149		0.261763	0	27.371	0.036535	0.462768	5.08374e-06	0.00045683	0.462997	0.31879
																0.196124	0.0345511	27.7438	0.0360441	0.505062	2.23896e-06	0.000467799	0.505296	0.137108		-0.128107	0.0136962	28.1061	0.0355795	0.479796	1.39982e-07	0.000459258	0.480025	0.00873151		0.26222	0	27.3672	0.0365401	0.463225	5.08374e-06	0.00045683	0.463454	0.31879
																0.196581	0.0344504	27.7421	0.0360463	0.505529	2.22601e-06	0.000467735	0.505763	0.136334		-0.12765	0.0136491	28.106	0.0355796	0.480255	1.39975e-07	0.000459236	0.480484	0.00873154		0.262677	0	27.3634	0.0365452	0.463682	5.08374e-06	0.00045683	0.46391	0.31879
																0.197038	0.03435	27.7404	0.0360486	0.505997	2.21893e-06	0.000467671	0.506231	0.135918		-0.127193	0.0136021	28.1059	0.0355797	0.480714	1.39969e-07	0.000459215	0.480944	0.00873157		0.263134	0	27.3596	0.0365503	0.464139	5.08374e-06	0.00045683	0.464367	0.31879
																0.197495	0.0342499	27.7386	0.0360508	0.506465	2.21863e-06	0.000467608	0.506699	0.135919		-0.126736	0.0135554	28.1058	0.0355799	0.481173	1.39963e-07	0.000459193	0.481403	0.00873159		0.263591	0	27.3558	0.0365554	0.464596	5.08374e-06	0.00045683	0.464824	0.31879
																0.197952	0.03415	27.7369	0.036053	0.506932	2.21834e-06	0.000467545	0.507166	0.135919		-0.126279	0.0135088	28.1057	0.03558	0.481632	1.39957e-07	0.000459172	0.481862	0.00873161		0.264048	0	27.352	0.0365604	0.465053	5.08374e-06	0.00045683	0.465281	0.31879
																0.198408	0.0340505	27.7352	0.0360552	0.5074	2.21804e-06	0.000467482	0.507634	0.135919		-0.125823	0.0134625	28.1056	0.0355802	0.482092	1.43654e-07	0.000459151	0.482321	0.00896269		0.264504	0	27.3482	0.0365655	0.465509	5.08374e-06	0.00045683	0.465738	0.31879
																0.198865	0.0339513	27.7335	0.0360574	0.507867	2.21775e-06	0.00046742	0.508101	0.135919		-0.125366	0.0134164	28.1054	0.0355803	0.482551	1.46394e-07	0.00045913	0.48278	0.00913402		0.264961	0	27.3444	0.0365706	0.465966	5.08374e-06	0.00045683	0.466195	0.31879
																0.199322	0.0338523	27.7318	0.0360597	0.508335	2.21746e-06	0.000467359	0.508569	0.135919		-0.124909	0.0133705	28.1053	0.0355804	0.48301	1.46388e-07	0.00045911	0.483239	0.00913406		0.265418	0	27.3406	0.0365757	0.466423	5.08374e-06	0.00045683	0.466651	0.31879
																0.199779	0.0337537	27.7301	0.0360619	0.508802	2.21717e-06	0.000467297	0.509036	0.135919		-0.124452	0.0133248	28.1052	0.0355806	0.483469	1.46382e-07	0.000459089	0.483699	0.00913409		0.265875	0	27.3368	0.0365808	0.46688	5.08374e-06	0.00045683	0.467108	0.31879
																0.200236	0.0336554	27.7284	0.0360641	0.50927	2.21688e-06	0.000467236	0.509503	0.135919		-0.123995	0.0132793	28.1051	0.0355807	0.483928	1.46146e-07	0.000459069	0.484158	0.00911978		0.266332	0	27.333	0.0365859	0.467337	5.47809e-06	0.00045683	0.467565	0.343519
																0.200693	0.0335573	27.7267	0.0360663	0.509737	2.26349e-06	0.000467176	0.50997	0.138795		-0.123538	0.013234	28.105	0.0355809	0.484387	1.45989e-07	0.00045905	0.484617	0.00911038		0.266788	0	27.3289	0.0365913	0.467794	5.47809e-06	0.00045683	0.468022	0.343519
																0.201149	0.0334595	27.725	0.0360686	0.510204	2.36473e-06	0.000467115	0.510438	0.145021		-0.123082	0.0131889	28.1049	0.035581	0.484846	1.45983e-07	0.00045903	0.485076	0.00911039		0.267245	0	27.3248	0.0365968	0.46825	5.47809e-06	0.00045683	0.468479	0.343519
																0.201606	0.033362	27.7231	0.0360709	0.510671	2.36444e-06	0.000467056	0.510905	0.145022		-0.122625	0.013144	28.1047	0.0355812	0.485305	1.45977e-07	0.000459011	0.485535	0.0091104		0.267702	0	27.3207	0.0366023	0.468707	5.47809e-06	0.00045683	0.468936	0.343519
																0.202063	0.0332648	27.7213	0.0360733	0.511138	2.36416e-06	0.000466997	0.511372	0.145023		-0.122168	0.0130994	28.1046	0.0355813	0.485764	1.45971e-07	0.000458991	0.485994	0.00911041		0.268159	0	27.3166	0.0366078	0.469164	5.47809e-06	0.00045683	0.469392	0.343519
[truncated: 1,148 more rows]
[truncated: 23 more columns]

## Sheet: Conductance Matrix
																				0.0355671	0.03554	0.035525	0.0355143	0.0355059	0.035499	0.0354931	0.0354881	0.0354836	0.0354796	0.035476	0.0354728	0.0354698	0.035467	0.0354645	0.0354621	0.0354599	0.0354577	0.0354558	0.0354539	0.0354521	0.0354504	0.0354487	0.0354472	0.0354457	0.0354442	0.0354428	0.0354414	0.0354401	0.0354388
[truncated: 160 more rows]
[truncated: 131 more columns]
