# Supplementary material for: Dielectrophoresis from the System’s Point of View: A Tale of Inhomogeneous Object Polarization, Mirror Charges, High Repelling and Snap-to-Surface Forces and Complex Trajectories Featuring Bifurcation Points and Watersheds
Source: Micromachines (Basel). 2022 Jun 26;13(7):1002. doi: 10.3390/mi13071002 (PMC9323334; doi:10.3390/mi13071002)
Supplement: Supplementary file 1 [file micromachines-13-01002-s001.zip › L_Matrix_Fig.6.xlsx]

## Sheet: plain vs. pointed__Obj_0.2x0.2_
Basic Resistance	Basic Conductance	Mean Resistance	Mean Conductance	k		a_X	a_Y	a_Resistance in Route	a_Conductance along trajectory	a_Trajectory length	a_Delta Cond	a_Step width along trajectory	a_Mid-distance	a_norm. Force (Delta Cond./basic*di		b_X	b_Y	b_Resistance in Route	b_Conductance along trajectory	b_Trajectory length	b_Delta Cond	b_Step width along trajectory	b_Mid-distance	b_norm. Force (Delta Cond./basic*di	b_X (Smooth 2D-Data)	b_norm. Force (Smooth 2D-Data)		c_X	c_Y	c_Resistance in Routh	c_Conductance along trajectory	c_Trajectory length	c_Delta Cond	c_Step width along trajectory	c_Mid-distance	c_norm. Force (Delta Cond./basic*di		d_X	d_Y	d_Resistance in Routh	d_Conductance along trajectory	d_Trajectory length	d_Delta Cond	d_Step width along trajectory	d_Mid-distance	d_norm. Force (Delta Cond./basic*di		e_X	e_Y
2.86558	0.348969	2.94732	0.340142	0.348969		-0.251256	0.40201	2.93271	0.340982	0	3.90091e-05	0.000456937	0.000228469	0.244637		0	0.40201	2.92836	0.341488	0	3.73648e-05	0.000458022	0.000229011	0.233771	0.000229011	0.260609		-0.180905	0.40201	2.93309	0.340938	0	4.03562e-05	0.000456836	0.000228418	0.253142		0.40201	-0.00502513	16.8552	0.0593287	0	0.0112442	0.000456834	0.000228417	70.5316		0.40201	0.0100503
						-0.251266	0.401553	2.93237	0.341021	0.000456937	3.90091e-05	0.000456937	0.000685406	0.244637		3.30229e-05	0.401553	2.92804	0.341525	0.000458022	3.73674e-05	0.000458056	0.00068705	0.23377	0.00466947	0.181246		-0.180902	0.401553	2.93274	0.340978	0.000456836	4.03562e-05	0.000456837	0.000685254	0.253141		0.401553	-0.00502715	14.1697	0.0705729	0.000456834	0.0112443	0.000456836	0.000685252	70.5317		0.401553	0.010055
						-0.251276	0.401096	2.93204	0.34106	0.000913874	3.90091e-05	0.000456938	0.00114234	0.244637		6.65176e-05	0.401096	2.92772	0.341563	0.000916077	3.73701e-05	0.000458092	0.00114512	0.233768	0.00910994	0.123721		-0.1809	0.401096	2.93239	0.341019	0.000913673	4.03563e-05	0.000456837	0.00114209	0.253141		0.401096	-0.00502951	12.2224	0.0818172	0.00091367	0.0112443	0.000456838	0.00114209	70.5317		0.401096	0.0100604
						-0.251286	0.40064	2.9317	0.341099	0.00137081	3.90091e-05	0.000456938	0.00159928	0.244637		0.000100504	0.40064	2.9274	0.3416	0.00137417	3.7373e-05	0.000458131	0.00160323	0.233766	0.0135504	0.0844376		-0.180897	0.40064	2.93204	0.341059	0.00137051	4.03563e-05	0.000456838	0.00159893	0.253142		0.40064	-0.00503222	10.7456	0.0930615	0.00137051	0.0112444	0.00045684	0.00159893	70.5318		0.40064	0.0100664
						-0.251296	0.400183	2.93137	0.341138	0.00182775	3.90092e-05	0.000456938	0.00205622	0.244637		0.000135005	0.400183	2.92708	0.341637	0.0018323	3.73759e-05	0.000458171	0.00206139	0.233764	0.0179909	0.0597544		-0.180894	0.400183	2.9317	0.341099	0.00182735	4.03564e-05	0.000456838	0.00205577	0.253142		0.400183	-0.0050353	9.58719	0.104306	0.00182735	0.0112444	0.000456843	0.00205577	70.5317		0.400183	0.0100733
						-0.251306	0.399726	2.93103	0.341177	0.00228469	3.90092e-05	0.000456939	0.00251316	0.244637		0.000170043	0.399726	2.92676	0.341675	0.00229047	3.73791e-05	0.000458215	0.00251958	0.233761	0.0224313	0.0459312		-0.180891	0.399726	2.93135	0.34114	0.00228419	4.03565e-05	0.000456839	0.0025126	0.253142		0.399726	-0.00503878	8.65424	0.11555	0.00228419	0.0112445	0.000456846	0.00251261	70.5317		0.399726	0.0100809
						-0.251316	0.399269	2.9307	0.341216	0.00274163	3.90092e-05	0.000456939	0.0029701	0.244637		0.000205642	0.399269	2.92644	0.341712	0.00274869	3.73823e-05	0.000458261	0.00297782	0.233758	0.0268718	0.0375288		-0.180889	0.399269	2.931	0.34118	0.00274102	4.03565e-05	0.000456839	0.00296944	0.253142		0.399269	-0.0050427	7.88676	0.126795	0.00274104	0.0112446	0.000456851	0.00296946	70.5315		0.399269	0.0100894
						-0.251326	0.398812	2.93036	0.341255	0.00319857	3.90092e-05	0.000456939	0.00342704	0.244637		0.00024183	0.398812	2.92612	0.34175	0.00320695	3.73857e-05	0.00045831	0.0034361	0.233754	0.0313122	0.0321466		-0.180886	0.398812	2.93066	0.34122	0.00319786	4.03566e-05	0.00045684	0.00342628	0.253142		0.398812	-0.00504708	7.24431	0.138039	0.00319789	0.0112447	0.000456856	0.00342632	70.5312		0.398812	0.0100988
						-0.251336	0.398355	2.93003	0.341294	0.0036555	3.90093e-05	0.00045694	0.00388397	0.244637		0.000278634	0.398355	2.9258	0.341787	0.00366526	3.73893e-05	0.000458362	0.00389444	0.23375	0.0357527	0.027295		-0.180882	0.398355	2.93031	0.341261	0.0036547	4.03567e-05	0.000456841	0.00388312	0.253142		0.398355	-0.00505196	6.69864	0.149284	0.00365474	0.0112448	0.000456862	0.00388317	70.5309		0.398355	0.0101091
						-0.251346	0.397899	2.92969	0.341333	0.00411244	3.90093e-05	0.00045694	0.00434091	0.244637		0.000316085	0.397899	2.92548	0.341824	0.00412362	3.7393e-05	0.000458418	0.00435283	0.233745	0.0401932	0.0232079		-0.180879	0.397899	2.92996	0.341301	0.00411154	4.03567e-05	0.000456842	0.00433997	0.253142		0.397899	-0.00505739	6.22941	0.160529	0.0041116	0.0112449	0.000456869	0.00434004	70.5303		0.397899	0.0101206
						-0.251356	0.397442	2.92936	0.341372	0.00456938	3.89652e-05	0.00045694	0.00479785	0.244361		0.000354216	0.397442	2.92516	0.341862	0.00458204	3.7397e-05	0.000458478	0.00481128	0.233739	0.0446336	0.0198406		-0.180876	0.397442	2.92962	0.341341	0.00456839	4.03568e-05	0.000456843	0.00479681	0.253142		0.397442	-0.0050634	5.82161	0.171774	0.00456847	0.0112552	0.000456878	0.00479691	70.5938		0.397442	0.0101332
						-0.251366	0.396985	2.92902	0.341411	0.00502632	2.18723e-05	0.000456941	0.0052548	0.137167		0.000393063	0.396985	2.92484	0.341899	0.00504052	2.03846e-05	0.000458543	0.00526979	0.12739	0.0490741	0.0171829		-0.180872	0.396985	2.92927	0.341382	0.00502523	2.25994e-05	0.000456844	0.00525365	0.141756		0.396985	-0.00507005	5.46362	0.183029	0.00502535	0.00376208	0.000456889	0.0052538	23.5956		0.396985	0.0101471
						-0.251376	0.396528	2.92883	0.341433	0.00548327	2.18727e-05	0.000456946	0.00571174	0.137167		0.000432663	0.396528	2.92466	0.34192	0.00549906	2.05122e-05	0.000458659	0.00572839	0.128155	0.0535146	0.0151726		-0.180869	0.396528	2.92908	0.341404	0.00548207	2.25988e-05	0.000456845	0.0057105	0.141752		0.396528	-0.00507741	5.35358	0.186791	0.00548224	0.00376218	0.000456893	0.00571069	23.596		0.396528	0.0101625
						-0.251386	0.396071	2.92865	0.341455	0.00594021	2.18731e-05	0.000456951	0.00616869	0.137168		0.000473591	0.396071	2.92449	0.34194	0.00595772	2.05197e-05	0.000458789	0.00618711	0.128165	0.057955	0.0137613		-0.180865	0.396071	2.92888	0.341427	0.00593892	2.25989e-05	0.000456846	0.00616734	0.141752		0.396071	-0.005085	5.24788	0.190553	0.00593913	0.00376229	0.000456897	0.00616758	23.5965		0.396071	0.0101783
						-0.251397	0.395614	2.92846	0.341477	0.00639716	2.18735e-05	0.000456958	0.00662564	0.137169		0.000515952	0.395614	2.92431	0.341961	0.00641651	2.05278e-05	0.000458936	0.00664597	0.128175	0.0623955	0.0128497		-0.180861	0.395614	2.92869	0.34145	0.00639576	2.2599e-05	0.000456848	0.00662419	0.141753		0.395614	-0.00509287	5.14627	0.194316	0.00639603	0.00376241	0.000456903	0.00662448	23.5969		0.395614	0.0101946
						-0.251408	0.395158	2.92827	0.341498	0.00685412	2.18739e-05	0.000456965	0.0070826	0.137169		0.000559867	0.395158	2.92414	0.341981	0.00687544	2.05366e-05	0.0004591	0.00710499	0.128184	0.0668359	0.0123356		-0.180857	0.395158	2.9285	0.341472	0.00685261	2.25991e-05	0.000456849	0.00708104	0.141753		0.395158	-0.00510103	5.04852	0.198078	0.00685293	0.00376254	0.000456909	0.00708139	23.5975		0.395158	0.0102116
						-0.251419	0.394701	2.92808	0.34152	0.00731109	2.18744e-05	0.000456972	0.00753957	0.13717		0.000605471	0.394701	2.92396	0.342002	0.00733454	2.05462e-05	0.000459287	0.00756419	0.128192	0.0712764	0.0120892		-0.180853	0.394701	2.9283	0.341495	0.00730946	2.25992e-05	0.000456851	0.00753789	0.141753		0.394701	-0.00510955	4.95441	0.20184	0.00730984	0.0037627	0.000456917	0.0075383	23.5981		0.394701	0.0102292
						-0.25143	0.394244	2.9279	0.341542	0.00776806	2.18749e-05	0.000456981	0.00799655	0.137171		0.000652918	0.394244	2.92379	0.342022	0.00779383	2.05567e-05	0.0004595	0.00802358	0.128198	0.0757169	0.0120374		-0.180848	0.394244	2.92811	0.341517	0.00776631	2.25994e-05	0.000456854	0.00799474	0.141753		0.394244	-0.00511846	4.86374	0.205603	0.00776676	0.00376289	0.000456926	0.00799522	23.5987		0.394244	0.0102477
						-0.251442	0.393787	2.92771	0.341564	0.00822504	2.18755e-05	0.000456991	0.00845353	0.137172		0.000702385	0.393787	2.92361	0.342043	0.00825333	2.05683e-05	0.000459744	0.0084832	0.128202	0.0801573	0.0122049		-0.180844	0.393787	2.92792	0.34154	0.00822317	2.25995e-05	0.000456856	0.00845159	0.141753		0.393787	-0.00512785	4.77632	0.209366	0.00822368	0.0037631	0.000456937	0.00845215	23.5995		0.393787	0.0102672
						-0.251454	0.39333	2.92752	0.341586	0.00868203	2.18762e-05	0.000457002	0.00891053	0.137172		0.000754074	0.39333	2.92344	0.342063	0.00871307	2.05811e-05	0.000460027	0.00894309	0.128203	0.0845978	0.0124665		-0.180839	0.39333	2.92772	0.341563	0.00868002	2.25997e-05	0.000456859	0.00890845	0.141753		0.39333	-0.00513777	4.69199	0.213129	0.00868062	0.00376336	0.000456952	0.0089091	23.6004		0.39333	0.0102878
						-0.251467	0.392873	2.92733	0.341608	0.00913903	2.18769e-05	0.000457015	0.00936754	0.137173		0.000808219	0.392873	2.92326	0.342084	0.0091731	2.05954e-05	0.000460357	0.00940328	0.1282	0.0890383	0.0128382		-0.180834	0.392873	2.92753	0.341585	0.00913688	2.25999e-05	0.000456863	0.00936531	0.141753		0.392873	-0.00514836	4.61058	0.216893	0.00913757	0.00376368	0.000456971	0.00936606	23.6014		0.392873	0.0103097
						-0.25148	0.392417	2.92715	0.34163	0.00959605	2.18228e-05	0.000457029	0.00982456	0.13683		0.000865095	0.392417	2.92308	0.342104	0.00963346	2.06113e-05	0.000460744	0.00986383	0.128191	0.0934787	0.0131918		-0.180828	0.392417	2.92733	0.341608	0.00959374	2.26001e-05	0.000456867	0.00982218	0.141753		0.392417	-0.00515974	4.53194	0.220656	0.00959455	0.00374746	0.000456997	0.00982304	23.4983		0.392417	0.0103333
						-0.251493	0.39196	2.92696	0.341651	0.0100531	1.52662e-05	0.000457046	0.0102816	0.095716		0.000925024	0.39196	2.92291	0.342125	0.0100942	1.39873e-05	0.000461203	0.0103248	0.0869073	0.0979192	0.013593		-0.180822	0.39196	2.92714	0.34163	0.0100506	1.57479e-05	0.000456872	0.010279	0.098774		0.39196	-0.00517212	4.45626	0.224404	0.0100515	0.00215588	0.000457034	0.0102801	13.5173		0.39196	0.010359
						-0.251507	0.391503	2.92683	0.341667	0.0105101	1.52665e-05	0.000457052	0.0107386	0.0957163		0.00098839	0.391503	2.92279	0.342139	0.0105554	1.39953e-05	0.000461416	0.0107861	0.0869168	0.10236	0.0140845		-0.180816	0.391503	2.92701	0.341646	0.0105075	1.57476e-05	0.000456874	0.0107359	0.0987712		0.391503	-0.00518578	4.41385	0.22656	0.0105086	0.00215594	0.00045704	0.0107371	13.5175		0.391503	0.0103873
						-0.251522	0.391046	2.9267	0.341682	0.0109672	1.52668e-05	0.000457059	0.0111957	0.0957167		0.00105328	0.391046	2.92267	0.342153	0.0110168	1.4067e-05	0.000461646	0.0112476	0.0873182	0.1068	0.0145792		-0.18081	0.391046	2.92687	0.341662	0.0109644	1.57477e-05	0.000456877	0.0111928	0.0987714		0.391046	-0.00519964	4.37224	0.228715	0.0109656	0.002156	0.000457046	0.0111941	13.5177		0.391046	0.0104161
						-0.251536	0.390589	2.92657	0.341697	0.0114242	1.52671e-05	0.000457067	0.0116528	0.0957171		0.00111979	0.390589	2.92255	0.342167	0.0114785	1.41107e-05	0.000461895	0.0117094	0.0875422	0.111241	0.0150547		-0.180803	0.390589	2.92674	0.341678	0.0114212	1.57478e-05	0.000456879	0.0116497	0.0987715		0.390589	-0.00521371	4.33141	0.230871	0.0114227	0.00215607	0.000457053	0.0116512	13.5179		0.390589	0.0104452
						-0.251551	0.390132	2.92644	0.341713	0.0118813	1.52674e-05	0.000457074	0.0121098	0.0957174		0.00118801	0.390132	2.92243	0.342181	0.0119404	1.41197e-05	0.000462168	0.0121714	0.0875466	0.115681	0.0155047		-0.180796	0.390132	2.9266	0.341693	0.0118781	1.57479e-05	0.000456882	0.0121066	0.0987717		0.390132	-0.005228	4.29134	0.233028	0.0118797	0.00215614	0.000457061	0.0121082	13.5181		0.390132	0.0104748
						-0.251566	0.389676	2.92631	0.341728	0.0123384	1.52677e-05	0.000457083	0.0125669	0.0957178		0.00125805	0.389676	2.92231	0.342195	0.0124025	1.41293e-05	0.000462465	0.0126338	0.0875499	0.120121	0.0159499		-0.180789	0.389676	2.92647	0.341709	0.012335	1.57481e-05	0.000456886	0.0125634	0.0987718		0.389676	-0.00524255	4.252	0.235184	0.0123368	0.00215621	0.00045707	0.0125653	13.5183		0.389676	0.0105049
						-0.251581	0.389219	2.92617	0.341743	0.0127955	1.52681e-05	0.000457092	0.013024	0.0957181		0.00133003	0.389219	2.92219	0.34221	0.012865	1.41395e-05	0.00046279	0.0130964	0.0875517	0.124562	0.016415		-0.180782	0.389219	2.92633	0.341725	0.0127919	1.57482e-05	0.000456889	0.0130203	0.0987719		0.389219	-0.00525736	4.21337	0.23734	0.0127938	0.00215629	0.000457079	0.0130224	13.5185		0.389219	0.0105355
						-0.251597	0.388762	2.92604	0.341758	0.0132525	1.52685e-05	0.000457102	0.0134811	0.0957184		0.00140407	0.388762	2.92207	0.342224	0.0133278	1.41505e-05	0.000463148	0.0135594	0.0875518	0.129002	0.0169676		-0.180775	0.388762	2.9262	0.341741	0.0132488	1.57484e-05	0.000456893	0.0134772	0.098772		0.388762	-0.00527246	4.17543	0.239496	0.0132509	0.00215638	0.00045709	0.0134795	13.5188		0.388762	0.0105667
						-0.251612	0.388305	2.92591	0.341774	0.0137097	1.52689e-05	0.000457112	0.0139382	0.0957187		0.00148031	0.388305	2.92194	0.342238	0.0137909	1.41622e-05	0.000463542	0.0140227	0.0875497	0.133443	0.0175465		-0.180767	0.388305	2.92606	0.341756	0.0137057	1.57485e-05	0.000456898	0.0139341	0.0987721		0.388305	-0.00528788	4.13817	0.241653	0.013708	0.00215648	0.000457101	0.0139366	13.519		0.388305	0.0105984
						-0.251628	0.387848	2.92578	0.341789	0.0141668	1.52693e-05	0.000457124	0.0143953	0.095719		0.00155891	0.387848	2.92182	0.342252	0.0142545	1.41748e-05	0.000463978	0.0144865	0.0875451	0.137883	0.018122		-0.180759	0.387848	2.92593	0.341772	0.0141626	1.57487e-05	0.000456903	0.014391	0.0987722		0.387848	-0.00530363	4.10157	0.243809	0.0141651	0.00215658	0.000457114	0.0143937	13.5193		0.387848	0.0106308
						-0.251645	0.387392	2.92565	0.341804	0.0146239	1.52033e-05	0.000457137	0.0148525	0.0953026		0.00164004	0.387392	2.9217	0.342266	0.0147185	1.41883e-05	0.000464462	0.0149507	0.0875372	0.142324	0.0186987		-0.180751	0.387392	2.92579	0.341788	0.0146195	1.57489e-05	0.000456908	0.0148479	0.0987722		0.387392	-0.00531977	4.06561	0.245966	0.0146222	0.0021333	0.000457129	0.0148508	13.3729		0.387392	0.010664
						-0.251662	0.386935	2.92552	0.341819	0.015081	1.15218e-05	0.00045715	0.0153096	0.0722231		0.0017239	0.386935	2.92158	0.34228	0.0151829	1.03869e-05	0.000465002	0.0154154	0.0640096	0.146764	0.019216		-0.180743	0.386935	2.92566	0.341804	0.0150764	1.18615e-05	0.000456914	0.0153048	0.0743908		0.386935	-0.00533631	4.03065	0.248099	0.0150794	0.00145151	0.000457146	0.0153079	9.09866		0.386935	0.0106979
						-0.251679	0.386478	2.92542	0.341831	0.0155382	1.15221e-05	0.000457158	0.0157668	0.0722234		0.0018107	0.386478	2.92149	0.342291	0.0156479	1.03958e-05	0.00046534	0.0158806	0.0640179	0.151205	0.0197334		-0.180734	0.386478	2.92556	0.341815	0.0155333	1.18622e-05	0.000456918	0.0157617	0.0743942		0.386478	-0.00535332	4.00721	0.24955	0.0155365	0.00145154	0.000457152	0.0157651	9.09874		0.386478	0.0107327
						-0.251696	0.386021	2.92532	0.341842	0.0159953	1.15223e-05	0.000457166	0.0162239	0.0722236		0.00189929	0.386021	2.9214	0.342301	0.0161133	1.04052e-05	0.000465702	0.0163461	0.0640256	0.155645	0.020356		-0.180725	0.386021	2.92545	0.341827	0.0159902	1.18623e-05	0.000456922	0.0162187	0.0743943		0.386021	-0.00537048	3.98403	0.251002	0.0159937	0.00145157	0.000457157	0.0162222	9.09883		0.386021	0.0107677
						-0.251713	0.385564	2.92523	0.341854	0.0164525	1.15226e-05	0.000457175	0.0166811	0.0722239		0.00198976	0.385564	2.92132	0.342312	0.016579	1.0415e-05	0.000466091	0.016812	0.0640326	0.160086	0.0209787		-0.180716	0.385564	2.92535	0.341839	0.0164471	1.18624e-05	0.000456926	0.0166756	0.0743944		0.385564	-0.00538778	3.96112	0.252454	0.0164508	0.0014516	0.000457163	0.0166794	9.09891		0.385564	0.0108031
						-0.251731	0.385107	2.92513	0.341865	0.0169097	1.15228e-05	0.000457184	0.0171383	0.0722241		0.00208221	0.385107	2.92123	0.342322	0.0170451	1.04492e-05	0.000466509	0.0172783	0.0641858	0.164526	0.0215965		-0.180706	0.385107	2.92525	0.341851	0.0169041	1.18626e-05	0.000456931	0.0171325	0.0743946		0.385107	-0.00540524	3.93848	0.253905	0.016908	0.00145163	0.000457169	0.0171366	9.099		0.385107	0.0108387
						-0.251749	0.384651	2.92503	0.341877	0.0173669	1.15231e-05	0.000457193	0.0175955	0.0722243		0.00217674	0.384651	2.92114	0.342332	0.0175116	1.05164e-05	0.000466959	0.017745	0.0645362	0.168967	0.0222326		-0.180697	0.384651	2.92515	0.341863	0.017361	1.18627e-05	0.000456936	0.0175895	0.0743947		0.384651	-0.00542287	3.91609	0.255357	0.0173651	0.00145167	0.000457176	0.0175937	9.09909		0.384651	0.0108746
						-0.251767	0.384194	2.92493	0.341888	0.017824	1.15234e-05	0.000457203	0.0180527	0.0722246		0.00227348	0.384194	2.92105	0.342343	0.0179785	1.05274e-05	0.000467445	0.0182122	0.0645365	0.173407	0.0227951		-0.180687	0.384194	2.92505	0.341875	0.0178179	1.18628e-05	0.000456941	0.0180464	0.0743948		0.384194	-0.00544066	3.89395	0.256808	0.0178223	0.00145171	0.000457183	0.0180509	9.09918		0.384194	0.0109109
						-0.251786	0.383737	2.92483	0.3419	0.0182813	1.15237e-05	0.000457214	0.0185099	0.0722248		0.00237253	0.383737	2.92096	0.342353	0.018446	1.0539e-05	0.00046797	0.0186799	0.0645351	0.177847	0.0233545		-0.180677	0.383737	2.92495	0.341887	0.0182749	1.1863e-05	0.000456947	0.0185033	0.0743948		0.383737	-0.00545864	3.87206	0.25826	0.0182795	0.00145175	0.000457191	0.0185081	9.09928		0.383737	0.0109474
						-0.251805	0.38328	2.92473	0.341912	0.0187385	1.1524e-05	0.000457226	0.0189671	0.072225		0.00247403	0.38328	2.92087	0.342364	0.0189139	1.05514e-05	0.00046854	0.0191482	0.0645319	0.182288	0.0240344		-0.180667	0.38328	2.92484	0.341898	0.0187318	1.18632e-05	0.000456953	0.0189603	0.0743949		0.38328	-0.00547681	3.85042	0.259712	0.0187367	0.00145179	0.000457199	0.0189653	9.09938		0.38328	0.0109843
						-0.251824	0.382823	2.92463	0.341923	0.0191957	1.15082e-05	0.000457238	0.0194243	0.0721236		0.00257813	0.382823	2.92078	0.342375	0.0193825	1.05644e-05	0.00046916	0.0196171	0.0645264	0.186728	0.0247041		-0.180656	0.382823	2.92474	0.34191	0.0191888	1.18634e-05	0.000456959	0.0194172	0.0743949		0.382823	-0.00549517	3.82902	0.261164	0.0191939	0.00145019	0.000457207	0.0194225	9.08918		0.382823	0.0110216
						-0.251843	0.382366	2.92454	0.341935	0.0196529	1.14653e-05	0.000457251	0.0198816	0.0718527		0.00268499	0.382366	2.92069	0.342385	0.0198516	1.05783e-05	0.000469836	0.0200866	0.0645183	0.191169	0.0253849		-0.180645	0.382366	2.92464	0.341922	0.0196457	1.18635e-05	0.000456966	0.0198742	0.0743949		0.382366	-0.00551375	3.80787	0.262614	0.0196511	0.00142729	0.000457216	0.0198797	8.9455		0.382366	0.0110592
						-0.251863	0.38191	2.92444	0.341946	0.0201102	9.06982e-06	0.000457265	0.0203388	0.0568387		0.00279477	0.38191	2.9206	0.342396	0.0203215	8.05232e-06	0.000470574	0.0205568	0.0490351	0.195609	0.0260561		-0.180634	0.38191	2.92454	0.341934	0.0201027	9.3121e-06	0.000456974	0.0203312	0.0583941		0.38191	-0.00553256	3.78729	0.264041	0.0201083	0.00105823	0.000457226	0.0203369	6.6323		0.38191	0.0110973
						-0.251883	0.381453	2.92436	0.341955	0.0205674	9.07004e-06	0.000457274	0.0207961	0.0568389		0.00290767	0.381453	2.92053	0.342404	0.020792	8.06255e-06	0.000471096	0.0210276	0.0490429	0.20005	0.0266387		-0.180622	0.381453	2.92446	0.341943	0.0205597	9.31479e-06	0.00045698	0.0207881	0.0584104		0.381453	-0.0055516	3.77217	0.265099	0.0205655	0.00105825	0.000457231	0.0207942	6.63233		0.381453	0.0111357
						-0.251903	0.380996	2.92428	0.341964	0.0210247	9.07026e-06	0.000457284	0.0212534	0.0568391		0.00302273	0.380996	2.92046	0.342412	0.0212631	8.07326e-06	0.000471653	0.021499	0.0490501	0.20449	0.02721		-0.180611	0.380996	2.92438	0.341953	0.0210166	9.31493e-06	0.000456985	0.0212451	0.0584105		0.380996	-0.00557075	3.75717	0.266158	0.0210228	0.00105827	0.000457235	0.0212514	6.63237		0.380996	0.0111744
						-0.251923	0.380539	2.92421	0.341973	0.021482	9.07049e-06	0.000457294	0.0217107	0.0568393		0.00314004	0.380539	2.92039	0.34242	0.0217348	8.08447e-06	0.000472247	0.0219709	0.0490565	0.208931	0.0279051		-0.180599	0.380539	2.9243	0.341962	0.0214736	9.31507e-06	0.000456991	0.0217021	0.0584106		0.380539	-0.00559	3.74229	0.267216	0.02148	0.00105828	0.000457239	0.0217086	6.63241		0.380539	0.0112132
						-0.251944	0.380082	2.92413	0.341982	0.0219393	9.07073e-06	0.000457305	0.0221679	0.0568395		0.00325972	0.380082	2.92032	0.342428	0.022207	8.09624e-06	0.000472882	0.0224435	0.0490619	0.213371	0.0286315		-0.180587	0.380082	2.92422	0.341971	0.0219306	9.31522e-06	0.000456998	0.0221591	0.0584107		0.380082	-0.00560935	3.72753	0.268274	0.0219373	0.0010583	0.000457244	0.0221659	6.63245		0.380082	0.0112522
						-0.251965	0.379625	2.92405	0.341991	0.0223966	9.07099e-06	0.000457316	0.0226253	0.0568397		0.00338189	0.379625	2.92025	0.342436	0.0226799	8.10858e-06	0.000473561	0.0229167	0.0490662	0.217812	0.029346		-0.180574	0.379625	2.92414	0.341981	0.0223876	9.31537e-06	0.000457004	0.0226161	0.0584108		0.379625	-0.00562881	3.71288	0.269333	0.0223945	0.00105832	0.000457249	0.0226231	6.63249		0.379625	0.0112914
						-0.251986	0.379169	2.92397	0.342	0.0228539	9.07125e-06	0.000457328	0.0230826	0.0568399		0.00350665	0.379169	2.92018	0.342444	0.0231535	8.12156e-06	0.00047429	0.0233906	0.0490692	0.222252	0.0300762		-0.180562	0.379169	2.92406	0.34199	0.0228446	9.31553e-06	0.000457012	0.0230731	0.0584109		0.379169	-0.00564838	3.69835	0.270391	0.0228517	0.00105833	0.000457253	0.0230804	6.63252		0.379169	0.0113308
						-0.252007	0.378712	2.9239	0.34201	0.0233112	9.07152e-06	0.00045734	0.0235399	0.05684		0.00363416	0.378712	2.92012	0.342452	0.0236278	8.13523e-06	0.000475073	0.0238653	0.0490708	0.226693	0.0306731		-0.180549	0.378712	2.92398	0.341999	0.0233016	9.3157e-06	0.000457019	0.0235301	0.0584109		0.378712	-0.00566806	3.68393	0.271449	0.023309	0.00105835	0.000457258	0.0235376	6.63257		0.378712	0.0113704
						-0.252029	0.378255	2.92382	0.342019	0.0237686	9.07181e-06	0.000457353	0.0239973	0.0568402		0.00376454	0.378255	2.92005	0.34246	0.0241028	8.19333e-06	0.000475915	0.0243408	0.0493338	0.231133	0.0312426		-0.180535	0.378255	2.9239	0.342009	0.0237586	9.31587e-06	0.000457028	0.0239872	0.058411		0.378255	-0.00568786	3.66962	0.272508	0.0237663	0.00105837	0.000457264	0.0239949	6.63261		0.378255	0.0114102
						-0.25205	0.377798	2.92374	0.342028	0.0242259	9.03682e-06	0.000457367	0.0244546	0.0566193		0.00389797	0.377798	2.91998	0.342469	0.0245788	8.23037e-06	0.000476824	0.0248172	0.0494624	0.235574	0.0318989		-0.180522	0.377798	2.92382	0.342018	0.0242157	9.31605e-06	0.000457036	0.0244442	0.058411		0.377798	-0.00570778	3.65543	0.273566	0.0242235	0.00104936	0.000457269	0.0244522	6.57608		0.377798	0.0114502
						-0.252073	0.377341	2.92366	0.342037	0.0246833	9.02538e-06	0.000457382	0.024912	0.0565457		0.0040346	0.377341	2.91991	0.342477	0.0250556	8.24573e-06	0.000477805	0.0252945	0.0494529	0.240014	0.0326679		-0.180508	0.377341	2.92374	0.342027	0.0246727	9.31624e-06	0.000457046	0.0249012	0.058411		0.377341	-0.00572782	3.64146	0.274615	0.0246808	0.0010409	0.000457275	0.0249094	6.52295		0.377341	0.0114904
						-0.252095	0.376884	2.92359	0.342046	0.0251407	7.33252e-06	0.000457398	0.0253694	0.0459381		0.00417461	0.376884	2.91984	0.342485	0.0255334	6.42561e-06	0.000478869	0.0257728	0.0384513	0.244454	0.0334103		-0.180494	0.376884	2.92366	0.342037	0.0251298	7.50067e-06	0.000457056	0.0253583	0.0470267		0.376884	-0.00574799	3.62771	0.275656	0.0251381	0.00081008	0.00045728	0.0253667	5.07643		0.376884	0.0115308
						-0.252118	0.376428	2.92352	0.342053	0.0255981	7.33273e-06	0.000457409	0.0258268	0.0459383		0.00431822	0.376428	2.91978	0.342491	0.0260123	6.43776e-06	0.000479679	0.0262521	0.038459	0.248895	0.0341656		-0.18048	0.376428	2.9236	0.342044	0.0255868	7.50668e-06	0.000457063	0.0258153	0.0470636		0.376428	-0.00576829	3.61708	0.276466	0.0255953	0.000810088	0.000457284	0.025824	5.07645		0.376428	0.0115715
						-0.252141	0.375971	2.92346	0.34206	0.0260555	7.33295e-06	0.000457421	0.0262842	0.0459384		0.0044645	0.375971	2.91973	0.342498	0.0264919	6.45046e-06	0.00048054	0.0267322	0.0384658	0.253335	0.0347699		-0.180465	0.375971	2.92354	0.342052	0.0260439	7.50682e-06	0.000457071	0.0262724	0.0470637		0.375971	-0.00578866	3.60651	0.277276	0.0260526	0.000810097	0.000457287	0.0262813	5.07647		0.375971	0.0116122
						-0.252164	0.375514	2.9234	0.342068	0.0265129	7.33317e-06	0.000457433	0.0267416	0.0459386		0.00461358	0.375514	2.91967	0.342504	0.0269725	6.46375e-06	0.000481457	0.0272132	0.0384716	0.257776	0.0353196		-0.18045	0.375514	2.92347	0.342059	0.0265009	7.50697e-06	0.000457079	0.0267295	0.0470638		0.375514	-0.0058091	3.596	0.278086	0.0265099	0.000810106	0.00045729	0.0267386	5.07649		0.375514	0.0116531
						-0.252188	0.375057	2.92334	0.342075	0.0269703	7.33341e-06	0.000457446	0.0271991	0.0459388		0.00476559	0.375057	2.91962	0.342511	0.0274539	6.47767e-06	0.000482434	0.0276951	0.0384764	0.262216	0.0358762		-0.180435	0.375057	2.92341	0.342067	0.026958	7.50713e-06	0.000457087	0.0271866	0.0470639		0.375057	-0.00582962	3.58556	0.278897	0.0269672	0.000810114	0.000457293	0.0271959	5.07651		0.375057	0.0116942
						-0.252211	0.3746	2.92327	0.342082	0.0274278	7.33365e-06	0.00045746	0.0276565	0.0459389		0.00492067	0.3746	2.91956	0.342517	0.0279364	6.48923e-06	0.000483478	0.0281781	0.0384619	0.266657	0.0365739		-0.18042	0.3746	2.92334	0.342074	0.0274151	7.50729e-06	0.000457096	0.0276437	0.047064		0.3746	-0.00585021	3.57517	0.279707	0.0274245	0.000810123	0.000457297	0.0276531	5.07652		0.3746	0.0117354
						-0.252235	0.374143	2.92321	0.34209	0.0278853	7.3339e-06	0.000457474	0.028114	0.0459391		0.00507897	0.374143	2.91951	0.342524	0.0284198	6.4985e-06	0.000484594	0.0286621	0.038428	0.271097	0.0373507		-0.180404	0.374143	2.92328	0.342082	0.0278722	7.50745e-06	0.000457106	0.0281008	0.0470641		0.374143	-0.00587087	3.56485	0.280517	0.0278818	0.000810132	0.0004573	0.0281104	5.07654		0.374143	0.0117767
						-0.25226	0.373687	2.92315	0.342097	0.0283427	7.33416e-06	0.000457489	0.0285715	0.0459392		0.00524064	0.373687	2.91945	0.34253	0.0289044	6.51442e-06	0.000485792	0.0291473	0.0384272	0.275538	0.038092		-0.180388	0.373687	2.92322	0.342089	0.0283293	7.50763e-06	0.000457116	0.0285579	0.0470641		0.373687	-0.00589161	3.55458	0.281327	0.0283391	0.000810141	0.000457303	0.0285677	5.07656		0.373687	0.0118181
						-0.252284	0.37323	2.92308	0.342104	0.0288002	7.32354e-06	0.000457504	0.029029	0.0458711		0.00540587	0.37323	2.91939	0.342537	0.0293902	6.53117e-06	0.000487076	0.0296338	0.0384244	0.279978	0.0387455		-0.180372	0.37323	2.92315	0.342097	0.0287864	7.5078e-06	0.000457126	0.029015	0.0470642		0.37323	-0.00591242	3.54438	0.282137	0.0287964	0.00081015	0.000457307	0.0290251	5.07658		0.37323	0.0118597
						-0.252309	0.372773	2.92302	0.342112	0.0292577	7.29696e-06	0.000457521	0.0294865	0.045703		0.00557484	0.372773	2.91934	0.342543	0.0298773	6.54883e-06	0.000488457	0.0301215	0.0384194	0.284419	0.0392431		-0.180356	0.372773	2.92309	0.342104	0.0292436	7.50799e-06	0.000457137	0.0294721	0.0470642		0.372773	-0.00593331	3.53423	0.282947	0.0292537	0.000797696	0.00045731	0.0294824	4.9985		0.372773	0.0119014
						-0.252334	0.372316	2.92296	0.342119	0.0297152	7.29723e-06	0.000457538	0.029944	0.0457029		0.00574775	0.372316	2.91928	0.34255	0.0303658	6.56745e-06	0.000489945	0.0306107	0.0384117	0.288859	0.0397047		-0.180339	0.372316	2.92302	0.342112	0.0297007	7.50819e-06	0.000457149	0.0299293	0.0470642		0.372316	-0.00595427	3.52429	0.283745	0.029711	0.000797559	0.000457314	0.0299397	4.9976		0.372316	0.0119433
						-0.25236	0.371859	2.9229	0.342126	0.0301728	6.03795e-06	0.000457557	0.0304016	0.0378145		0.00592481	0.371859	2.91923	0.342556	0.0308557	5.18733e-06	0.00049155	0.0311015	0.0302406	0.2933	0.0401941		-0.180322	0.371859	2.92296	0.342119	0.0301578	6.1478e-06	0.000457162	0.0303864	0.0385357		0.371859	-0.00597531	3.51441	0.284542	0.0301683	0.000641444	0.000457317	0.030397	4.01934		0.371859	0.0119853
						-0.252385	0.371402	2.92285	0.342132	0.0306303	6.03817e-06	0.000457571	0.0308591	0.0378147		0.00610627	0.371402	2.91918	0.342562	0.0313473	5.20286e-06	0.00049284	0.0315937	0.0302517	0.29774	0.0408186		-0.180305	0.371402	2.92291	0.342125	0.030615	6.15337e-06	0.000457171	0.0308436	0.0385698		0.371402	-0.00599642	3.50651	0.285184	0.0306256	0.00064145	0.00045732	0.0308543	4.01935		0.371402	0.0120274
						-0.252411	0.370946	2.92279	0.342138	0.0310879	6.03839e-06	0.000457586	0.0313167	0.0378148		0.0062912	0.370946	2.91914	0.342567	0.0318401	5.21911e-06	0.000494213	0.0320872	0.0302619	0.30218	0.041562		-0.180287	0.370946	2.92285	0.342131	0.0310722	6.15614e-06	0.000457181	0.0313008	0.0385863		0.370946	-0.00601759	3.49864	0.285825	0.031083	0.000641455	0.000457322	0.0313116	4.01936		0.370946	0.0120696
						-0.252438	0.370489	2.92274	0.342144	0.0315455	6.03862e-06	0.000457601	0.0317743	0.037815		0.00647976	0.370489	2.91909	0.342572	0.0323343	5.27056e-06	0.000495674	0.0325821	0.0304701	0.306621	0.0422681		-0.180269	0.370489	2.9228	0.342138	0.0315294	6.1563e-06	0.000457192	0.031758	0.0385864		0.370489	-0.00603882	3.49081	0.286467	0.0315403	0.00064146	0.000457325	0.031769	4.01937		0.370489	0.0121119
						-0.252464	0.370032	2.92269	0.34215	0.0320031	6.03886e-06	0.000457618	0.0322319	0.0378151		0.00667211	0.370032	2.91905	0.342577	0.03283	5.3037e-06	0.000497233	0.0330786	0.0305656	0.311061	0.0427869		-0.180251	0.370032	2.92275	0.342144	0.0319865	6.15646e-06	0.000457203	0.0322152	0.0385865		0.370032	-0.0060601	3.48301	0.287108	0.0319976	0.000641465	0.000457328	0.0322263	4.01938		0.370032	0.0121544
						-0.252491	0.369575	2.92264	0.342156	0.0324607	6.0391e-06	0.000457635	0.0326895	0.0378152		0.00686844	0.369575	2.919	0.342583	0.0333272	5.32162e-06	0.000498898	0.0335767	0.0305665	0.315502	0.0431292		-0.180232	0.369575	2.9227	0.34215	0.0324438	6.15662e-06	0.000457214	0.0326724	0.0385866		0.369575	-0.00608144	3.47524	0.28775	0.0324549	0.00064147	0.00045733	0.0326836	4.01939		0.369575	0.0121969
						-0.252518	0.369118	2.92259	0.342163	0.0329183	6.03936e-06	0.000457652	0.0331472	0.0378154		0.00706896	0.369118	2.91896	0.342588	0.0338261	5.34045e-06	0.000500678	0.0340765	0.0305656	0.319942	0.0434297		-0.180214	0.369118	2.92264	0.342156	0.032901	6.15679e-06	0.000457226	0.0331296	0.0385866		0.369118	-0.00610283	3.46751	0.288391	0.0329123	0.000641475	0.000457333	0.0331409	4.0194		0.369118	0.0122396
						-0.252546	0.368661	2.92254	0.342169	0.033376	6.03962e-06	0.000457671	0.0336048	0.0378155		0.00727386	0.368661	2.91891	0.342593	0.0343268	5.36026e-06	0.000502586	0.0345781	0.0305625	0.324383	0.0437438		-0.180195	0.368661	2.92259	0.342162	0.0333582	6.15697e-06	0.000457239	0.0335868	0.0385867		0.368661	-0.00612428	3.45982	0.289033	0.0333696	0.00064148	0.000457335	0.0335983	4.01941		0.368661	0.0122823
						-0.252573	0.368205	2.92248	0.342175	0.0338337	6.0128e-06	0.00045769	0.0340625	0.037646		0.00748338	0.368205	2.91887	0.342599	0.0348294	5.38113e-06	0.000504634	0.0350817	0.030557	0.328823	0.0441495		-0.180175	0.368205	2.92254	0.342168	0.0338154	6.15715e-06	0.000457252	0.0340441	0.0385867		0.368205	-0.00614578	3.45216	0.289674	0.0338269	0.000637103	0.000457338	0.0340556	3.99196		0.368205	0.0123252
						-0.252602	0.367748	2.92243	0.342181	0.0342914	6.00972e-06	0.000457711	0.0345202	0.037625		0.00769777	0.367748	2.91882	0.342604	0.035334	5.40315e-06	0.000506836	0.0355874	0.0305487	0.333264	0.0448061		-0.180156	0.367748	2.92249	0.342175	0.0342727	6.15734e-06	0.000457266	0.0345013	0.0385867		0.367748	-0.00616733	3.44458	0.290311	0.0342843	0.000632317	0.00045734	0.0345129	3.96195		0.367748	0.0123681
						-0.25263	0.367291	2.92238	0.342187	0.0347491	6.00999e-06	0.000457732	0.0349779	0.0376249		0.00791729	0.367291	2.91878	0.342609	0.0358409	5.42641e-06	0.000509209	0.0360955	0.0305373	0.337704	0.0454213		-0.180136	0.367291	2.92243	0.342181	0.0347299	6.15754e-06	0.000457281	0.0349586	0.0385867		0.367291	-0.00618893	3.43709	0.290944	0.0347416	0.00063232	0.000457342	0.0349703	3.96195		0.367291	0.0124112
						-0.252659	0.366834	2.92233	0.342193	0.0352068	5.03869e-06	0.000457755	0.0354357	0.0315427		0.00814224	0.366834	2.91873	0.342615	0.0363501	4.33997e-06	0.00051177	0.0366059	0.0243011	0.342145	0.0458258		-0.180115	0.366834	2.92238	0.342187	0.0351872	5.10038e-06	0.000457297	0.0354159	0.0319608		0.366834	-0.00621059	3.42964	0.291576	0.035199	0.000520865	0.000457345	0.0354276	3.26358		0.366834	0.0124543
						-0.252688	0.366377	2.92229	0.342198	0.0356646	5.03892e-06	0.000457773	0.0358934	0.0315428		0.00837292	0.366377	2.91869	0.342619	0.0368618	4.36028e-06	0.000513922	0.0371188	0.0243125	0.346585	0.0459678		-0.180095	0.366377	2.92234	0.342192	0.0356445	5.10234e-06	0.000457309	0.0358732	0.0319722		0.366377	-0.00623229	3.42352	0.292097	0.0356563	0.000520869	0.000457347	0.035885	3.26359		0.366377	0.0124976
						-0.252717	0.365921	2.92224	0.342203	0.0361223	5.03916e-06	0.000457792	0.0363512	0.031543		0.00860834	0.365921	2.91865	0.342624	0.0373758	4.38159e-06	0.000516217	0.0376339	0.0243228	0.351026	0.0459984		-0.180074	0.365921	2.92229	0.342197	0.0361018	5.11019e-06	0.000457321	0.0363305	0.0320205		0.365921	-0.00625404	3.41743	0.292618	0.0361137	0.000520872	0.00045735	0.0363423	3.2636		0.365921	0.0125409
						-0.252747	0.365464	2.9222	0.342208	0.0365801	5.0394e-06	0.000457812	0.036809	0.0315431		0.00884873	0.365464	2.91862	0.342628	0.037892	4.40397e-06	0.000518667	0.0381513	0.0243315	0.355466	0.046025		-0.180052	0.365464	2.92225	0.342202	0.0365592	5.11034e-06	0.000457334	0.0367878	0.0320206		0.365464	-0.00627584	3.41136	0.293138	0.036571	0.000520876	0.000457352	0.0367997	3.2636		0.365464	0.0125843
						-0.252777	0.365007	2.92216	0.342213	0.0370379	5.03965e-06	0.000457833	0.0372669	0.0315433		0.00909434	0.365007	2.91858	0.342632	0.0384106	4.42751e-06	0.000521289	0.0386713	0.0243385	0.359906	0.046123		-0.180031	0.365007	2.92221	0.342207	0.0370165	5.11051e-06	0.000457348	0.0372452	0.0320207		0.365007	-0.00629769	3.40531	0.293659	0.0370284	0.000520879	0.000457354	0.037257	3.26361		0.365007	0.0126279
						-0.252807	0.36455	2.92212	0.342218	0.0374958	5.03991e-06	0.000457855	0.0377247	0.0315434		0.00934543	0.36455	2.91854	0.342637	0.0389319	4.4523e-06	0.000524097	0.039194	0.0243437	0.364347	0.0464247		-0.180009	0.36455	2.92216	0.342212	0.0374738	5.11067e-06	0.000457362	0.0377025	0.0320207		0.36455	-0.00631959	3.39928	0.29418	0.0374857	0.000520883	0.000457356	0.0377144	3.26361		0.36455	0.0126715
						-0.252838	0.364093	2.92207	0.342223	0.0379536	5.04018e-06	0.000457878	0.0381826	0.0315435		0.00960231	0.364093	2.9185	0.342641	0.039456	4.47844e-06	0.000527112	0.0397196	0.0243466	0.368787	0.0469064		-0.179987	0.364093	2.92212	0.342217	0.0379312	5.11085e-06	0.000457377	0.0381599	0.0320208		0.364093	-0.00634153	3.39327	0.294701	0.0379431	0.000520886	0.000457358	0.0381717	3.26362		0.364093	0.0127152
						-0.252869	0.363636	2.92203	0.342228	0.0384115	5.02679e-06	0.000457902	0.0386405	0.0314581		0.00986528	0.363636	2.91847	0.342646	0.0399831	4.50124e-06	0.000530353	0.0402483	0.0243209	0.373228	0.0472403		-0.179965	0.363636	2.92207	0.342223	0.0383886	5.11103e-06	0.000457393	0.0386173	0.0320208		0.363636	-0.00636352	3.38728	0.295222	0.0384004	0.000520889	0.000457361	0.0386291	3.26362		0.363636	0.012759
						-0.2529	0.36318	2.92199	0.342233	0.0388694	5.01631e-06	0.000457926	0.0390984	0.0313908		0.0101347	0.36318	2.91843	0.34265	0.0405135	4.51954e-06	0.000533848	0.0407804	0.0242599	0.377668	0.0471293		-0.179942	0.36318	2.92203	0.342228	0.038846	5.11121e-06	0.00045741	0.0390747	0.0320208		0.36318	-0.00638555	3.38132	0.295743	0.0388578	0.000514262	0.000457363	0.0390865	3.22209		0.36318	0.0128029
						-0.252932	0.362723	2.92194	0.342238	0.0393273	5.01658e-06	0.000457952	0.0395563	0.0313907		0.0104109	0.362723	2.91839	0.342655	0.0410473	4.55017e-06	0.000537629	0.0413161	0.0242526	0.382109	0.0468002		-0.179919	0.362723	2.92199	0.342233	0.0393034	5.11141e-06	0.000457427	0.0395321	0.0320208		0.362723	-0.00640763	3.37545	0.296257	0.0393151	0.000514123	0.000457365	0.0395438	3.2212		0.362723	0.0128469
						-0.252964	0.362266	2.9219	0.342243	0.0397853	5.01687e-06	0.00045798	0.0400143	0.0313906		0.0106944	0.362266	2.91835	0.342659	0.041585	4.58269e-06	0.00054172	0.0418558	0.0242415	0.386549	0.0463476		-0.179896	0.362266	2.92194	0.342238	0.0397608	5.11161e-06	0.000457445	0.0399895	0.0320208		0.362266	-0.00642975	3.3696	0.296771	0.0397725	0.000514125	0.000457367	0.0400012	3.2212		0.362266	0.012891
						-0.252996	0.361809	2.92186	0.342248	0.0402433	4.24703e-06	0.000458008	0.0404723	0.0265721		0.0109855	0.361809	2.91831	0.342664	0.0421267	3.70774e-06	0.000546157	0.0423998	0.0194539	0.39099	0.0459148		-0.179872	0.361809	2.9219	0.342243	0.0402183	4.26706e-06	0.000457464	0.040447	0.0267291		0.361809	-0.0064519	3.36377	0.297285	0.0402299	0.000431334	0.000457368	0.0404586	2.70247		0.361809	0.0129352
						-0.253029	0.361352	2.92182	0.342252	0.0407013	4.24728e-06	0.000458033	0.0409303	0.0265722		0.0112848	0.361352	2.91828	0.342668	0.0426728	3.73751e-06	0.000550042	0.0429479	0.0194715	0.39543	0.0455991		-0.179848	0.361352	2.92186	0.342247	0.0406757	4.26721e-06	0.000457479	0.0409045	0.0267292		0.361352	-0.0064741	3.3589	0.297717	0.0406872	0.000431337	0.000457371	0.0409159	2.70248		0.361352	0.0129794
						-0.253062	0.360895	2.92179	0.342256	0.0411593	4.24754e-06	0.000458058	0.0413883	0.0265724		0.0115912	0.360895	2.91825	0.342671	0.0432229	3.76894e-06	0.000554213	0.0435	0.0194875	0.399871	0.0458129		-0.179823	0.360895	2.92183	0.342252	0.0411332	4.27397e-06	0.000457495	0.0413619	0.0267706		0.360895	-0.00649634	3.35404	0.298148	0.0411446	0.00043134	0.000457373	0.0413733	2.70248		0.360895	0.0130237
						-0.253096	0.360439	2.92175	0.342261	0.0416174	4.24781e-06	0.000458085	0.0418464	0.0265725		0.011905	0.360439	2.91822	0.342675	0.0437771	3.80217e-06	0.000558697	0.0440564	0.0195015	0.404311	0.04595		-0.179799	0.360439	2.92179	0.342256	0.0415907	4.2783e-06	0.000457511	0.0418194	0.0267968		0.360439	-0.00651863	3.34919	0.298579	0.041602	0.000431343	0.000457375	0.0418307	2.70248		0.360439	0.0130681
						-0.25313	0.359982	2.92171	0.342265	0.0420754	4.24808e-06	0.000458112	0.0423045	0.0265726		0.0122266	0.359982	2.91818	0.342679	0.0443358	3.83739e-06	0.000563528	0.0446176	0.0195134	0.408752	0.0454133		-0.179774	0.359982	2.92175	0.34226	0.0420482	4.27846e-06	0.000457527	0.042277	0.0267969		0.359982	-0.00654096	3.34436	0.299011	0.0420594	0.000431345	0.000457377	0.0422881	2.70249		0.359982	0.0131127
						-0.253164	0.359525	2.92168	0.342269	0.0425336	4.24837e-06	0.000458141	0.0427626	0.0265727		0.0125566	0.359525	2.91815	0.342683	0.0448993	3.87475e-06	0.000568743	0.0451837	0.0195228	0.413192	0.0441517		-0.179749	0.359525	2.92172	0.342264	0.0425057	4.27863e-06	0.000457545	0.0427345	0.0267969		0.359525	-0.00656334	3.33954	0.299442	0.0425167	0.000431348	0.00045738	0.0427454	2.70249		0.359525	0.0131573
						-0.253198	0.359068	2.92164	0.342273	0.0429917	4.24278e-06	0.000458171	0.0432208	0.026536		0.0128954	0.359068	2.91812	0.342687	0.0454681	3.91534e-06	0.000574385	0.0457553	0.0195334	0.417632	0.0428535		-0.179723	0.359068	2.92168	0.342269	0.0429633	4.27881e-06	0.000457563	0.0431921	0.0267969		0.359068	-0.00658576	3.33474	0.299873	0.0429741	0.00043135	0.000457382	0.0432028	2.70249		0.359068	0.013202
						-0.253233	0.358611	2.9216	0.342278	0.0434499	4.22964e-06	0.000458202	0.043679	0.026452		0.0132435	0.358611	2.91808	0.342691	0.0460425	3.97535e-06	0.000580503	0.0463327	0.0196238	0.422073	0.0424057		-0.179697	0.358611	2.92164	0.342273	0.0434208	4.27899e-06	0.000457582	0.0436496	0.0267969		0.358611	-0.00660823	3.32995	0.300305	0.0434315	0.000428857	0.000457384	0.0436602	2.68686		0.358611	0.0132468
						-0.253269	0.358154	2.92157	0.342282	0.0439081	4.22993e-06	0.000458235	0.0441372	0.026452		0.0136017	0.358154	2.91805	0.342695	0.046623	4.01854e-06	0.000587153	0.0469165	0.0196124	0.426513	0.0414025		-0.179671	0.358154	2.92161	0.342277	0.0438784	4.27918e-06	0.000457603	0.0441072	0.0267969		0.358154	-0.00663073	3.3252	0.300734	0.0438889	0.000426267	0.000457386	0.0441176	2.67062		0.358154	0.0132917
						-0.253305	0.357698	2.92153	0.342286	0.0443663	4.23024e-06	0.000458269	0.0445954	0.0264519		0.0139706	0.357698	2.91802	0.342699	0.0472101	4.06476e-06	0.000594399	0.0475073	0.0195961	0.430954	0.0396505		-0.179644	0.357698	2.92157	0.342282	0.044336	4.27937e-06	0.000457624	0.0445648	0.0267969		0.357698	-0.00665328	3.3205	0.30116	0.0443463	0.000426269	0.000457387	0.044575	2.67062		0.357698	0.0133366
						-0.253341	0.357241	2.9215	0.34229	0.0448246	4.23055e-06	0.000458305	0.0450537	0.0264518		0.0143509	0.357241	2.91798	0.342703	0.0478045	4.11434e-06	0.000602318	0.0481057	0.0195744	0.435394	0.0365639		-0.179617	0.357241	2.92154	0.342286	0.0447936	4.27957e-06	0.000457646	0.0450225	0.0267969		0.357241	-0.00667586	3.3158	0.301586	0.0448037	0.00042627	0.000457389	0.0450324	2.67062		0.357241	0.0133817
						-0.253378	0.356784	2.92146	0.342295	0.0452829	3.60721e-06	0.000458342	0.0455121	0.0225525		0.0147434	0.356784	2.91795	0.342707	0.0484068	3.40029e-06	0.000610995	0.0487123	0.0159474	0.439835	0.0316591		-0.17959	0.356784	2.9215	0.34229	0.0452513	3.59003e-06	0.000457669	0.0454801	0.0224781		0.356784	-0.00669848	3.31112	0.302012	0.045261	0.000362878	0.000457391	0.0454897	2.27346		0.356784	0.0134268
						-0.253415	0.356327	2.92143	0.342298	0.0457412	3.60749e-06	0.000458376	0.0459704	0.0225526		0.0151491	0.356327	2.91792	0.34271	0.0490178	3.42587e-06	0.000618945	0.0493273	0.0158611	0.444275	0.0244875		-0.179562	0.356327	2.92147	0.342294	0.045709	3.59019e-06	0.000457687	0.0459378	0.0224783		0.356327	-0.00672114	3.30715	0.302375	0.0457184	0.00036288	0.000457393	0.0459471	2.27346		0.356327	0.013472
						-0.253453	0.35587	2.9214	0.342302	0.0461996	3.60779e-06	0.00045841	0.0464288	0.0225528		0.0155667	0.35587	2.91789	0.342714	0.0496368	3.47661e-06	0.00062762	0.0499506	0.0158735				-0.179534	0.35587	2.92144	0.342297	0.0461666	3.59035e-06	0.000457705	0.0463955	0.0224784		0.35587	-0.00674384	3.30318	0.302738	0.0461758	0.000362883	0.000457396	0.0464045	2.27346		0.35587	0.0135173
						-0.253491	0.355413	2.92137	0.342305	0.046658	3.60809e-06	0.000458446	0.0468872	0.0225529		0.0159971	0.355413	2.91786	0.342717	0.0502644	3.53104e-06	0.000637078	0.0505829	0.0158827				-0.179506	0.355413	2.92141	0.342301	0.0466244	3.60163e-06	0.000457725	0.0468532	0.022548		0.355413	-0.00676659	3.29923	0.303101	0.0466332	0.000362885	0.000457398	0.0468619	2.27346		0.355413	0.0135627
						-0.253529	0.354957	2.92134	0.342309	0.0471165	3.6084e-06	0.000458483	0.0473457	0.022553		0.0164412	0.354957	2.91783	0.342721	0.0509015	3.57451e-06	0.000644701	0.0512238	0.0158881				-0.179477	0.354957	2.92138	0.342304	0.0470821	3.60257e-06	0.000457745	0.047311	0.0225529		0.354957	-0.00678939	3.29528	0.303464	0.0470906	0.000362887	0.0004574	0.0473193	2.27347		0.354957	0.0136082
						-0.253568	0.3545	2.92131	0.342313	0.0475749	3.60671e-06	0.000458522	0.0478042	0.0225405		0.016898	0.354502	2.9178	0.342724	0.0515462	3.51603e-06	0.000634107	0.0518632	0.0158893				-0.179448	0.3545	2.92135	0.342308	0.0475398	3.60274e-06	0.000457766	0.0477687	0.0225529		0.3545	-0.00681223	3.29135	0.303827	0.047548	0.000362889	0.000457402	0.0477767	2.27347		0.3545	0.0136538
						-0.253607	0.354043	2.92127	0.342316	0.0480335	3.59417e-06	0.000458563	0.0482627	0.0224602		0.0173548	0.354062	2.91777	0.342728	0.0521803	3.45897e-06	0.000623951	0.0524922	0.0158858				-0.179419	0.354043	2.92131	0.342312	0.0479976	3.60292e-06	0.000457788	0.0482265	0.022553		0.354043	-0.00683511	3.28742	0.30419	0.0480054	0.000362846	0.000457405	0.0482341	2.27319		0.354043	0.0136994
						-0.253647	0.353586	2.92124	0.34232	0.048492	3.59449e-06	0.000458605	0.0487213	0.0224601		0.0178116	0.353637	2.91774	0.342731	0.0528042	3.40332e-06	0.000614227	0.0531113	0.0158777				-0.17939	0.353586	2.92128	0.342315	0.0484554	3.6031e-06	0.000457811	0.0486843	0.0225529		0.353586	-0.00685804	3.28351	0.304553	0.0484628	0.000358999	0.000457407	0.0486915	2.24907		0.353586	0.0137452
						-0.253688	0.353129	2.92121	0.342323	0.0489506	3.59483e-06	0.000458649	0.04918	0.02246		0.0182685	0.353226	2.91771	0.342734	0.0534184	3.34907e-06	0.000604927	0.0537209	0.0158648				-0.17936	0.353129	2.92125	0.342319	0.0489132	3.60328e-06	0.000457835	0.0491421	0.0225529		0.353129	-0.00688101	3.27964	0.304912	0.0489202	0.000359	0.000457409	0.0491489	2.24907		0.353129	0.0137911
						-0.253728	0.352672	2.92118	0.342327	0.0494093	3.59517e-06	0.000458695	0.0496386	0.0224599		0.0187253	0.35283	2.91768	0.342738	0.0540234	3.2962e-06	0.000596042	0.0543214	0.0158471				-0.179329	0.352672	2.92122	0.342322	0.049371	3.60348e-06	0.00045786	0.0496	0.0225529		0.352672	-0.00690402	3.27578	0.305271	0.0493776	0.000359002	0.000457411	0.0496064	2.24908		0.352672	0.013837
						-0.25377	0.352216	2.92115	0.342331	0.049868	3.59553e-06	0.000458744	0.0500973	0.0224598		0.0191821	0.352447	2.91765	0.342741	0.0546194	3.24469e-06	0.000587564	0.0549132	0.0158246				-0.179299	0.352216	2.92119	0.342326	0.0498289	3.60367e-06	0.000457886	0.0500578	0.0225529		0.352216	-0.00692706	3.27193	0.30563	0.0498351	0.000359003	0.000457412	0.0500638	2.24908		0.352216	0.013883
						-0.253812	0.351759	2.92112	0.342334	0.0503267	3.08197e-06	0.000458794	0.0505561	0.0192497		0.019639	0.352077	2.91763	0.342744	0.055207	3.14027e-06	0.000579482	0.0554967	0.0155289				-0.179268	0.351759	2.92116	0.34233	0.0502868	3.03065e-06	0.000457914	0.0505157	0.0189655		0.351759	-0.00695015	3.2681	0.305989	0.0502925	0.000309285	0.000457414	0.0505212	1.93759		0.351759	0.0139291
						-0.253854	0.351302	2.9211	0.342337	0.0507855	3.0823e-06	0.00045884	0.0510149	0.0192498		0.0200958	0.351721	2.9176	0.342748	0.0557865	2.63454e-06	0.000571897	0.0560724	0.0132008				-0.179236	0.351302	2.92114	0.342333	0.0507447	3.0308e-06	0.000457935	0.0509737	0.0189656		0.351302	-0.00697327	3.2648	0.306298	0.0507499	0.000309287	0.000457417	0.0509786	1.9376		0.351302	0.0139753
						-0.253897	0.350845	2.92107	0.34234	0.0512443	3.08264e-06	0.000458888	0.0514738	0.0192499		0.0205526	0.351377	2.91758	0.34275	0.0563584	2.61853e-06	0.000565495	0.0566411	0.0132691				-0.179204	0.350845	2.92111	0.342336	0.0512026	3.03097e-06	0.000457957	0.0514316	0.0189657		0.350845	-0.00699643	3.2615	0.306607	0.0512073	0.000309289	0.000457419	0.051436	1.9376		0.350845	0.0140216
						-0.25394	0.350388	2.92104	0.342344	0.0517032	3.08299e-06	0.000458937	0.0519327	0.0192501		0.0210095	0.351044	2.91755	0.342753	0.0569239	2.59505e-06	0.000559365	0.0572035	0.0132942				-0.179172	0.350388	2.92108	0.342339	0.0516606	3.03303e-06	0.00045798	0.0518896	0.0189777		0.350388	-0.00701965	3.25822	0.306916	0.0516647	0.000309291	0.000457422	0.0518934	1.9376		0.350388	0.014068
						-0.253984	0.349931	2.92102	0.342347	0.0521622	3.08266e-06	0.000458989	0.0523917	0.0192459		0.0214663	0.350721	2.91753	0.342755	0.0574832	2.5721e-06	0.000553501	0.05776	0.0133163				-0.17914	0.349931	2.92106	0.342342	0.0521186	3.04421e-06	0.000458004	0.0523476	0.0190467		0.349931	-0.00704291	3.25494	0.307226	0.0521221	0.000309293	0.000457424	0.0523509	1.9376		0.349931	0.0141145
						-0.254029	0.349475	2.92099	0.34235	0.0526212	3.07277e-06	0.000459043	0.0528507	0.0191818		0.0219231	0.350408	2.91751	0.342758	0.0580367	2.54967e-06	0.000547896	0.0583107	0.0133352				-0.179107	0.349475	2.92103	0.342345	0.0525766	3.04438e-06	0.000458029	0.0528056	0.0190467		0.349475	-0.00706622	3.25166	0.307535	0.0525796	0.000309295	0.000457426	0.0528083	1.9376		0.349475	0.014161
						-0.254074	0.349018	2.92096	0.342353	0.0530802	3.07314e-06	0.000459099	0.0533098	0.0191818		0.0223799	0.350106	2.91749	0.34276	0.0585846	2.52777e-06	0.000542543	0.0588559	0.0133511				-0.179074	0.349018	2.92101	0.342348	0.0530346	3.04455e-06	0.000458055	0.0532636	0.0190467		0.349018	-0.00708958	3.24839	0.307844	0.053037	0.00030765	0.000457428	0.0532657	1.92729		0.349018	0.0142077
						-0.254119	0.348561	2.92094	0.342356	0.0535393	3.07352e-06	0.000459157	0.0537689	0.0191817		0.0228368	0.349813	2.91747	0.342763	0.0591272	2.50637e-06	0.000537437	0.0593959	0.0133638				-0.17904	0.348561	2.92098	0.342351	0.0534926	3.04473e-06	0.000458082	0.0537217	0.0190466		0.348561	-0.00711297	3.24515	0.308152	0.0534944	0.000306263	0.000457431	0.0537231	1.91859		0.348561	0.0142545
						-0.254165	0.348104	2.92091	0.342359	0.0539985	3.07391e-06	0.000459218	0.0542281	0.0191816		0.0232936	0.34953	2.91745	0.342766	0.0596646	2.48547e-06	0.00053257	0.0599309	0.0133735				-0.179006	0.348104	2.92095	0.342354	0.0539507	3.04491e-06	0.00045811	0.0541798	0.0190466		0.348104	-0.00713641	3.24193	0.308458	0.0539519	0.000306265	0.000457433	0.0541806	1.91859		0.348104	0.0143013
						-0.254212	0.347647	2.92089	0.342362	0.0544577	3.07431e-06	0.000459282	0.0546873	0.0191815		0.0237504	0.349256	2.91743	0.342768	0.0601972	2.46508e-06	0.000527935	0.0604611	0.0133802				-0.178972	0.347647	2.92093	0.342357	0.0544088	3.0451e-06	0.00045814	0.0546379	0.0190466		0.347647	-0.0071599	3.23871	0.308765	0.0544093	0.000306266	0.000457435	0.054638	1.91859		0.347647	0.0143483
						-0.25426	0.34719	2.92086	0.342365	0.054917	3.07473e-06	0.000459348	0.0551466	0.0191813		0.0242073	0.348992	2.9174	0.34277	0.0607251	2.44517e-06	0.000523525	0.0609869	0.013384				-0.178938	0.34719	2.9209	0.34236	0.054867	3.04529e-06	0.000458171	0.0550961	0.0190465		0.34719	-0.00718342	3.2355	0.309071	0.0548667	0.000306267	0.000457437	0.0550954	1.91859		0.34719	0.0143953
						-0.254308	0.346734	2.92083	0.342368	0.0553763	2.64543e-06	0.000459418	0.055606	0.0165007		0.0246641	0.348736	2.91738	0.342773	0.0612486	2.42574e-06	0.000519333	0.0615083	0.0133848				-0.178903	0.346734	2.92088	0.342363	0.0553251	2.562e-06	0.000458203	0.0555542	0.0160226		0.346734	-0.00720698	3.2323	0.309377	0.0553242	0.000266505	0.000457439	0.0555529	1.6695		0.346734	0.0144424
						-0.254356	0.346277	2.92081	0.342371	0.0558357	2.64582e-06	0.000459482	0.0560655	0.0165008		0.0251209	0.348489	2.91736	0.342775	0.061768	2.37261e-06	0.000515351	0.0620256	0.0131928				-0.178867	0.346277	2.92085	0.342366	0.0557833	2.56215e-06	0.000458228	0.0560125	0.0160227		0.346277	-0.00723058	3.22952	0.309644	0.0557816	0.000266507	0.000457441	0.0560103	1.6695		0.346277	0.0144896
						-0.254406	0.34582	2.92079	0.342373	0.0562952	2.64623e-06	0.000459549	0.056525	0.0165009		0.0255777	0.34825	2.91734	0.342778	0.0622833	2.35361e-06	0.000511544	0.0625391	0.0131846				-0.178831	0.34582	2.92083	0.342368	0.0562416	2.56231e-06	0.000458254	0.0564707	0.0160228		0.34582	-0.00725424	3.22674	0.30991	0.056239	0.000266508	0.000457444	0.0564678	1.6695		0.34582	0.0145369
						-0.254456	0.345363	2.92076	0.342376	0.0567548	2.64588e-06	0.000459619	0.0569846	0.0164963		0.0260346	0.34802	2.91732	0.34278	0.0627949	2.33544e-06	0.000507935	0.0630488	0.0131757				-0.178795	0.345363	2.92081	0.342371	0.0566998	2.56247e-06	0.000458281	0.056929	0.0160229		0.345363	-0.00727794	3.22397	0.310177	0.0566965	0.00026651	0.000457447	0.0569252	1.6695		0.345363	0.0145843
						-0.254506	0.344906	2.92074	0.342379	0.0572144	2.63966e-06	0.000459692	0.0574442	0.0164549		0.0264914	0.347798	2.9173	0.342782	0.0633028	2.31772e-06	0.000504518	0.063555	0.0131643				-0.178759	0.344906	2.92079	0.342373	0.0571581	2.56599e-06	0.000458309	0.0573873	0.0160439		0.344906	-0.00730169	3.2212	0.310443	0.0571539	0.000266512	0.000457449	0.0573827	1.6695		0.344906	0.0146318
						-0.254557	0.34445	2.92072	0.342381	0.0576741	2.64009e-06	0.000459768	0.057904	0.0164548		0.0269482	0.347584	2.91728	0.342785	0.0638073	2.30045e-06	0.000501286	0.0640579	0.0131504				-0.178722	0.34445	2.92077	0.342376	0.0576164	2.57665e-06	0.000458338	0.0578456	0.0161095		0.34445	-0.00732548	3.21844	0.31071	0.0576114	0.000266313	0.000457451	0.0578401	1.66825		0.34445	0.0146794
						-0.254609	0.343993	2.9207	0.342384	0.0581338	2.64053e-06	0.000459847	0.0583638	0.0164547		0.0274051	0.347378	2.91726	0.342787	0.0643086	2.28361e-06	0.000498231	0.0645577	0.0131343				-0.178685	0.343993	2.92074	0.342378	0.0580748	2.57682e-06	0.000458368	0.0583039	0.0161095		0.343993	-0.00734933	3.21568	0.310976	0.0580688	0.00026411	0.000457454	0.0582976	1.65444		0.343993	0.0147272
						-0.254662	0.343536	2.92067	0.342387	0.0585937	2.64098e-06	0.000459929	0.0588236	0.0164546		0.0278619	0.347179	2.91724	0.342789	0.0648068	2.26721e-06	0.000495346	0.0650545	0.0131158				-0.178647	0.343536	2.92072	0.342381	0.0585331	2.57699e-06	0.0004584	0.0587623	0.0161095		0.343536	-0.00737322	3.21295	0.31124	0.0585263	0.000264112	0.000457456	0.058755	1.65444		0.343536	0.014775
						-0.254715	0.343079	2.92065	0.342389	0.0590536	2.64145e-06	0.000460015	0.0592836	0.0164545		0.0283187	0.346987	2.91722	0.342792	0.0653022	2.25123e-06	0.000492624	0.0655485	0.0130953				-0.178609	0.343079	2.9207	0.342384	0.0589915	2.57717e-06	0.000458433	0.0592207	0.0161094		0.343079	-0.00739715	3.21023	0.311504	0.0589837	0.000264113	0.000457459	0.0592125	1.65444		0.343079	0.0148229
						-0.254769	0.342622	2.92063	0.342392	0.0595136	2.64193e-06	0.000460105	0.0597437	0.0164543		0.0287756	0.346803	2.91721	0.342794	0.0657948	2.09968e-06	0.000490059	0.0660398	0.0122777				-0.178571	0.342622	2.92068	0.342386	0.05945	2.57735e-06	0.000458467	0.0596792	0.0161094		0.342622	-0.00742113	3.20751	0.311768	0.0594412	0.000264114	0.000457461	0.0596699	1.65444		0.342622	0.0148709
						-0.254824	0.342165	2.92061	0.342395	0.0599737	2.64243e-06	0.000460198	0.0602038	0.016454		0.0292324	0.346626	2.91719	0.342796	0.0662849	2.00628e-06	0.000487782	0.0665287	0.0117864				-0.178532	0.342165	2.92066	0.342389	0.0599084	2.57754e-06	0.000458503	0.0601377	0.0161093		0.342165	-0.00744516	3.2048	0.312032	0.0598987	0.000264115	0.000457463	0.0601274	1.65444		0.342165	0.0149189
						-0.25488	0.341709	2.92058	0.342397	0.0604339	2.2791e-06	0.000460297	0.0606641	0.0141886		0.0296892	0.346455	2.91717	0.342798	0.0667726	2.00043e-06	0.000485714	0.0670155	0.011802				-0.178493	0.341709	2.92063	0.342391	0.0603669	2.16475e-06	0.00045854	0.0605962	0.0135283		0.341709	-0.00746922	3.20209	0.312296	0.0603561	0.000231794	0.000457465	0.0605849	1.45197		0.341709	0.0149671
						-0.254936	0.341252	2.92057	0.342399	0.0608942	2.27958e-06	0.000460389	0.0611244	0.0141887		0.030146	0.34629	2.91715	0.3428	0.0672583	1.95662e-06	0.000483755	0.0675002	0.0115903				-0.178454	0.341252	2.92062	0.342394	0.0608255	2.1649e-06	0.000458569	0.0610548	0.0135284		0.341252	-0.00749333	3.19971	0.312528	0.0608136	0.000231796	0.000457468	0.0610423	1.45197		0.341252	0.0150154
						-0.254993	0.340795	2.92055	0.342402	0.0613546	2.27893e-06	0.000460485	0.0615849	0.0141817		0.0306029	0.34613	2.91714	0.342802	0.0677421	1.98209e-06	0.000481882	0.067983	0.0117868				-0.178414	0.340795	2.9206	0.342396	0.061284	2.16505e-06	0.000458599	0.0615133	0.0135285		0.340795	-0.00751749	3.19734	0.31276	0.0612711	0.000231797	0.000457471	0.0614998	1.45197		0.340795	0.0150638
						-0.255051	0.340338	2.92053	0.342404	0.0618151	2.27639e-06	0.000460585	0.0620454	0.0141628		0.0310597	0.345977	2.91712	0.342804	0.068224	2.00899e-06	0.000480112	0.068464	0.0119908				-0.178374	0.340338	2.92058	0.342398	0.0617426	2.16521e-06	0.00045863	0.061972	0.0135285		0.340338	-0.0075417	3.19497	0.312992	0.0617285	0.000231799	0.000457473	0.0619573	1.45197		0.340338	0.0151123
						-0.25511	0.339881	2.92051	0.342406	0.0622757	2.2769e-06	0.000460689	0.062506	0.0141628		0.0315165	0.345829	2.9171	0.342806	0.0687041	2.00474e-06	0.000478441	0.0689433	0.0120072				-0.178333	0.339881	2.92056	0.3424	0.0622013	2.16537e-06	0.000458662	0.0624306	0.0135286		0.339881	-0.00756596	3.19261	0.313224	0.062186	0.0002318	0.000457476	0.0624147	1.45197		0.339881	0.0151608
						-0.255169	0.339424	2.92049	0.342409	0.0627364	2.27742e-06	0.000460798	0.0629668	0.0141627		0.0319734	0.345687	2.91709	0.342808	0.0691825	2.00058e-06	0.000476865	0.069421	0.0120219				-0.178292	0.339424	2.92054	0.342402	0.0626599	2.16862e-06	0.000458695	0.0628893	0.0135479		0.339424	-0.00759027	3.19025	0.313455	0.0626435	0.000230574	0.000457479	0.0628722	1.44429		0.339424	0.0152095
						-0.25523	0.338968	2.92047	0.342411	0.0631972	2.27796e-06	0.000460911	0.0634276	0.0141626		0.0324302	0.34555	2.91707	0.34281	0.0696594	1.99653e-06	0.00047538	0.0698971	0.0120351				-0.178251	0.338968	2.92052	0.342404	0.0631186	2.18039e-06	0.00045873	0.063348	0.0136204		0.338968	-0.00761464	3.1879	0.313686	0.063101	0.000229868	0.000457481	0.0633297	1.43986		0.338968	0.0152583
						-0.255291	0.338511	2.92045	0.342413	0.0636581	2.27851e-06	0.000461029	0.0638886	0.0141624		0.032887	0.345419	2.91705	0.342812	0.0701348	1.99257e-06	0.000473981	0.0703718	0.0120466				-0.178209	0.338511	2.9205	0.342407	0.0635774	2.18055e-06	0.000458766	0.0638067	0.0136204		0.338511	-0.00763904	3.18557	0.313916	0.0635584	0.00022987	0.000457484	0.0637872	1.43986		0.338511	0.0153072
						-0.255353	0.338054	2.92043	0.342415	0.0641191	2.27909e-06	0.000461153	0.0643497	0.0141621		0.0333439	0.345293	2.91703	0.342814	0.0706088	1.9887e-06	0.000472665	0.0708451	0.0120567				-0.178167	0.338054	2.92049	0.342409	0.0640361	2.18072e-06	0.000458804	0.0642655	0.0136203		0.338054	-0.0076635	3.18324	0.314146	0.0640159	0.000229871	0.000457486	0.0642447	1.43986		0.338054	0.0153561
						-0.255416	0.337597	2.92041	0.342418	0.0645803	2.27967e-06	0.000461282	0.0648109	0.0141618		0.0338007	0.345171	2.91702	0.342816	0.0710814	1.98492e-06	0.000471429	0.0713171	0.0120654				-0.178124	0.337597	2.92047	0.342411	0.0644949	2.1809e-06	0.000458843	0.0647243	0.0136202		0.337597	-0.00768801	3.18091	0.314376	0.0644734	0.000229872	0.000457489	0.0647021	1.43986		0.337597	0.0154052
						-0.25548	0.33714	2.92039	0.34242	0.0650415	2.28028e-06	0.000461417	0.0652723	0.0141615		0.0342575	0.345055	2.917	0.342818	0.0715529	1.98123e-06	0.000470268	0.071788	0.0120727				-0.178081	0.33714	2.92045	0.342413	0.0649538	2.18108e-06	0.000458884	0.0651832	0.0136201		0.33714	-0.00771256	3.17858	0.314606	0.0649309	0.000229873	0.000457491	0.0651596	1.43986		0.33714	0.0154544
						-0.255545	0.336683	2.92037	0.342422	0.065503	1.96947e-06	0.000461558	0.0657337	0.0122275		0.0347143	0.344943	2.91698	0.34282	0.0720231	1.97763e-06	0.000469179	0.0722577	0.0120787				-0.178038	0.336683	2.92043	0.342415	0.0654126	1.82463e-06	0.000458927	0.0656421	0.0113931		0.336683	-0.00773715	3.17626	0.314835	0.0653884	0.000203237	0.000457494	0.0656171	1.273		0.336683	0.0155036
						-0.255611	0.336227	2.92035	0.342424	0.0659645	1.96935e-06	0.000461692	0.0661954	0.0122232		0.0351712	0.344836	2.91697	0.342822	0.0724923	1.93461e-06	0.000468159	0.0727264	0.0118417				-0.177994	0.336227	2.92041	0.342417	0.0658716	1.82477e-06	0.00045896	0.0661011	0.0113932		0.336227	-0.0077618	3.17421	0.315039	0.0658459	0.000203238	0.000457497	0.0660746	1.27301		0.336227	0.015553
						-0.255677	0.33577	2.92034	0.342426	0.0664262	1.96947e-06	0.000461831	0.0666571	0.0122202		0.035628	0.344734	2.91695	0.342824	0.0729605	1.93072e-06	0.000467191	0.0731941	0.0118424				-0.17795	0.33577	2.9204	0.342419	0.0663305	1.82491e-06	0.000458993	0.06656	0.0113933		0.33577	-0.00778649	3.17217	0.315242	0.0663034	0.000203239	0.000457499	0.0665321	1.27301		0.33577	0.0156024
						-0.255745	0.335313	2.92032	0.342428	0.066888	1.97008e-06	0.000461977	0.067119	0.0122202		0.0360848	0.344636	2.91693	0.342826	0.0734277	1.92733e-06	0.000466288	0.0736608	0.0118445				-0.177906	0.335313	2.92038	0.342421	0.0667895	1.82506e-06	0.000459028	0.067019	0.0113933		0.335313	-0.00781124	3.17012	0.315445	0.0667609	0.000203241	0.000457502	0.0669896	1.27301		0.335313	0.015652
						-0.255814	0.334856	2.9203	0.34243	0.06735	1.97072e-06	0.000462129	0.0675811	0.0122201		0.0365417	0.344543	2.91692	0.342828	0.0738939	1.92402e-06	0.000465444	0.0741267	0.0118455				-0.177861	0.334856	2.92037	0.342423	0.0672486	1.82521e-06	0.000459065	0.0674781	0.0113934		0.334856	-0.00783604	3.16808	0.315648	0.0672184	0.000202932	0.000457505	0.0674471	1.27106		0.334856	0.0157016
						-0.255884	0.334399	2.92029	0.342432	0.0678122	1.97137e-06	0.000462287	0.0680433	0.0122199		0.0369985	0.344454	2.9169	0.34283	0.0743594	1.92079e-06	0.000464658	0.0745917	0.0118457				-0.177815	0.334399	2.92035	0.342424	0.0677076	1.82537e-06	0.000459103	0.0679372	0.0113934		0.334399	-0.00786089	3.16605	0.315851	0.0676759	0.000201666	0.000457508	0.0679046	1.26313		0.334399	0.0157514
						-0.255955	0.333942	2.92027	0.342434	0.0682744	1.97204e-06	0.000462453	0.0685057	0.0122197		0.0374553	0.344369	2.91689	0.342831	0.074824	1.97927e-06	0.000463926	0.075056	0.0122256				-0.17777	0.333942	2.92034	0.342426	0.0681667	1.82617e-06	0.000459142	0.0683963	0.0113975		0.333942	-0.0078858	3.16403	0.316053	0.0681334	0.000201667	0.000457511	0.0683621	1.26313		0.333942	0.0158013
						-0.256026	0.333486	2.92025	0.342436	0.0687369	1.97272e-06	0.000462625	0.0689682	0.0122194		0.0379121	0.344288	2.91687	0.342833	0.075288	1.99523e-06	0.000463246	0.0755196	0.0123423				-0.177724	0.333486	2.92032	0.342428	0.0686259	1.84116e-06	0.000459183	0.0688555	0.01149		0.333486	-0.00791076	3.16201	0.316255	0.0685909	0.000201668	0.000457514	0.0688197	1.26313		0.333486	0.0158512
						-0.256099	0.333029	2.92024	0.342438	0.0691995	1.97343e-06	0.000462805	0.0694309	0.012219		0.038369	0.344211	2.91685	0.342835	0.0757512	1.99306e-06	0.000462615	0.0759825	0.0123456				-0.177677	0.333029	2.92031	0.34243	0.0690851	1.84132e-06	0.000459226	0.0693147	0.0114899		0.333029	-0.00793577	3.15999	0.316456	0.0690484	0.000201669	0.000457516	0.0692772	1.26313		0.333029	0.0159013
						-0.256174	0.332572	2.92022	0.34244	0.0696623	1.97416e-06	0.000462994	0.0698938	0.0122186		0.0388258	0.344138	2.91683	0.342837	0.0762138	1.99094e-06	0.000462031	0.0764448	0.0123481				-0.17763	0.332572	2.92029	0.342432	0.0695443	1.84148e-06	0.00045927	0.0697739	0.0114898		0.332572	-0.00796082	3.15798	0.316658	0.0695059	0.00020167	0.000457519	0.0697347	1.26312		0.332572	0.0159515
						-0.256249	0.332115	2.9202	0.342442	0.0701253	1.97868e-06	0.000463191	0.0703569	0.0122413		0.0392826	0.344069	2.91682	0.342839	0.0766759	1.98887e-06	0.00046149	0.0769066	0.0123497				-0.177583	0.332115	2.92027	0.342434	0.0700035	1.84165e-06	0.000459317	0.0702332	0.0114897		0.332115	-0.00798593	3.15597	0.31686	0.0699634	0.000201671	0.000457522	0.0701922	1.26312		0.332115	0.0160018
						-0.256325	0.331658	2.92019	0.342444	0.0705885	1.71456e-06	0.000463398	0.0708202	0.0106026		0.0397395	0.344003	2.9168	0.342841	0.0771374	1.98686e-06	0.000460991	0.0773678	0.0123506				-0.177535	0.331658	2.92026	0.342435	0.0704629	1.53086e-06	0.000459365	0.0706925	0.00954973		0.331658	-0.00801108	3.15396	0.317061	0.070421	0.000179458	0.000457524	0.0706497	1.12399		0.331658	0.0160521
						-0.256403	0.331201	2.92017	0.342446	0.0710519	1.7154e-06	0.000463598	0.0712837	0.0106032		0.0401963	0.343942	2.91678	0.342843	0.0775983	1.94395e-06	0.00046053	0.0778286	0.0120959				-0.177487	0.331201	2.92025	0.342437	0.0709222	1.53099e-06	0.000459401	0.0711519	0.00954978		0.331201	-0.00803629	3.15218	0.317241	0.0708785	0.000179459	0.000457527	0.0711073	1.12399		0.331201	0.0161026
						-0.256482	0.330745	2.92016	0.342447	0.0715155	1.71626e-06	0.000463806	0.0717474	0.0106038		0.0406531	0.343883	2.91677	0.342845	0.0780589	1.94157e-06	0.000460101	0.0782889	0.0120924				-0.177439	0.330745	2.92023	0.342438	0.0713816	1.53112e-06	0.000459439	0.0716113	0.00954983		0.330745	-0.00806155	3.1504	0.31742	0.071336	0.00017946	0.00045753	0.0715648	1.12399		0.330745	0.0161532
						-0.256562	0.330288	2.92014	0.342449	0.0719793	1.71714e-06	0.000464023	0.0722113	0.0106043		0.04111	0.343829	2.91675	0.342847	0.078519	1.93967e-06	0.000459707	0.0787488	0.0120909				-0.17739	0.330288	2.92022	0.34244	0.0718411	1.53126e-06	0.000459477	0.0720708	0.00954987		0.330288	-0.00808686	3.14862	0.3176	0.0717936	0.000179462	0.000457534	0.0720223	1.12399		0.330288	0.0162039
						-0.256644	0.329831	2.92013	0.342451	0.0724433	1.71805e-06	0.000464249	0.0726755	0.0106047		0.0415668	0.343777	2.91673	0.342849	0.0789787	1.93781e-06	0.000459347	0.0792084	0.0120889				-0.177341	0.329831	2.92021	0.342442	0.0723005	1.5314e-06	0.000459518	0.0725303	0.00954991		0.329831	-0.00811223	3.14684	0.317779	0.0722511	0.00017846	0.000457537	0.0724799	1.11771		0.329831	0.0162547
						-0.256726	0.329374	2.92011	0.342453	0.0729076	1.71899e-06	0.000464486	0.0731398	0.0106051		0.0420236	0.343729	2.91672	0.342851	0.079438	1.93601e-06	0.000459019	0.0796675	0.0120862				-0.177291	0.329374	2.92019	0.342443	0.0727601	1.53154e-06	0.00045956	0.0729898	0.00954994		0.329374	-0.00813766	3.14507	0.317958	0.0727086	0.000178162	0.00045754	0.0729374	1.11584		0.329374	0.0163056
						-0.25681	0.328917	2.9201	0.342454	0.0733721	1.71995e-06	0.000464733	0.0736044	0.0106054		0.0424804	0.343684	2.9167	0.342853	0.079897	1.93424e-06	0.000458721	0.0801264	0.012083				-0.177241	0.328917	2.92018	0.342445	0.0732196	1.53169e-06	0.000459603	0.0734494	0.00954997		0.328917	-0.00816314	3.14331	0.318136	0.0731662	0.000178163	0.000457543	0.0733949	1.11584		0.328917	0.0163566
						-0.256896	0.32846	2.92008	0.342456	0.0738368	1.72094e-06	0.000464991	0.0740693	0.0106056		0.0429373	0.343643	2.91668	0.342855	0.0803558	1.94641e-06	0.000458451	0.080585	0.0121662				-0.17719	0.32846	2.92017	0.342446	0.0736792	1.53185e-06	0.000459649	0.0739091	0.00954999		0.32846	-0.00818867	3.14155	0.318314	0.0736237	0.000178164	0.000457546	0.0738525	1.11584		0.32846	0.0164077
						-0.256982	0.328004	2.92007	0.342458	0.0743018	1.72196e-06	0.000465261	0.0745344	0.0106057		0.0433941	0.343604	2.91667	0.342857	0.0808142	2.02264e-06	0.000458208	0.0810433	0.0126494				-0.17714	0.328004	2.92015	0.342448	0.0741389	1.54379e-06	0.000459696	0.0743687	0.00962344		0.328004	-0.00821426	3.1398	0.318492	0.0740813	0.000178165	0.000457549	0.07431	1.11583		0.328004	0.016459
						-0.25707	0.327547	2.92005	0.342459	0.0747671	1.72365e-06	0.000465544	0.0749998	0.0106097		0.0438509	0.343569	2.91665	0.342859	0.0812724	2.02164e-06	0.00045799	0.0815014	0.0126492				-0.177088	0.327547	2.92014	0.342449	0.0745986	1.54833e-06	0.000459746	0.0748284	0.00965073		0.327547	-0.0082399	3.13804	0.31867	0.0745388	0.000178166	0.000457551	0.0747676	1.11583		0.327547	0.0165103
						-0.25716	0.32709	2.92004	0.342461	0.0752326	1.72492e-06	0.00046584	0.0754655	0.0106108		0.0443078	0.343536	2.91663	0.342861	0.0817304	2.02067e-06	0.000457795	0.0819593	0.0126485				-0.177037	0.32709	2.92013	0.342451	0.0750583	1.54849e-06	0.000459798	0.0752882	0.0096506		0.32709	-0.00826559	3.13629	0.318848	0.0749964	0.000178167	0.000457554	0.0752251	1.11583		0.32709	0.0165618
						-0.257251	0.326633	2.92002	0.342463	0.0756984	1.49424e-06	0.00046615	0.0759315	0.0091856		0.0447646	0.343507	2.91662	0.342863	0.0821882	2.01973e-06	0.000457623	0.082417	0.0126473				-0.176985	0.326633	2.92011	0.342452	0.0755181	1.27517e-06	0.000459852	0.075748	0.00794626		0.326633	-0.00829133	3.13454	0.319027	0.0754539	0.000159451	0.000457557	0.0756827	0.998608		0.326633	0.0166133
						-0.257344	0.326176	2.92001	0.342464	0.0761646	1.4953e-06	0.00046645	0.0763978	0.00918623		0.0452214	0.34348	2.9166	0.342865	0.0826458	1.97641e-06	0.000457471	0.0828746	0.0123802				-0.176932	0.326176	2.9201	0.342454	0.075978	1.27528e-06	0.000459891	0.0762079	0.0079463		0.326176	-0.00831712	3.13297	0.319186	0.0759115	0.000159452	0.000457561	0.0761402	0.998608		0.326176	0.016665
						-0.257438	0.32572	2.92	0.342466	0.076631	1.4964e-06	0.000466763	0.0768644	0.00918679		0.0456783	0.343455	2.91658	0.342867	0.0831033	1.97505e-06	0.000457336	0.083332	0.0123753				-0.176879	0.32572	2.92009	0.342455	0.0764379	1.2754e-06	0.000459931	0.0766678	0.00794633		0.32572	-0.00834298	3.1314	0.319345	0.076369	0.000159453	0.000457564	0.0765978	0.998607		0.32572	0.0167168
						-0.257534	0.325263	2.91999	0.342467	0.0770978	1.49752e-06	0.00046709	0.0773313	0.00918726		0.0461351	0.343434	2.91657	0.342869	0.0835606	1.97415e-06	0.000457219	0.0837892	0.0123728				-0.176826	0.325263	2.92008	0.342456	0.0768978	1.27552e-06	0.000459973	0.0771278	0.00794635		0.325263	-0.00836889	3.12984	0.319505	0.0768266	0.000159068	0.000457567	0.0770554	0.996186		0.325263	0.0167687
						-0.257631	0.324806	2.91997	0.342469	0.0775649	1.49868e-06	0.000467431	0.0777986	0.00918764		0.0465919	0.343415	2.91655	0.342871	0.0840179	1.97328e-06	0.00045712	0.0842464	0.0123701				-0.176772	0.324806	2.92007	0.342457	0.0773578	1.27564e-06	0.000460017	0.0775878	0.00794638		0.324806	-0.00839486	3.12828	0.319664	0.0772842	0.00015837	0.00045757	0.0775129	0.991807		0.324806	0.0168207
						-0.25773	0.324349	2.91996	0.34247	0.0780323	1.49987e-06	0.000467788	0.0782662	0.00918792		0.0470487	0.343399	2.91653	0.342873	0.084475	1.97243e-06	0.000457038	0.0847035	0.012367				-0.176718	0.324349	2.92006	0.342459	0.0778178	1.27577e-06	0.000460063	0.0780478	0.0079464		0.324349	-0.00842088	3.12674	0.319822	0.0777417	0.000158371	0.000457574	0.0779705	0.991806		0.324349	0.0168728
						-0.257831	0.323892	2.91995	0.342472	0.0785001	1.50109e-06	0.000468161	0.0787342	0.00918809		0.0475056	0.343385	2.91652	0.342875	0.084932	1.9716e-06	0.000456971	0.0851605	0.0123636				-0.176663	0.323892	2.92005	0.34246	0.0782778	1.27591e-06	0.00046011	0.0785079	0.00794641		0.323892	-0.00844696	3.12519	0.319981	0.0781993	0.000158371	0.000457577	0.0784281	0.991805		0.323892	0.016925
						-0.257934	0.323435	2.91994	0.342473	0.0789683	1.50489e-06	0.000468551	0.0792025	0.00920367		0.0479624	0.343374	2.9165	0.342877	0.085389	1.9708e-06	0.000456918	0.0856174	0.01236				-0.176609	0.323435	2.92004	0.342461	0.078738	1.27605e-06	0.000460159	0.078968	0.00794642		0.323435	-0.0084731	3.12364	0.320139	0.0786569	0.000158372	0.00045758	0.0788857	0.991804		0.323435	0.0169774
						-0.258038	0.322979	2.91992	0.342475	0.0794368	1.50735e-06	0.00046896	0.0796713	0.0092107		0.0484192	0.343365	2.91648	0.342879	0.0858459	2.03128e-06	0.000456878	0.0860743	0.0127404				-0.176553	0.322979	2.92003	0.342463	0.0791981	1.27619e-06	0.000460211	0.0794282	0.00794642		0.322979	-0.0084993	3.1221	0.320297	0.0791145	0.000158373	0.000457583	0.0793432	0.991803		0.322979	0.0170299
						-0.258144	0.322522	2.91991	0.342476	0.0799058	1.5087e-06	0.000469388	0.0801405	0.00921054		0.0488761	0.343358	2.91646	0.342881	0.0863028	2.07036e-06	0.000456851	0.0865312	0.0129863				-0.176498	0.322522	2.92002	0.342464	0.0796583	1.28076e-06	0.000460265	0.0798885	0.00797395		0.322522	-0.00852555	3.12055	0.320456	0.079572	0.000158374	0.000457586	0.0798008	0.991802		0.322522	0.0170825
						-0.258251	0.322065	2.9199	0.342478	0.0803752	1.51009e-06	0.000469836	0.0806101	0.00921022		0.0493329	0.343354	2.91645	0.342883	0.0867596	2.0701e-06	0.000456835	0.0869881	0.0129851				-0.176441	0.322065	2.92001	0.342465	0.0801186	1.29331e-06	0.000460322	0.0803487	0.00805108		0.322065	-0.00855185	3.11901	0.320614	0.0800296	0.000158375	0.000457589	0.0802584	0.991801		0.322065	0.0171352
						-0.258361	0.321608	2.91988	0.342479	0.080845	1.30784e-06	0.000470307	0.0810802	0.00796866		0.0497897	0.343351	2.91643	0.342885	0.0872165	2.06986e-06	0.00045683	0.0874449	0.0129837				-0.176385	0.321608	2.91999	0.342466	0.0805789	1.05107e-06	0.000460381	0.0808091	0.00654226		0.321608	-0.00857821	3.11747	0.320773	0.0804872	0.000142461	0.000457593	0.080716	0.892136		0.321608	0.017188
						-0.258473	0.321151	2.91987	0.342481	0.0813153	1.3092e-06	0.000470763	0.0815507	0.00796926		0.0502465	0.343351	2.91641	0.342887	0.0876733	2.02573e-06	0.000456834	0.0879017	0.0127068				-0.176328	0.321151	2.91999	0.342467	0.0810393	1.05117e-06	0.000460421	0.0812695	0.00654228		0.321151	-0.00860463	3.11609	0.320915	0.0809448	0.000142462	0.000457596	0.0811736	0.892136		0.321151	0.0172409
						-0.258587	0.320694	2.91986	0.342482	0.0817861	1.31061e-06	0.00047124	0.0820217	0.00796976		0.0507034	0.343353	2.91639	0.342889	0.0881301	2.02503e-06	0.000456848	0.0883586	0.012702				-0.17627	0.320694	2.91998	0.342468	0.0814997	1.05126e-06	0.000460464	0.0817299	0.00654229		0.320694	-0.0086311	3.11471	0.321058	0.0814024	0.000142463	0.0004576	0.0816312	0.892135		0.320694	0.0172939
						-0.258702	0.320238	2.91985	0.342483	0.0822573	1.31206e-06	0.000471739	0.0824932	0.00797012		0.0511602	0.343357	2.91638	0.342891	0.088587	2.0248e-06	0.000456871	0.0888154	0.0126999				-0.176213	0.320238	2.91997	0.34247	0.0819602	1.05137e-06	0.000460508	0.0821904	0.00654231		0.320238	-0.00865764	3.11333	0.3212	0.08186	0.000141592	0.000457603	0.0820888	0.886671		0.320238	0.0173471
						-0.25882	0.319781	2.91984	0.342485	0.0827291	1.31355e-06	0.00047226	0.0829652	0.00797036		0.051617	0.343364	2.91636	0.342893	0.0890439	2.02457e-06	0.000456903	0.0892723	0.0126976				-0.176155	0.319781	2.91996	0.342471	0.0824207	1.05147e-06	0.000460553	0.082651	0.00654232		0.319781	-0.00868423	3.11195	0.321342	0.0823176	0.000141551	0.000457607	0.0825464	0.886408		0.319781	0.0174004
						-0.25894	0.319324	2.91983	0.342486	0.0832013	1.32063e-06	0.000472806	0.0834377	0.0080041		0.0520739	0.343372	2.91634	0.342895	0.0895008	2.02434e-06	0.000456941	0.0897292	0.0126951				-0.176096	0.319324	2.91995	0.342472	0.0828812	1.05158e-06	0.000460601	0.0831115	0.00654232		0.319324	-0.00871089	3.11058	0.321483	0.0827752	0.000141552	0.00045761	0.083004	0.886407		0.319324	0.0174538
						-0.259062	0.318867	2.91982	0.342487	0.0836741	1.32316e-06	0.000473377	0.0839108	0.00800974		0.0525307	0.343382	2.91633	0.342897	0.0899577	2.02413e-06	0.000456987	0.0901862	0.0126925				-0.176037	0.318867	2.91994	0.342473	0.0833418	1.0517e-06	0.000460651	0.0835722	0.00654232		0.318867	-0.0087376	3.10921	0.321625	0.0832328	0.000141553	0.000457614	0.0834616	0.886406		0.318867	0.0175073
						-0.259186	0.31841	2.91981	0.342489	0.0841475	1.32481e-06	0.000473975	0.0843845	0.00800962		0.0529875	0.343394	2.91631	0.342899	0.0904147	2.02391e-06	0.000457039	0.0906432	0.0126897				-0.175978	0.31841	2.91993	0.342474	0.0838025	1.05181e-06	0.000460703	0.0840328	0.00654232		0.31841	-0.00876438	3.10785	0.321766	0.0836904	0.000141553	0.000457617	0.0839192	0.886404		0.31841	0.0175609
						-0.259312	0.317953	2.91979	0.34249	0.0846215	1.32651e-06	0.000474601	0.0848588	0.00800931		0.0534444	0.343408	2.91629	0.342901	0.0908717	2.10154e-06	0.000457097	0.0911003	0.0131748				-0.175919	0.317953	2.91992	0.342475	0.0842632	1.05207e-06	0.000460757	0.0844936	0.00654311		0.317953	-0.00879121	3.10648	0.321908	0.0841481	0.000141554	0.00045762	0.0843769	0.886403		0.317953	0.0176147
						-0.259441	0.317497	2.91978	0.342491	0.0850961	1.32826e-06	0.000475258	0.0853337	0.0080088		0.0539012	0.343423	2.91627	0.342903	0.0913288	2.13219e-06	0.00045716	0.0915574	0.013365				-0.175858	0.317497	2.91991	0.342476	0.0847239	1.05244e-06	0.000460814	0.0849544	0.00654462		0.317497	-0.0088181	3.10511	0.322049	0.0846057	0.000141555	0.000457624	0.0848345	0.886402		0.317497	0.0176686
						-0.259572	0.31704	2.91977	0.342493	0.0855713	1.33007e-06	0.000475947	0.0858093	0.00800809		0.054358	0.343441	2.91626	0.342906	0.091786	2.13238e-06	0.000457228	0.0920146	0.0133643				-0.175798	0.31704	2.91991	0.342477	0.0851848	1.05257e-06	0.000460874	0.0854152	0.00654461		0.31704	-0.00884505	3.10375	0.322191	0.0850633	0.000141556	0.000457627	0.0852921	0.886401		0.31704	0.0177226
						-0.259705	0.316583	2.91976	0.342494	0.0860473	1.15162e-06	0.00047667	0.0862856	0.00692315		0.0548148	0.34346	2.91624	0.342908	0.0922432	2.13257e-06	0.0004573	0.0924719	0.0133633				-0.175737	0.316583	2.9199	0.342478	0.0856456	8.46598e-07	0.000460937	0.0858761	0.00526319		0.316583	-0.00887206	3.10239	0.322332	0.0855209	0.000127916	0.000457631	0.0857497	0.800981		0.316583	0.0177767
						-0.259841	0.316126	2.91975	0.342495	0.0865239	1.1534e-06	0.000477374	0.0867626	0.00692365		0.0552717	0.343481	2.91622	0.34291	0.0927005	2.08736e-06	0.000457376	0.0929292	0.0130779				-0.175676	0.316126	2.91989	0.342479	0.0861066	8.53602e-07	0.000460977	0.0863371	0.00530628		0.316126	-0.00889912	3.10116	0.32246	0.0859786	0.000127917	0.000457634	0.0862074	0.800981		0.316126	0.017831
						-0.25998	0.315669	2.91974	0.342496	0.0870013	1.15808e-06	0.000478111	0.0872404	0.00694103		0.0557285	0.343503	2.9162	0.342912	0.0931579	2.08707e-06	0.000457458	0.0933866	0.0130737				-0.175614	0.315669	2.91988	0.34248	0.0865675	8.5368e-07	0.000461018	0.0867981	0.00530628		0.315669	-0.00892625	3.09993	0.322588	0.0864362	0.000127478	0.000457638	0.086665	0.79823		0.315669	0.0178853
						-0.260121	0.315212	2.91973	0.342497	0.0874794	1.16636e-06	0.000478881	0.0877189	0.00697941		0.0561853	0.343527	2.91618	0.342914	0.0936153	2.08725e-06	0.000457544	0.0938441	0.0130724				-0.175552	0.315212	2.91987	0.34248	0.0870286	8.5376e-07	0.000461062	0.0872591	0.00530628		0.315212	-0.00895343	3.0987	0.322716	0.0868938	0.000127142	0.000457642	0.0871226	0.796115		0.315212	0.0179398
						-0.260265	0.314756	2.91972	0.342499	0.0879583	1.16835e-06	0.000479687	0.0881982	0.00697954		0.0566422	0.343552	2.91617	0.342916	0.0940729	2.08743e-06	0.000457633	0.0943017	0.013071				-0.17549	0.314756	2.91987	0.342481	0.0874896	8.53844e-07	0.000461107	0.0877202	0.00530628		0.314756	-0.00898069	3.09748	0.322843	0.0873515	0.000127143	0.000457645	0.0875803	0.796114		0.314756	0.0179944
						-0.260411	0.314299	2.91971	0.3425	0.088438	1.17039e-06	0.000480531	0.0886783	0.00697947		0.057099	0.34358	2.91615	0.342918	0.0945305	2.0876e-06	0.000457725	0.0947594	0.0130694				-0.175427	0.314299	2.91986	0.342482	0.0879507	8.53931e-07	0.000461154	0.0881813	0.00530628		0.314299	-0.009008	3.09626	0.32297	0.0878091	0.000127143	0.000457649	0.0880379	0.796113		0.314299	0.0180492
						-0.26056	0.313842	2.9197	0.342501	0.0889185	1.17249e-06	0.000481415	0.0891592	0.00697918		0.0575558	0.343608	2.91613	0.34292	0.0949882	2.08777e-06	0.000457819	0.0952172	0.0130678				-0.175364	0.313842	2.91985	0.342483	0.0884119	8.54021e-07	0.000461203	0.0886425	0.00530627		0.313842	-0.00903538	3.09504	0.323097	0.0882668	0.000127144	0.000457653	0.0884956	0.796112		0.313842	0.0181041
						-0.260712	0.313385	2.91969	0.342502	0.0893999	1.17466e-06	0.000482341	0.0896411	0.00697866		0.0580126	0.343638	2.91611	0.342922	0.0954461	2.11828e-06	0.000457915	0.095675	0.013256				-0.175301	0.313385	2.91985	0.342484	0.0888731	8.54115e-07	0.000461255	0.0891037	0.00530626		0.313385	-0.00906282	3.09383	0.323224	0.0887244	0.000127145	0.000457657	0.0889532	0.79611		0.313385	0.0181591
						-0.260867	0.312928	2.91968	0.342503	0.0898823	1.1769e-06	0.000483313	0.0901239	0.00697788		0.0584695	0.34367	2.91609	0.342924	0.095904	2.20315e-06	0.000458013	0.096133	0.0137842				-0.175237	0.312928	2.91984	0.342485	0.0893343	8.54212e-07	0.000461309	0.089565	0.00530624		0.312928	-0.00909032	3.09261	0.323351	0.0891821	0.000127146	0.00045766	0.0894109	0.796109		0.312928	0.0182142
						-0.261024	0.312471	2.91967	0.342504	0.0903656	1.1792e-06	0.000484332	0.0906078	0.00697684		0.0589263	0.343703	2.91608	0.342927	0.096362	2.20363e-06	0.000458113	0.096591	0.0137841				-0.175173	0.312471	2.91983	0.342486	0.0897957	8.54314e-07	0.000461366	0.0900263	0.00530622		0.312471	-0.00911788	3.09139	0.323479	0.0896397	0.000127147	0.000457664	0.0898686	0.796108		0.312471	0.0182694
						-0.261185	0.312015	2.91966	0.342506	0.0908499	1.18529e-06	0.000485402	0.0910926	0.00699739		0.0593831	0.343737	2.91606	0.342929	0.0968201	2.20409e-06	0.000458214	0.0970492	0.013784				-0.175108	0.312015	2.91982	0.342486	0.090257	8.54421e-07	0.000461426	0.0904877	0.0053062		0.312015	-0.0091455	3.09018	0.323606	0.0900974	0.000127147	0.000457668	0.0903262	0.796106		0.312015	0.0183248
						-0.261349	0.311558	2.91965	0.342507	0.0913353	1.04657e-06	0.000486529	0.0915786	0.00616415		0.05984	0.343772	2.91604	0.342931	0.0972783	2.20454e-06	0.000458316	0.0975075	0.0137837				-0.175043	0.311558	2.91982	0.342487	0.0907184	6.58175e-07	0.000461489	0.0909492	0.0040869		0.311558	-0.00917318	3.08897	0.323733	0.0905551	0.000115371	0.000457671	0.0907839	0.722367		0.311558	0.0183803
						-0.261517	0.311101	2.91964	0.342508	0.0918219	1.04924e-06	0.000487642	0.0920657	0.00616575		0.0602968	0.343809	2.91602	0.342933	0.0977366	2.15805e-06	0.000458418	0.0979658	0.01349				-0.174978	0.311101	2.91981	0.342488	0.0911799	6.58236e-07	0.000461523	0.0914107	0.00408697		0.311101	-0.00920092	3.08787	0.323848	0.0910127	0.000115246	0.000457675	0.0912416	0.721575		0.311101	0.0184359
						-0.261687	0.310644	2.91963	0.342509	0.0923095	1.05198e-06	0.000488806	0.0925539	0.00616715		0.0607536	0.343848	2.916	0.342935	0.098195	2.15801e-06	0.000458526	0.0984243	0.0134866				-0.174912	0.310644	2.9198	0.342489	0.0916415	6.75338e-07	0.000461559	0.0918722	0.00419283		0.310644	-0.00922873	3.08677	0.323964	0.0914704	0.000114708	0.000457679	0.0916992	0.718202		0.310644	0.0184917
						-0.261861	0.310187	2.91962	0.34251	0.0927983	1.05481e-06	0.000490026	0.0930433	0.00616832		0.0612105	0.343887	2.91598	0.342938	0.0986536	2.15844e-06	0.000458635	0.0988829	0.0134861				-0.174846	0.310187	2.9198	0.342489	0.092103	6.78095e-07	0.000461597	0.0923338	0.0042096		0.310187	-0.0092566	3.08567	0.324078	0.0919281	0.000114709	0.000457683	0.0921569	0.7182		0.310187	0.0185476
						-0.262039	0.30973	2.91961	0.342511	0.0932883	1.05772e-06	0.000491304	0.093534	0.00616926		0.0616673	0.343928	2.91596	0.34294	0.0991122	2.15886e-06	0.000458744	0.0993416	0.0134855				-0.17478	0.30973	2.91979	0.34249	0.0925646	6.78149e-07	0.000461637	0.0927954	0.00420958		0.30973	-0.00928454	3.08458	0.324193	0.0923858	0.00011471	0.000457687	0.0926146	0.718199		0.30973	0.0186036
						-0.262219	0.309274	2.91961	0.342512	0.0937796	1.06072e-06	0.000492643	0.094026	0.00616994		0.0621241	0.343969	2.91595	0.342942	0.099571	2.15927e-06	0.000458853	0.0998004	0.0134849				-0.174714	0.309274	2.91979	0.342491	0.0930263	6.78206e-07	0.000461678	0.0932571	0.00420956		0.309274	-0.00931254	3.08349	0.324308	0.0928435	0.00011471	0.000457691	0.0930723	0.718198		0.309274	0.0186598
						-0.262404	0.308817	2.9196	0.342513	0.0942723	1.06381e-06	0.000494047	0.0945193	0.00617033		0.0625809	0.344012	2.91593	0.342944	0.10003	2.17394e-06	0.000458962	0.100259	0.0135733				-0.174647	0.308817	2.91978	0.342491	0.0934879	6.78266e-07	0.000461721	0.0937188	0.00420953		0.308817	-0.00934061	3.0824	0.324422	0.0933012	0.000114711	0.000457695	0.09353	0.718196		0.308817	0.018716
						-0.262592	0.30836	2.91959	0.342514	0.0947663	1.06899e-06	0.000495521	0.0950141	0.00618194		0.0630378	0.344057	2.91591	0.342946	0.100489	2.28097e-06	0.000459071	0.100718	0.0142381				-0.17458	0.30836	2.91978	0.342492	0.0939497	6.78328e-07	0.000461766	0.0941805	0.00420951		0.30836	-0.00936874	3.08131	0.324537	0.0937588	0.000114712	0.000457699	0.0939877	0.718195		0.30836	0.0187725
						-0.262784	0.307903	2.91958	0.342515	0.0952619	1.08246e-06	0.000497067	0.0955104	0.00624036		0.0634946	0.344102	2.91589	0.342948	0.100948	2.28162e-06	0.000459181	0.101177	0.0142388				-0.174513	0.307903	2.91977	0.342493	0.0944114	6.78393e-07	0.000461814	0.0946423	0.00420948		0.307903	-0.00939694	3.08022	0.324652	0.0942165	0.000114713	0.000457703	0.0944454	0.718193		0.307903	0.018829
						-0.26298	0.307446	2.91957	0.342516	0.0957589	1.08593e-06	0.000498691	0.0960083	0.00623999		0.0639514	0.344148	2.91587	0.342951	0.101407	2.28224e-06	0.000459289	0.101637	0.0142393				-0.174445	0.307446	2.91976	0.342493	0.0948732	6.78461e-07	0.000461864	0.0951042	0.00420944		0.307446	-0.0094252	3.07914	0.324767	0.0946742	0.000114713	0.000457707	0.0949031	0.718192		0.307446	0.0188857
						-0.26318	0.306989	2.91956	0.342517	0.0962576	1.08951e-06	0.000500396	0.0965078	0.00623924		0.0644083	0.344196	2.91585	0.342953	0.101866	2.28286e-06	0.000459398	0.102096	0.0142398				-0.174377	0.306989	2.91976	0.342494	0.0953351	6.78533e-07	0.000461917	0.0955661	0.0042094		0.306989	-0.00945352	3.07805	0.324881	0.095132	0.000114714	0.000457711	0.0953608	0.71819		0.306989	0.0189425
						-0.263384	0.306533	2.91955	0.342518	0.096758	9.50881e-07	0.000502189	0.0970091	0.00542591		0.0648651	0.344244	2.91583	0.342955	0.102326	2.28345e-06	0.000459506	0.102555	0.0142401				-0.174309	0.306533	2.91975	0.342495	0.095797	5.01071e-07	0.000461972	0.096028	0.00310811		0.306533	-0.00948191	3.07696	0.324996	0.0955897	0.000104481	0.000457715	0.0958185	0.65412		0.306533	0.0189994
						-0.263593	0.306076	2.91954	0.342519	0.0972602	9.54443e-07	0.000503944	0.0975122	0.00542727		0.0653219	0.344294	2.91581	0.342958	0.102785	2.23555e-06	0.000459613	0.103015	0.0139381				-0.17424	0.306076	2.91975	0.342495	0.096259	5.01097e-07	0.000461992	0.09649	0.00310814		0.306076	-0.00951036	3.07597	0.3251	0.0960474	0.000104007	0.000457719	0.0962762	0.651144		0.306076	0.0190565
						-0.263805	0.305619	2.91953	0.34252	0.0977641	9.58111e-07	0.000505781	0.098017	0.00542834		0.0657788	0.344344	2.91579	0.34296	0.103245	2.23563e-06	0.000459725	0.103475	0.0139353				-0.174171	0.305619	2.91974	0.342496	0.096721	5.01125e-07	0.000462013	0.096952	0.00310817		0.305619	-0.00953887	3.07499	0.325204	0.0965051	0.00010391	0.000457723	0.096734	0.650529		0.305619	0.0191137
						-0.264022	0.305162	2.91953	0.342521	0.0982699	9.6189e-07	0.000507705	0.0985238	0.00542909		0.0662356	0.344396	2.91577	0.342962	0.103705	2.23621e-06	0.000459836	0.103934	0.0139355				-0.174102	0.305162	2.91974	0.342496	0.097183	5.01154e-07	0.000462035	0.097414	0.00310821		0.305162	-0.00956746	3.07401	0.325308	0.0969628	0.00010391	0.000457727	0.0971917	0.650527		0.305162	0.0191711
						-0.264244	0.304705	2.91952	0.342522	0.0987776	9.7517e-07	0.000509721	0.0990325	0.00548228		0.0666924	0.344448	2.91576	0.342964	0.104164	2.23678e-06	0.000459947	0.104394	0.0139357				-0.174033	0.304705	2.91974	0.342497	0.097645	5.20418e-07	0.000462057	0.0978761	0.00322753		0.304705	-0.00959611	3.07303	0.325412	0.0974205	0.000103911	0.000457732	0.0976494	0.650526		0.304705	0.0192285
						-0.26447	0.304249	2.91951	0.342523	0.0992873	9.85077e-07	0.000511834	0.0995433	0.00551511		0.0671492	0.344502	2.91574	0.342967	0.104624	2.2625e-06	0.000460057	0.104854	0.0140926				-0.173963	0.304249	2.91973	0.342497	0.0981071	5.21451e-07	0.00046208	0.0983381	0.00323377		0.304249	-0.00962483	3.07204	0.325516	0.0978783	0.000103912	0.000457736	0.0981071	0.650524		0.304249	0.0192862
						-0.264701	0.303792	2.9195	0.342524	0.0997992	9.89325e-07	0.000514049	0.100056	0.00551503		0.0676061	0.344556	2.91572	0.342969	0.105084	2.3642e-06	0.000460165	0.105314	0.0147226				-0.173894	0.303792	2.91973	0.342498	0.0985692	5.21475e-07	0.000462105	0.0988002	0.00323375		0.303792	-0.00965362	3.07106	0.32562	0.098336	0.000103913	0.00045774	0.0985649	0.650523		0.303792	0.0193439
						-0.264936	0.303335	2.91949	0.342525	0.100313	9.93708e-07	0.000516372	0.100571	0.00551454		0.0680629	0.344612	2.9157	0.342971	0.105545	2.36494e-06	0.000460273	0.105775	0.0147238				-0.173824	0.303335	2.91972	0.342498	0.0990313	5.215e-07	0.000462131	0.0992623	0.00323372		0.303335	-0.00968248	3.07008	0.325724	0.0987938	0.000103913	0.000457744	0.0990226	0.650521		0.303335	0.0194018
						-0.265177	0.302878	2.91948	0.342526	0.10083	9.98231e-07	0.00051881	0.101089	0.00551361		0.0685197	0.344668	2.91568	0.342974	0.106005	2.36567e-06	0.000460379	0.106235	0.0147249				-0.173755	0.302878	2.91972	0.342499	0.0994934	5.21526e-07	0.000462158	0.0997245	0.0032337		0.302878	-0.0097114	3.0691	0.325828	0.0992515	0.000103914	0.000457748	0.0994804	0.65052		0.302878	0.0194599
						-0.265423	0.302421	2.91948	0.342527	0.101348	1.0029e-06	0.000521369	0.101609	0.00551221		0.0689766	0.344725	2.91566	0.342976	0.106465	2.36637e-06	0.000460485	0.106695	0.0147259				-0.173685	0.302421	2.91971	0.342499	0.0999556	5.21554e-07	0.000462186	0.100187	0.00323367		0.302421	-0.00974039	3.06813	0.325932	0.0997092	0.000103915	0.000457753	0.0999381	0.650518		0.302421	0.019518
						-0.265674	0.301964	2.91947	0.342528	0.10187	1.00772e-06	0.000524056	0.102132	0.00551031		0.0694334	0.344783	2.91564	0.342978	0.106926	2.36706e-06	0.000460589	0.107156	0.0147268				-0.173614	0.301964	2.91971	0.3425	0.100418	5.21583e-07	0.000462216	0.100649	0.00323364		0.301964	-0.00976945	3.06715	0.326036	0.100167	0.000103915	0.000457757	0.100396	0.650517		0.301964	0.0195764
						-0.265931	0.301508	2.91946	0.342529	0.102394	8.92369e-07	0.000526878	0.102657	0.00485342		0.0698902	0.344841	2.91562	0.342981	0.107386	2.36773e-06	0.000460692	0.107617	0.0147277				-0.173544	0.301508	2.9197	0.3425	0.10088	3.60231e-07	0.000462247	0.101111	0.00223316		0.301508	-0.00979857	3.06617	0.32614	0.100625	9.47313e-05	0.000457761	0.100854	0.593018		0.301508	0.0196348
						-0.266194	0.301051	2.91945	0.34253	0.102921	9.16208e-07	0.00052964	0.103186	0.00495709		0.070347	0.344901	2.9156	0.342983	0.107847	2.3183e-06	0.000460794	0.108077	0.0144171				-0.173473	0.301051	2.9197	0.342501	0.101342	3.60216e-07	0.000462232	0.101573	0.00223314		0.301051	-0.00982776	3.06528	0.326234	0.101083	9.44744e-05	0.000457766	0.101311	0.591404		0.301051	0.0196934
						-0.266462	0.300594	2.91944	0.342531	0.10345	9.30975e-07	0.00053256	0.103717	0.00500937		0.0708039	0.344961	2.91558	0.342985	0.108308	2.31846e-06	0.0004609	0.108538	0.0144147				-0.173403	0.300594	2.9197	0.342501	0.101804	3.602e-07	0.000462215	0.102036	0.00223312		0.300594	-0.00985701	3.06439	0.326329	0.10154	9.44751e-05	0.00045777	0.101769	0.591403		0.300594	0.0197521
						-0.266735	0.300137	2.91944	0.342532	0.103983	9.36728e-07	0.000535649	0.104251	0.00501125		0.0712607	0.345022	2.91556	0.342988	0.108769	2.31912e-06	0.000461005	0.108999	0.0144155				-0.173333	0.300137	2.9197	0.342501	0.102267	3.60183e-07	0.000462197	0.102498	0.0022331		0.300137	-0.00988634	3.06351	0.326423	0.101998	9.44758e-05	0.000457775	0.102227	0.591401		0.300137	0.019811
						-0.267015	0.29968	2.91943	0.342533	0.104519	9.4266e-07	0.000538886	0.104788	0.0050127		0.0717175	0.345084	2.91554	0.34299	0.10923	2.37936e-06	0.000461109	0.10946	0.0147867				-0.173262	0.29968	2.91969	0.342502	0.102729	3.60163e-07	0.000462177	0.10296	0.00223308		0.29968	-0.00991574	3.06262	0.326518	0.102456	9.44765e-05	0.000457779	0.102685	0.5914		0.29968	0.01987
						-0.267301	0.299223	2.91942	0.342534	0.105057	9.4878e-07	0.000542278	0.105329	0.00501368		0.0721744	0.345147	2.91552	0.342992	0.109691	2.45182e-06	0.000461212	0.109921	0.0152336				-0.173192	0.299223	2.91969	0.342502	0.103191	3.60142e-07	0.000462156	0.103422	0.00223305		0.299223	-0.00994521	3.06173	0.326612	0.102914	9.44771e-05	0.000457784	0.103143	0.591398		0.299223	0.0199292
						-0.267593	0.298767	2.91941	0.342535	0.1056	9.55095e-07	0.000545834	0.105873	0.00501418		0.0726312	0.34521	2.9155	0.342995	0.110152	2.45261e-06	0.000461313	0.110383	0.0152352				-0.173122	0.298767	2.91969	0.342503	0.103653	3.80116e-07	0.000462132	0.103884	0.00235702		0.298767	-0.00997475	3.06085	0.326707	0.103371	9.44778e-05	0.000457788	0.1036	0.591396		0.298767	0.0199885
						-0.267892	0.29831	2.9194	0.342536	0.106146	9.74151e-07	0.000549561	0.10642	0.00507953		0.073088	0.345275	2.91548	0.342997	0.110613	2.45339e-06	0.000461412	0.110844	0.0152367				-0.173053	0.29831	2.91968	0.342503	0.104115	3.80964e-07	0.000462106	0.104346	0.00236241		0.29831	-0.0100044	3.05996	0.326801	0.103829	9.44785e-05	0.000457793	0.104058	0.591395		0.29831	0.0200479
						-0.268197	0.297853	2.9194	0.342537	0.106695	9.8782e-07	0.00055347	0.106972	0.00511443		0.0735449	0.345339	2.91545	0.343	0.111075	2.45415e-06	0.00046151	0.111305	0.0152381				-0.172983	0.297853	2.91968	0.342503	0.104577	3.80946e-07	0.000462077	0.104808	0.00236245		0.297853	-0.010034	3.05908	0.326896	0.104287	9.45879e-05	0.000457797	0.104516	0.592074		0.297853	0.0201075
						-0.26851	0.297396	2.91939	0.342538	0.107249	9.94955e-07	0.000557571	0.107527	0.00511348		0.0740017	0.345405	2.91543	0.343002	0.111536	2.45488e-06	0.000461607	0.111767	0.0152395				-0.172914	0.297396	2.91968	0.342504	0.105039	3.80927e-07	0.000462046	0.105271	0.00236249		0.297396	-0.0100638	3.05819	0.32699	0.104745	9.47194e-05	0.000457802	0.104974	0.592891		0.297396	0.0201672
						-0.268829	0.296939	2.91938	0.342539	0.107806	1.00233e-06	0.000561873	0.108087	0.00511192		0.0744585	0.345471	2.91541	0.343005	0.111998	2.4556e-06	0.000461702	0.112229	0.0152409				-0.172844	0.296939	2.91967	0.342504	0.105502	3.80905e-07	0.000462011	0.105733	0.00236253		0.296939	-0.0100936	3.05731	0.327085	0.105203	9.45969e-05	0.000457806	0.105431	0.592119		0.296939	0.0202271
						-0.269157	0.296482	2.91937	0.34254	0.108368	8.94768e-07	0.000566387	0.108651	0.004527		0.0749153	0.345538	2.91539	0.343007	0.11246	2.4563e-06	0.000461796	0.11269	0.0152421				-0.172775	0.296482	2.91967	0.342504	0.105964	2.33463e-07	0.000461973	0.106195	0.00144816		0.296482	-0.0101235	3.05643	0.32718	0.10566	8.64032e-05	0.000457811	0.105889	0.540826		0.296482	0.0202871
						-0.269491	0.296026	2.91936	0.342541	0.108934	9.0212e-07	0.000570809	0.10922	0.00452884		0.0753722	0.345606	2.91537	0.34301	0.112921	2.40528e-06	0.000461888	0.113152	0.0149225				-0.172707	0.296026	2.91967	0.342505	0.106426	2.33399e-07	0.000461872	0.106656	0.00144808		0.296026	-0.0101534	3.05562	0.327266	0.106118	8.64044e-05	0.000457815	0.106347	0.540828		0.296026	0.0203473
						-0.269834	0.295569	2.91935	0.342542	0.109505	9.15273e-07	0.000575429	0.109793	0.00455798		0.075829	0.345674	2.91535	0.343012	0.113383	2.40546e-06	0.000461986	0.113614	0.0149205				-0.172638	0.295569	2.91967	0.342505	0.106887	2.33329e-07	0.000461762	0.107118	0.00144798		0.295569	-0.0101835	3.05481	0.327352	0.106576	8.64055e-05	0.00045782	0.106805	0.540829		0.295569	0.0204075
						-0.270184	0.295112	2.91935	0.342542	0.110081	9.40538e-07	0.000580258	0.110371	0.00464481		0.0762858	0.345743	2.91533	0.343014	0.113845	2.52107e-06	0.000462082	0.114076	0.0156343				-0.172571	0.295112	2.91966	0.342505	0.107349	2.33252e-07	0.000461643	0.10758	0.00144788		0.295112	-0.0102136	3.05401	0.327439	0.107034	8.64067e-05	0.000457825	0.107263	0.540831		0.295112	0.020468
						-0.270541	0.294655	2.91934	0.342543	0.110661	9.48816e-07	0.000585306	0.110954	0.00464528		0.0767427	0.345812	2.91531	0.343017	0.114307	2.54312e-06	0.000462176	0.114538	0.0157679				-0.172505	0.294655	2.91966	0.342505	0.107811	2.33168e-07	0.000461514	0.108042	0.00144776		0.294655	-0.0102437	3.0532	0.327525	0.107492	8.64078e-05	0.00045783	0.107721	0.540833		0.294655	0.0205286
						-0.270907	0.294198	2.91933	0.342544	0.111246	9.57352e-07	0.000590583	0.111542	0.00464519		0.0771995	0.345882	2.91529	0.343019	0.114769	2.54394e-06	0.000462269	0.115001	0.0157698				-0.172439	0.294198	2.91966	0.342506	0.108272	2.33075e-07	0.000461374	0.108503	0.00144762		0.294198	-0.010274	3.05239	0.327612	0.107949	8.6409e-05	0.000457834	0.108178	0.540834		0.294198	0.0205893
						-0.271282	0.293741	2.91932	0.342545	0.111837	9.88354e-07	0.0005961	0.112135	0.00475124		0.0776563	0.345953	2.91527	0.343022	0.115232	2.54474e-06	0.00046236	0.115463	0.0157716				-0.172374	0.293741	2.91966	0.342506	0.108734	2.32972e-07	0.000461222	0.108964	0.00144746		0.293741	-0.0103043	3.05159	0.327698	0.108407	8.64101e-05	0.000457839	0.108636	0.540836		0.293741	0.0206502
						-0.271664	0.293285	2.91931	0.342546	0.112433	1.00372e-06	0.000601995	0.112734	0.00477785		0.0781132	0.346024	2.91524	0.343024	0.115694	2.54552e-06	0.000462449	0.115925	0.0157734				-0.172311	0.293285	2.91966	0.342506	0.109195	2.34185e-07	0.000461055	0.109425	0.00145553		0.293285	-0.0103347	3.05079	0.327784	0.108865	8.64113e-05	0.000457844	0.109094	0.540837		0.293285	0.0207112
						-0.272057	0.292828	2.91931	0.342547	0.113035	1.01937e-06	0.000608198	0.113339	0.00480284		0.07857	0.346096	2.91522	0.343027	0.116157	2.54628e-06	0.000462538	0.116388	0.0157751				-0.172249	0.292828	2.91965	0.342506	0.109656	2.54698e-07	0.000460873	0.109886	0.00158365		0.292828	-0.0103651	3.04998	0.327871	0.109323	8.64124e-05	0.000457849	0.109552	0.540839		0.292828	0.0207724
						-0.272458	0.292371	2.9193	0.342548	0.113643	1.04936e-06	0.00061469	0.11395	0.00489196		0.0790268	0.346169	2.9152	0.34303	0.116619	2.54702e-06	0.000462624	0.11685	0.0157768				-0.172188	0.292371	2.91965	0.342507	0.110117	2.5464e-07	0.000460673	0.110347	0.00158397		0.292371	-0.0103957	3.04918	0.327957	0.109781	8.64136e-05	0.000457853	0.11001	0.54084		0.292371	0.0208337
						-0.272869	0.291914	2.91929	0.342549	0.114258	1.06065e-06	0.000621486	0.114569	0.00489051		0.0794836	0.346242	2.91518	0.343032	0.117082	2.54775e-06	0.000462709	0.117313	0.0157783				-0.172128	0.291914	2.91965	0.342507	0.110578	2.54574e-07	0.000460453	0.110808	0.00158432		0.291914	-0.0104263	3.04837	0.328044	0.110239	8.58157e-05	0.000457858	0.110468	0.537093		0.291914	0.0208952
						-0.273291	0.291457	2.91928	0.34255	0.114879	9.68359e-07	0.000628601	0.115194	0.00441444		0.0799405	0.346315	2.91516	0.343035	0.117544	2.54845e-06	0.000462793	0.117776	0.0157799				-0.172071	0.291457	2.91965	0.342507	0.111038	1.1923e-07	0.000460212	0.111268	0.000742407		0.291457	-0.0104569	3.04758	0.32813	0.110697	7.9072e-05	0.000457863	0.110925	0.494881		0.291457	0.0209568
						-0.273722	0.291	2.91927	0.342551	0.115508	9.79626e-07	0.000635561	0.115826	0.00441689		0.0803973	0.346389	2.91514	0.343037	0.118007	2.544e-06	0.000462875	0.118239	0.0157495				-0.172015	0.291	2.91965	0.342507	0.111498	1.19125e-07	0.000459886	0.111728	0.000742277		0.291	-0.0104877	3.04684	0.328209	0.111154	7.90731e-05	0.000457868	0.111383	0.494882		0.291	0.0210185
						-0.274164	0.290544	2.91926	0.342552	0.116143	9.9123e-07	0.000642815	0.116465	0.00441878		0.0808541	0.346464	2.91511	0.34304	0.11847	2.63676e-06	0.000462962	0.118702	0.0163207				-0.171962	0.290544	2.91965	0.342507	0.111958	1.19006e-07	0.000459536	0.112188	0.000742098		0.290544	-0.0105185	3.04611	0.328288	0.111612	7.90742e-05	0.000457873	0.111841	0.494884		0.290544	0.0210804
						-0.274617	0.290087	2.91925	0.342553	0.116786	1.00594e-06	0.000641819	0.117107	0.00449129		0.081311	0.346539	2.91509	0.343042	0.118933	2.63761e-06	0.000463048	0.119165	0.0163229				-0.171912	0.290087	2.91964	0.342507	0.112418	1.18869e-07	0.000459161	0.112647	0.00074185		0.290087	-0.0105494	3.04538	0.328367	0.11207	7.90753e-05	0.000457878	0.112299	0.494885		0.290087	0.0211425
						-0.275073	0.289636	2.91924	0.342554	0.117428	1.00692e-06	0.000634605	0.117745	0.00454679		0.0817678	0.346614	2.91507	0.343045	0.119396	2.63844e-06	0.000463132	0.119628	0.0163251				-0.171866	0.28963	2.91964	0.342508	0.112877	1.18711e-07	0.000458763	0.113106	0.000741507		0.28963	-0.0105804	3.04464	0.328446	0.112528	7.90764e-05	0.000457883	0.112757	0.494886		0.28963	0.0212047
						-0.27553	0.289195	2.91924	0.342555	0.118063	9.96067e-07	0.000627756	0.118377	0.00454686		0.0822246	0.346691	2.91505	0.343048	0.119859	2.59466e-06	0.000463215	0.120091	0.0160513				-0.171824	0.289173	2.91964	0.342508	0.113336	1.18527e-07	0.000458346	0.113565	0.000741033		0.289173	-0.0106114	3.04391	0.328525	0.112986	7.90775e-05	0.000457888	0.113215	0.494888		0.289173	0.0212671
						-0.275987	0.288765	2.91923	0.342556	0.11869	9.90528e-07	0.000621251	0.119001	0.00456892		0.0826814	0.346767	2.91502	0.34305	0.120322	2.53762e-06	0.000463282	0.120554	0.0156962				-0.171787	0.288716	2.91964	0.342508	0.113794	1.18311e-07	0.00045792	0.114023	0.000740369		0.288716	-0.0106425	3.04318	0.328604	0.113444	7.90785e-05	0.000457893	0.113673	0.494889		0.288716	0.0213296
						-0.276444	0.288344	2.91922	0.342557	0.119312	1.01161e-06	0.000615041	0.119619	0.00471326		0.0831383	0.346844	2.915	0.343053	0.120786	2.5377e-06	0.00046333	0.121017	0.0156951				-0.171755	0.288259	2.91964	0.342508	0.114252	1.18054e-07	0.000457504	0.114481	0.00073943		0.288259	-0.0106737	3.04244	0.328683	0.113902	7.90796e-05	0.000457898	0.114131	0.49489		0.288259	0.0213923
						-0.276901	0.287932	2.91921	0.342558	0.119927	1.00163e-06	0.000608969	0.120231	0.00471331		0.0835951	0.346922	2.91498	0.343055	0.121249	2.53778e-06	0.000463377	0.121481	0.015694				-0.17173	0.287803	2.91964	0.342508	0.114709	1.17743e-07	0.000457134	0.114938	0.00073808		0.287803	-0.010705	3.04171	0.328762	0.11436	7.90807e-05	0.000457903	0.114589	0.494892		0.287803	0.0214551
						-0.277358	0.287529	2.9192	0.342559	0.120536	1.015e-06	0.000603204	0.120837	0.00482186		0.0840519	0.346999	2.91496	0.343058	0.121712	2.53786e-06	0.000463422	0.121944	0.0156929				-0.171714	0.287346	2.91964	0.342508	0.115166	1.39924e-07	0.000456878	0.115395	0.000877617		0.287346	-0.0107363	3.04098	0.328841	0.114818	7.87452e-05	0.000457909	0.115046	0.492786		0.287346	0.021518
						-0.277814	0.287136	2.91919	0.34256	0.121139	1.00933e-06	0.000597726	0.121438	0.00483889		0.0845088	0.347077	2.91494	0.34306	0.122176	2.53793e-06	0.000463466	0.122408	0.0156919				-0.171707	0.286889	2.91964	0.342508	0.115623	1.43253e-07	0.000456867	0.115852	0.000898519		0.286889	-0.0107677	3.04025	0.32892	0.115275	7.84523e-05	0.000457914	0.115504	0.490948		0.286889	0.0215812
						-0.278271	0.28675	2.91919	0.342561	0.121737	9.87904e-07	0.00059252	0.122033	0.00477776		0.0849656	0.347155	2.91492	0.343063	0.122639	2.66861e-06	0.00046351	0.122871	0.0164983				-0.171713	0.286432	2.91964	0.342508	0.11608	1.89229e-08	0.000457354	0.116309	0.000118563		0.286432	-0.0107992	3.03953	0.328998	0.115733	7.25711e-05	0.000457919	0.115962	0.454139		0.286432	0.0216445
						-0.278728	0.286373	2.91918	0.342562	0.122329	9.15062e-07	0.000587618	0.122623	0.00446241		0.0854224	0.347234	2.91489	0.343066	0.123103	2.62745e-06	0.000463552	0.123335	0.0162424				-0.171735	0.285975	2.91964	0.342508	0.116538	1.93177e-08	0.000458832	0.116767	0.000120647		0.285975	-0.0108308	3.03886	0.329071	0.116191	7.25722e-05	0.000457924	0.11642	0.45414		0.285975	0.0217079
						-0.279185	0.286003	2.91917	0.342563	0.122917	9.08573e-07	0.000583198	0.123208	0.00446434		0.0858793	0.347312	2.91487	0.343068	0.123566	2.62707e-06	0.0004636	0.123798	0.0162383				-0.171778	0.285519	2.91964	0.342508	0.116996	1.98391e-08	0.000462233	0.117227	0.000122991		0.285519	-0.0108624	3.03819	0.329144	0.116649	7.25732e-05	0.00045793	0.116878	0.454141		0.285519	0.0217715
						-0.279642	0.285641	2.91916	0.342564	0.1235	9.02311e-07	0.000578982	0.123789	0.00446585		0.0863361	0.347391	2.91485	0.343071	0.12403	2.62722e-06	0.000463647	0.124262	0.0162376				-0.171848	0.285062	2.91964	0.342508	0.117459	2.05515e-08	0.00046948	0.117693	0.000125441		0.285062	-0.0108942	3.03752	0.329216	0.117107	7.25742e-05	0.000457935	0.117336	0.454142		0.285062	0.0218352
						-0.280099	0.285285	2.91915	0.342565	0.124079	9.18092e-07	0.00057496	0.124366	0.00457575		0.0867929	0.347471	2.91483	0.343074	0.124494	2.62736e-06	0.000463694	0.124725	0.0162369				-0.171956	0.284605	2.91964	0.342509	0.117928	2.15669e-08	0.000484735	0.11817	0.000127496		0.284605	-0.010926	3.03685	0.329289	0.117565	7.25753e-05	0.00045794	0.117794	0.454144		0.284605	0.0218991
						-0.280555	0.284936	2.91915	0.342566	0.124654	9.17496e-07	0.000571121	0.124939	0.00460351		0.0872497	0.34755	2.9148	0.343076	0.124957	2.62751e-06	0.000463739	0.125189	0.0162362				-0.172118	0.284148	2.91964	0.342509	0.118413	2.30922e-08	0.000517428	0.118672	0.000127888		0.284148	-0.0109578	3.03618	0.329361	0.118023	7.25763e-05	0.000457946	0.118252	0.454145		0.284148	0.0219632
						-0.281012	0.284593	2.91914	0.342567	0.125225	9.1707e-07	0.000567454	0.125509	0.00463111		0.0877066	0.34763	2.91478	0.343079	0.125421	2.62765e-06	0.000463782	0.125653	0.0162355				-0.172361	0.283691	2.91964	0.342509	0.11893	2.8585e-08	0.000589439	0.119225	0.000138968		0.283691	-0.0109898	3.03551	0.329434	0.118481	7.25773e-05	0.000457951	0.11871	0.454146		0.283691	0.0220274
						-0.281469	0.284256	2.91913	0.342568	0.125792	9.45929e-07	0.000563931	0.126074	0.00480669		0.0881634	0.34771	2.91476	0.343081	0.125885	2.62778e-06	0.000463825	0.126117	0.0162349				-0.172734	0.283234	2.91963	0.342509	0.11952	7.00291e-08	0.0005761	0.119808	0.000348333		0.283234	-0.0110218	3.03484	0.329506	0.118939	7.25784e-05	0.000457957	0.119168	0.454147		0.283234	0.0220918
						-0.281926	0.283926	2.91912	0.342569	0.126356	9.40234e-07	0.000560444	0.126637	0.00480747		0.0886202	0.34779	2.91474	0.343084	0.126349	2.62792e-06	0.000463867	0.126581	0.0162342				-0.173191	0.282883	2.91963	0.342509	0.120096	5.90228e-08	0.00051592	0.120354	0.000327832		0.282778	-0.0110539	3.03417	0.329579	0.119397	7.24404e-05	0.000457962	0.119626	0.453278		0.282778	0.0221563
						-0.282383	0.283601	2.91911	0.34257	0.126917	9.34732e-07	0.000557116	0.127195	0.00480789		0.0890771	0.347871	2.91472	0.343087	0.126813	2.70874e-06	0.000463908	0.127044	0.016732				-0.173647	0.282644	2.91963	0.342509	0.120612	5.38431e-08	0.000493772	0.120859	0.000312476		0.282321	-0.0110861	3.03351	0.329651	0.119855	7.2024e-05	0.000457968	0.120084	0.450667		0.282321	0.0222211
						-0.28284	0.283282	2.91911	0.342571	0.127474	9.40691e-07	0.000553938	0.127751	0.0048663		0.0895339	0.347951	2.91469	0.343089	0.127276	2.7732e-06	0.000463948	0.127508	0.0171287				-0.174104	0.282456	2.91963	0.342509	0.121105	5.10163e-08	0.000483652	0.121347	0.000302266		0.281864	-0.0111184	3.03284	0.329723	0.120313	7.20249e-05	0.000457973	0.120542	0.450667		0.281864	0.0222859
						-0.283296	0.282969	2.9191	0.342572	0.128028	9.50608e-07	0.000550901	0.128303	0.00494471		0.0899907	0.348032	2.91467	0.343092	0.12774	2.77338e-06	0.000463987	0.127972	0.0171284				-0.174561	0.282297	2.91963	0.342509	0.121589	4.93435e-08	0.000478366	0.121828	0.000295585		0.281407	-0.0111507	3.03218	0.329795	0.120771	6.67824e-05	0.000457978	0.121	0.41786		0.281407	0.0223509
						-0.283753	0.282661	2.91909	0.342573	0.128579	9.45456e-07	0.000547999	0.128853	0.00494396		0.0904476	0.348113	2.91465	0.343095	0.128204	2.72009e-06	0.000464025	0.128436	0.0167979				-0.175018	0.282155	2.91963	0.342509	0.122067	4.82998e-08	0.000475343	0.122305	0.000291173		0.28095	-0.0111831	3.03157	0.329862	0.121229	6.67834e-05	0.000457984	0.121458	0.417861		0.28095	0.0224161
						-0.28421	0.282358	2.91908	0.342573	0.129127	9.4047e-07	0.000545224	0.129399	0.00494292		0.0909044	0.348195	2.91462	0.343098	0.128668	2.71974e-06	0.000464069	0.1289	0.0167941				-0.175475	0.282024	2.91963	0.342509	0.122543	4.64082e-08	0.000473499	0.12278	0.000280859		0.280493	-0.0112156	3.03095	0.329929	0.121687	6.67844e-05	0.00045799	0.121916	0.417861		0.280493	0.0224815
						-0.284667	0.282061	2.91907	0.342574	0.129672	9.35644e-07	0.000542569	0.129943	0.00494162		0.0913612	0.348276	2.9146	0.3431	0.129132	2.71994e-06	0.000464112	0.129365	0.0167938				-0.175932	0.2819	2.91963	0.342509	0.123016	4.41742e-08	0.000472285	0.123252	0.000268027		0.280037	-0.0112482	3.03034	0.329996	0.122145	6.67854e-05	0.000457996	0.122374	0.417862		0.280037	0.022547
						-0.285124	0.281768	2.91907	0.342575	0.130215	9.30972e-07	0.000540028	0.130485	0.00494008		0.091818	0.348358	2.91458	0.343103	0.129597	2.72013e-06	0.000464154	0.129829	0.0167935				-0.176388	0.28178	2.91963	0.342509	0.123489	6.82115e-08	0.000471233	0.123724	0.000414797		0.27958	-0.0112809	3.02973	0.330063	0.122603	6.67863e-05	0.000458001	0.122832	0.417863		0.27958	0.0226126
						-0.285581	0.28148	2.91906	0.342576	0.130755	8.86641e-07	0.000537595	0.131023	0.00472613		0.0922749	0.34844	2.91455	0.343106	0.130061	2.72032e-06	0.000464196	0.130293	0.0167932				-0.176845	0.281664	2.91963	0.342509	0.12396	6.77563e-08	0.000470521	0.124195	0.000412652		0.279123	-0.0113136	3.02912	0.330129	0.123061	6.67873e-05	0.000458007	0.12329	0.417864		0.279123	0.0226785
						-0.286037	0.281197	2.91905	0.342577	0.131292	8.95652e-07	0.00053537	0.13156	0.00479401		0.0927317	0.348523	2.91453	0.343109	0.130525	2.72051e-06	0.000464236	0.130757	0.0167929				-0.177302	0.281551	2.91963	0.342509	0.12443	6.74342e-08	0.000470028	0.124665	0.000411121		0.278666	-0.0113464	3.0285	0.330196	0.123519	6.67883e-05	0.000458013	0.123748	0.417865		0.278666	0.0227445
						-0.286494	0.280917	2.91904	0.342578	0.131828	9.37695e-07	0.000533256	0.132094	0.00503895		0.0931885	0.348605	2.91451	0.343111	0.130989	2.75448e-06	0.000464275	0.131221	0.0170011				-0.177759	0.281441	2.91963	0.342509	0.1249	4.84762e-08	0.00046968	0.125135	0.00029576		0.278209	-0.0113793	3.02789	0.330263	0.123977	6.67893e-05	0.000458019	0.124206	0.417866		0.278209	0.0228107
						-0.286951	0.280642	2.91903	0.342579	0.132361	9.34254e-07	0.000531138	0.132626	0.00504047		0.0936454	0.348688	2.91448	0.343114	0.131453	2.86971e-06	0.000464313	0.131686	0.0177109				-0.178216	0.281332	2.91963	0.342509	0.12537	4.00566e-08	0.000469724	0.125605	0.000244368		0.277752	-0.0114123	3.02728	0.33033	0.124435	6.63054e-05	0.000458025	0.124664	0.414833		0.277752	0.022877
						-0.287408	0.280371	2.91903	0.34258	0.132892	9.30917e-07	0.000529108	0.133157	0.00504174		0.0941022	0.348771	2.91446	0.343117	0.131918	2.86993e-06	0.000464351	0.13215	0.0177108				-0.178673	0.281222	2.91963	0.342509	0.12584	3.99893e-08	0.000469892	0.126075	0.00024387		0.277296	-0.0114454	3.02667	0.330396	0.124893	6.62979e-05	0.00045803	0.125122	0.414781		0.277296	0.0229435
						-0.287865	0.280104	2.91902	0.342581	0.133421	9.27682e-07	0.00052716	0.133685	0.00504278		0.094559	0.348855	2.91443	0.34312	0.132382	2.87016e-06	0.000464387	0.132614	0.0177108				-0.179129	0.281112	2.91963	0.342509	0.12631	3.99342e-08	0.00047003	0.126545	0.000243463		0.276839	-0.0114785	3.02606	0.330462	0.125351	6.62987e-05	0.000458036	0.12558	0.414781		0.276839	0.0230102
						-0.288321	0.279841	2.91901	0.342582	0.133948	9.24543e-07	0.000525292	0.134211	0.00504359		0.0950158	0.348938	2.91441	0.343123	0.132846	2.87037e-06	0.000464423	0.133079	0.0177108				-0.179586	0.281002	2.91963	0.342509	0.12678	3.98884e-08	0.000470145	0.127015	0.000243124		0.276382	-0.0115118	3.02546	0.330529	0.125809	6.16078e-05	0.000458042	0.126038	0.385428		0.276382	0.023077
						-0.288778	0.279582	2.919	0.342583	0.134474	9.21497e-07	0.000523498	0.134735	0.0050442		0.0954727	0.349022	2.91439	0.343125	0.133311	2.81543e-06	0.000464457	0.133543	0.0173705				-0.180043	0.280891	2.91963	0.342509	0.12725	5.26768e-08	0.000470244	0.127485	0.000321004		0.275925	-0.0115451	3.02489	0.33059	0.126267	6.16087e-05	0.000458048	0.126496	0.385429		0.275925	0.023144
						-0.289235	0.279326	2.919	0.342584	0.134997	9.39651e-07	0.000521775	0.135258	0.00516055		0.0959295	0.349105	2.91436	0.343128	0.133775	2.8151e-06	0.000464498	0.134008	0.0173669				-0.1805	0.280779	2.91963	0.342509	0.12772	7.12506e-08	0.000470329	0.127955	0.000434111		0.275468	-0.0115785	3.02433	0.330652	0.126725	6.16097e-05	0.000458054	0.126954	0.38543		0.275468	0.0232112
						-0.289692	0.279074	2.91899	0.342585	0.135519	9.41919e-07	0.00052012	0.135779	0.00518947		0.0963863	0.349189	2.91434	0.343131	0.13424	2.81534e-06	0.000464538	0.134472	0.0173669				-0.180957	0.280667	2.91963	0.34251	0.12819	6.16431e-08	0.000470383	0.128426	0.000375531		0.275011	-0.0116119	3.02377	0.330714	0.127183	6.16106e-05	0.000458061	0.127412	0.38543		0.275011	0.0232786
						-0.290149	0.278826	2.91898	0.342586	0.136039	9.39006e-07	0.00051853	0.136298	0.00518929		0.0968432	0.349274	2.91431	0.343134	0.134704	2.81558e-06	0.000464577	0.134937	0.0173669				-0.181414	0.280555	2.91963	0.34251	0.128661	6.1659e-08	0.000470279	0.128896	0.000375712		0.274555	-0.0116455	3.0232	0.330775	0.127641	6.16115e-05	0.000458067	0.12787	0.385431		0.274555	0.0233461
						-0.290606	0.27858	2.91897	0.342586	0.136557	9.36176e-07	0.000517	0.136816	0.00518896		0.0973	0.349358	2.91429	0.343137	0.135169	2.8158e-06	0.000464615	0.135401	0.0173669				-0.18187	0.280444	2.91963	0.34251	0.129131	6.16711e-08	0.000470199	0.129366	0.000375849		0.274098	-0.0116791	3.02264	0.330837	0.128099	6.16125e-05	0.000458073	0.128328	0.385432		0.274098	0.0234138
						-0.291062	0.278338	2.91896	0.342587	0.137074	9.40342e-07	0.000515529	0.137332	0.00522692		0.0977568	0.349443	2.91427	0.34314	0.135634	2.95842e-06	0.000464652	0.135866	0.0182451				-0.182327	0.280332	2.91963	0.34251	0.129601	6.16802e-08	0.000470139	0.129836	0.000375953		0.273641	-0.0117129	3.02208	0.330898	0.128557	6.16134e-05	0.000458079	0.128786	0.385432		0.273641	0.0234816
						-0.291519	0.278099	2.91896	0.342588	0.13759	9.817e-07	0.000514103	0.137847	0.00547195		0.0982137	0.349528	2.91424	0.343142	0.136098	2.96896e-06	0.000464689	0.136331	0.0183086				-0.182784	0.280221	2.91962	0.34251	0.130071	6.1687e-08	0.000470095	0.130306	0.000376029		0.273184	-0.0117467	3.02151	0.33096	0.129015	6.12923e-05	0.000458085	0.129244	0.383419		0.273184	0.0235497
						-0.291976	0.277864	2.91895	0.342589	0.138104	9.78951e-07	0.000512662	0.13836	0.00547196		0.0986705	0.349613	2.91422	0.343145	0.136563	2.96922e-06	0.000464724	0.136795	0.0183088				-0.183241	0.28011	2.91962	0.34251	0.130542	6.16918e-08	0.000470064	0.130777	0.000376083		0.272727	-0.0117806	3.02095	0.331021	0.129473	6.1176e-05	0.000458091	0.129702	0.382686		0.272727	0.0236179
						-0.292433	0.277631	2.91894	0.34259	0.138617	9.92027e-07	0.000511278	0.138872	0.00556006		0.0991273	0.349698	2.91419	0.343148	0.137028	2.96948e-06	0.000464759	0.13726	0.0183091				-0.183698	0.279999	2.91962	0.34251	0.131012	6.1695e-08	0.000470043	0.131247	0.00037612		0.27227	-0.0118145	3.0204	0.331082	0.129931	6.11769e-05	0.000458098	0.13016	0.382686		0.27227	0.0236863
						-0.29289	0.277401	2.91893	0.342591	0.139128	9.9974e-07	0.000509948	0.139383	0.00561791		0.0995841	0.349784	2.91417	0.343151	0.137492	2.96973e-06	0.000464793	0.137725	0.0183093				-0.184155	0.279889	2.91962	0.34251	0.131482	7.88523e-08	0.00047003	0.131717	0.000480731		0.271814	-0.0118486	3.01984	0.331144	0.13039	6.11777e-05	0.000458104	0.130619	0.382686		0.271814	0.0237548
						-0.293347	0.277175	2.91892	0.342592	0.139638	9.97109e-07	0.000508668	0.139892	0.00561722		0.100041	0.349869	2.91414	0.343154	0.137957	2.96998e-06	0.000464826	0.13819	0.0183095				-0.184611	0.279778	2.91962	0.34251	0.131952	9.30404e-08	0.000470024	0.132187	0.000567238		0.271357	-0.0118827	3.01928	0.331205	0.130848	5.69655e-05	0.00045811	0.131077	0.356332		0.271357	0.0238236
						-0.293803	0.276951	2.91891	0.342593	0.140147	9.94551e-07	0.000507437	0.1404	0.00561641		0.100498	0.349955	2.91412	0.343157	0.138422	2.91333e-06	0.000464858	0.138654	0.0179591				-0.185068	0.279668	2.91962	0.34251	0.132422	9.30404e-08	0.000470023	0.132657	0.000567238		0.2709	-0.011917	3.01876	0.331262	0.131306	5.69664e-05	0.000458117	0.131535	0.356333		0.2709	0.0238925
						-0.29426	0.27673	2.9189	0.342594	0.140654	9.92064e-07	0.000506252	0.140907	0.00561547		0.100955	0.350041	2.91409	0.34316	0.138887	2.91303e-06	0.000464896	0.139119	0.0179557				-0.185525	0.279557	2.91962	0.34251	0.132892	9.19727e-08	0.000470027	0.133127	0.000560724		0.270443	-0.0119513	3.01824	0.331319	0.131764	5.69673e-05	0.000458123	0.131993	0.356333		0.270443	0.0239615
						-0.294717	0.276512	2.9189	0.342595	0.14116	9.74817e-07	0.000505111	0.141413	0.00553031		0.101411	0.350127	2.91407	0.343163	0.139352	2.9133e-06	0.000464933	0.139584	0.0179559				-0.185982	0.279446	2.91962	0.34251	0.133362	8.36969e-08	0.000470021	0.133597	0.000510277		0.269986	-0.0119857	3.01772	0.331376	0.132222	5.69681e-05	0.00045813	0.132451	0.356334		0.269986	0.0240308
						-0.295174	0.276296	2.91889	0.342596	0.141665	9.50404e-07	0.000504037	0.141917	0.0054033		0.101868	0.350214	2.91404	0.343166	0.139817	3.01847e-06	0.00046497	0.140049	0.0186027				-0.186439	0.279336	2.91962	0.34251	0.133832	8.36877e-08	0.000469908	0.134067	0.000510343		0.269529	-0.0120202	3.0172	0.331433	0.13268	5.6969e-05	0.000458136	0.132909	0.356334		0.269529	0.0241002
						-0.295631	0.276083	2.91888	0.342597	0.142169	9.53197e-07	0.000503038	0.142421	0.00542994		0.102325	0.350301	2.91402	0.343169	0.140282	3.07035e-06	0.000465006	0.140514	0.018921				-0.186896	0.279226	2.91962	0.34251	0.134302	8.36801e-08	0.000469815	0.134537	0.000510398		0.269073	-0.0120548	3.01669	0.33149	0.133138	5.69699e-05	0.000458143	0.133367	0.356335		0.269073	0.0241699
						-0.296088	0.275873	2.91887	0.342598	0.142673	9.81212e-07	0.000502074	0.142924	0.00560027		0.102782	0.350387	2.91399	0.343172	0.140747	3.07066e-06	0.000465041	0.140979	0.0189215				-0.187352	0.279116	2.91962	0.342511	0.134771	8.36739e-08	0.00046974	0.135006	0.000510442		0.268616	-0.0120894	3.01617	0.331547	0.133596	5.67739e-05	0.000458149	0.133825	0.355103		0.268616	0.0242397
						-0.296544	0.275665	2.91886	0.342599	0.143175	1.02929e-06	0.000501134	0.143425	0.00588567		0.103239	0.350474	2.91396	0.343175	0.141212	3.07097e-06	0.000465075	0.141444	0.0189219				-0.187809	0.279007	2.91962	0.342511	0.135241	8.36689e-08	0.000469678	0.135476	0.000510478		0.268159	-0.0121242	3.01565	0.331603	0.134055	5.65791e-05	0.000458156	0.134284	0.35388		0.268159	0.0243096
						-0.297001	0.275459	2.91885	0.3426	0.143676	1.02747e-06	0.000500174	0.143926	0.00588655		0.103696	0.350562	2.91394	0.343178	0.141677	3.07126e-06	0.000465108	0.141909	0.0189224				-0.188266	0.278898	2.91962	0.342511	0.135711	1.0419e-07	0.000469628	0.135946	0.000635747		0.267702	-0.012159	3.01514	0.33166	0.134513	5.65799e-05	0.000458163	0.134742	0.35388		0.267702	0.0243798
						-0.297458	0.275255	2.91885	0.342601	0.144176	1.0257e-06	0.000499248	0.144426	0.0058873		0.104152	0.350649	2.91391	0.343181	0.142142	3.07155e-06	0.00046514	0.142375	0.0189229				-0.188723	0.278789	2.91962	0.342511	0.136181	1.13702e-07	0.000469588	0.136415	0.000693848		0.267245	-0.0121939	3.01462	0.331717	0.134971	5.65807e-05	0.000458169	0.1352	0.35388		0.267245	0.0244501
						-0.297915	0.275053	2.91884	0.342602	0.144675	1.02397e-06	0.000498355	0.144924	0.00588793		0.104609	0.350736	2.91388	0.343184	0.142607	3.07183e-06	0.000465172	0.14284	0.0189233				-0.18918	0.27868	2.91961	0.342511	0.13665	1.13692e-07	0.000469557	0.136885	0.000693834		0.266788	-0.0122289	3.01411	0.331773	0.135429	5.65815e-05	0.000458176	0.135658	0.35388		0.266788	0.0245206
						-0.298372	0.274854	2.91883	0.342603	0.145174	1.02229e-06	0.000497493	0.145422	0.00588846		0.105066	0.350824	2.91386	0.343188	0.143072	3.0721e-06	0.000465203	0.143305	0.0189237				-0.189637	0.278571	2.91961	0.342511	0.13712	1.13685e-07	0.000469533	0.137354	0.000693824		0.266332	-0.012264	3.01359	0.33183	0.135887	5.27867e-05	0.000458183	0.136116	0.330141		0.266332	0.0245913
						-0.298829	0.274657	2.91882	0.342604	0.145671	1.02066e-06	0.000496661	0.145919	0.00588888		0.105523	0.350912	2.91383	0.343191	0.143537	3.01371e-06	0.000465233	0.14377	0.0185629				-0.190093	0.278463	2.91961	0.342511	0.137589	1.13679e-07	0.000469516	0.137824	0.000693817		0.265875	-0.0122992	3.01311	0.331882	0.136345	5.27875e-05	0.000458189	0.136574	0.330141		0.265875	0.0246622
						-0.299285	0.274462	2.91881	0.342605	0.146168	1.03319e-06	0.000495858	0.146416	0.00597087		0.10598	0.351	2.91381	0.343194	0.144003	3.08353e-06	0.000465269	0.144235	0.0189914				-0.19055	0.278355	2.91961	0.342511	0.138059	1.12781e-07	0.000469504	0.138293	0.000688353		0.265418	-0.0123345	3.01264	0.331935	0.136804	5.27884e-05	0.000458196	0.137033	0.330141		0.265418	0.0247333
						-0.299742	0.27427	2.9188	0.342606	0.146664	1.04389e-06	0.000495082	0.146911	0.00604212		0.106437	0.351088	2.91378	0.343197	0.144468	3.17406e-06	0.000465305	0.144701	0.0195475				-0.191007	0.278246	2.91961	0.342511	0.138528	1.05847e-07	0.000469485	0.138763	0.000646053		0.264961	-0.0123699	3.01216	0.331988	0.137262	5.27892e-05	0.000458203	0.137491	0.330142		0.264961	0.0248045
						-0.300199	0.274079	2.91879	0.342607	0.147159	1.04229e-06	0.000494332	0.147406	0.00604204		0.106893	0.351177	2.91375	0.3432	0.144933	3.17441e-06	0.000465339	0.145166	0.0195482				-0.191464	0.278138	2.91961	0.342512	0.138998	1.05816e-07	0.000469388	0.139232	0.000646		0.264504	-0.0124053	3.01168	0.332041	0.13772	5.27901e-05	0.00045821	0.137949	0.330142		0.264504	0.024876
						-0.300656	0.27389	2.91878	0.342608	0.147653	1.04074e-06	0.000493608	0.1479	0.00604188		0.10735	0.351265	2.91373	0.343203	0.145399	3.17476e-06	0.000465373	0.145631	0.0195489				-0.191921	0.27803	2.91961	0.342512	0.139467	1.0579e-07	0.000469305	0.139702	0.000645955		0.264048	-0.0124409	3.0112	0.332094	0.138178	5.26893e-05	0.000458217	0.138407	0.329507		0.264048	0.0249476
						-0.301113	0.273703	2.91878	0.342609	0.148147	1.04812e-06	0.000492907	0.148393	0.00609341		0.107807	0.351354	2.9137	0.343206	0.145864	3.1751e-06	0.000465406	0.146097	0.0195496				-0.192377	0.277923	2.91961	0.342512	0.139936	1.2856e-07	0.000469234	0.140171	0.000785108		0.263591	-0.0124765	3.01072	0.332146	0.138636	5.24395e-05	0.000458224	0.138865	0.327939		0.263591	0.0250194
						-0.30157	0.273518	2.91877	0.342611	0.148639	1.10332e-06	0.000492222	0.148886	0.00642325		0.108264	0.351443	2.91367	0.343209	0.146329	3.17543e-06	0.000465438	0.146562	0.0195503				-0.192834	0.277815	2.91961	0.342512	0.140406	1.34553e-07	0.000469173	0.14064	0.000821812		0.263134	-0.0125122	3.01025	0.332199	0.139095	5.24403e-05	0.000458231	0.139324	0.327939		0.263134	0.0250914
						-0.302026	0.273335	2.91876	0.342612	0.149132	1.10177e-06	0.000491517	0.149377	0.00642341		0.108721	0.351532	2.91365	0.343213	0.146795	3.17575e-06	0.00046547	0.147028	0.019551				-0.193291	0.277708	2.91961	0.342512	0.140875	1.34525e-07	0.000469123	0.141109	0.000821733		0.262677	-0.012548	3.00977	0.332251	0.139553	5.24411e-05	0.000458238	0.139782	0.327939		0.262677	0.0251636
						-0.302483	0.273153	2.91875	0.342613	0.149623	1.10026e-06	0.000490836	0.149869	0.00642349		0.109178	0.351621	2.91362	0.343216	0.14726	3.17606e-06	0.000465501	0.147493	0.0195516				-0.193748	0.277602	2.9196	0.342512	0.141344	1.34502e-07	0.00046908	0.141578	0.000821667		0.26222	-0.0125839	3.0093	0.332304	0.140011	5.24418e-05	0.000458246	0.14024	0.327939		0.26222	0.0252359
						-0.30294	0.272974	2.91874	0.342614	0.150114	1.11762e-06	0.000490177	0.150359	0.00653365		0.109634	0.351711	2.91359	0.343219	0.147726	3.11293e-06	0.000465531	0.147959	0.0191617				-0.194205	0.277495	2.9196	0.342512	0.141813	1.34483e-07	0.000469045	0.142048	0.000821611		0.261763	-0.0126199	3.00882	0.332356	0.140469	5.24426e-05	0.000458253	0.140698	0.327939		0.261763	0.0253085
						-0.303397	0.272796	2.91873	0.342615	0.150604	1.12383e-06	0.000489541	0.150849	0.00657848		0.110091	0.3518	2.91357	0.343222	0.148191	3.07676e-06	0.000465539	0.148424	0.0189387				-0.194662	0.277389	2.9196	0.342512	0.142282	1.34467e-07	0.000469015	0.142517	0.000821565		0.261307	-0.012656	3.00835	0.332409	0.140928	4.90133e-05	0.00045826	0.141157	0.30649		0.261307	0.0253812
						-0.303854	0.27262	2.91872	0.342616	0.151094	1.12236e-06	0.000488926	0.151338	0.00657811		0.110548	0.35189	2.91354	0.343225	0.148657	3.14253e-06	0.000465525	0.14889	0.0193442				-0.195118	0.277283	2.9196	0.342513	0.142751	1.34454e-07	0.000468992	0.142986	0.000821529		0.26085	-0.0126922	3.0079	0.332458	0.141386	4.90141e-05	0.000458267	0.141615	0.30649		0.26085	0.0254541
						-0.304311	0.272446	2.91871	0.342617	0.151583	1.12092e-06	0.000488331	0.151827	0.00657769		0.111005	0.35198	2.91351	0.343228	0.149122	3.1419e-06	0.000465517	0.149355	0.0193406				-0.195575	0.277177	2.9196	0.342513	0.14322	1.33727e-07	0.000468974	0.143455	0.000817119		0.260393	-0.0127285	3.00746	0.332507	0.141844	4.90149e-05	0.000458274	0.142073	0.30649		0.260393	0.0255272
						-0.304767	0.272273	2.9187	0.342618	0.152071	1.11952e-06	0.000487756	0.152315	0.00657721		0.111462	0.352069	2.91349	0.343231	0.149588	3.14187e-06	0.000465509	0.149821	0.0193407				-0.196032	0.277071	2.9196	0.342513	0.143689	1.2816e-07	0.000468951	0.143924	0.000783141		0.259936	-0.0127648	3.00702	0.332556	0.142302	4.90157e-05	0.000458282	0.142532	0.30649		0.259936	0.0256005
						-0.305224	0.272102	2.91869	0.342619	0.152559	1.11815e-06	0.000487199	0.152802	0.00657667		0.111919	0.352159	2.91346	0.343235	0.150053	3.14184e-06	0.000465502	0.150286	0.0193409				-0.196489	0.276965	2.9196	0.342513	0.144158	1.52146e-07	0.000468866	0.144392	0.000929878		0.259479	-0.0128013	3.00657	0.332605	0.142761	4.89866e-05	0.000458289	0.14299	0.306303		0.259479	0.025674
						-0.305681	0.271933	2.91868	0.342621	0.153046	1.11681e-06	0.00048666	0.153289	0.00657609		0.112375	0.352248	2.91343	0.343238	0.150519	3.14181e-06	0.000465494	0.150752	0.019341				-0.196946	0.276859	2.9196	0.342513	0.144627	1.55711e-07	0.000468792	0.144861	0.000951818		0.259022	-0.0128378	3.00613	0.332654	0.143219	4.87002e-05	0.000458297	0.143448	0.304507		0.259022	0.0257477
						-0.306138	0.271765	2.91867	0.342622	0.153533	1.12562e-06	0.000486138	0.153776	0.00663508		0.112832	0.352337	2.91341	0.343241	0.150984	3.14179e-06	0.000465487	0.151217	0.0193411				-0.197403	0.276754	2.9196	0.342513	0.145096	1.55662e-07	0.000468727	0.14533	0.000951645		0.258566	-0.0128745	3.00569	0.332702	0.143677	4.87009e-05	0.000458304	0.143906	0.304507		0.258566	0.0258216
						-0.306595	0.271599	2.91866	0.342623	0.154019	1.20777e-06	0.000485627	0.154262	0.00712682		0.113289	0.352427	2.91338	0.343244	0.15145	3.14176e-06	0.000465481	0.151683	0.0193413				-0.197859	0.276649	2.91959	0.342513	0.145564	1.55618e-07	0.00046867	0.145799	0.000951493		0.258109	-0.0129112	3.00525	0.332751	0.144136	4.87017e-05	0.000458312	0.144365	0.304506		0.258109	0.0258956
						-0.307051	0.271434	2.91865	0.342624	0.154504	1.20032e-06	0.000485095	0.154747	0.00709058		0.113746	0.352516	2.91335	0.343247	0.151915	3.14174e-06	0.000465474	0.152148	0.0193414				-0.198316	0.276544	2.91959	0.342514	0.146033	1.5558e-07	0.000468621	0.146267	0.000951361		0.257652	-0.012948	3.00481	0.3328	0.144594	4.87024e-05	0.000458319	0.144823	0.304506		0.257652	0.0259699
						-0.307508	0.271271	2.91864	0.342625	0.154989	1.18672e-06	0.000484595	0.155232	0.00701749		0.114203	0.352605	2.91333	0.34325	0.152381	3.14693e-06	0.000465467	0.152614	0.0193737				-0.198773	0.27644	2.91959	0.342514	0.146502	1.45475e-07	0.000468579	0.146736	0.000889648		0.257195	-0.012985	3.00437	0.332848	0.145052	4.87032e-05	0.000458327	0.145281	0.304506		0.257195	0.0260443
						-0.307965	0.271109	2.91863	0.342626	0.155474	1.18566e-06	0.000484122	0.155716	0.00701812		0.11466	0.352695	2.9133	0.343253	0.152846	3.3055e-06	0.000465461	0.153079	0.0203501				-0.19923	0.276335	2.91959	0.342514	0.14697	1.32922e-07	0.000468596	0.147205	0.000812851		0.256738	-0.013022	3.00393	0.332897	0.145511	4.87039e-05	0.000458334	0.14574	0.304505		0.256738	0.0261189
						-0.308422	0.270949	2.91862	0.342628	0.155958	1.18464e-06	0.000483663	0.1562	0.00701867		0.115116	0.352784	2.91327	0.343257	0.153312	3.30546e-06	0.000465454	0.153544	0.0203502				-0.199687	0.276231	2.91959	0.342514	0.147439	1.32905e-07	0.000468681	0.147673	0.000812602		0.256281	-0.0130591	3.00349	0.332946	0.145969	4.5596e-05	0.000458342	0.146198	0.285069		0.256281	0.0261938
						-0.308879	0.27079	2.91861	0.342629	0.156442	1.18363e-06	0.000483219	0.156683	0.00701917		0.115573	0.352873	2.91324	0.34326	0.153777	3.24601e-06	0.000465448	0.15401	0.0199844				-0.200144	0.276126	2.91959	0.342514	0.147908	1.32889e-07	0.000468762	0.148142	0.000812364		0.255825	-0.0130963	3.00308	0.332991	0.146427	4.55968e-05	0.00045835	0.146656	0.285069		0.255825	0.0262688
						-0.309336	0.270633	2.9186	0.34263	0.156925	1.18265e-06	0.000482789	0.157166	0.00701961		0.11603	0.352962	2.91322	0.343263	0.154243	3.24539e-06	0.000465449	0.154475	0.0199806				-0.2006	0.276021	2.91959	0.342514	0.148376	1.58396e-07	0.000468839	0.148611	0.00096813		0.255368	-0.0131336	3.00267	0.333037	0.146886	4.55975e-05	0.000458358	0.147115	0.285069		0.255368	0.026344
						-0.309792	0.270477	2.91859	0.342631	0.157408	1.18169e-06	0.000482372	0.157649	0.00701999		0.116487	0.353051	2.91319	0.343266	0.154708	3.24539e-06	0.000465449	0.154941	0.0199806				-0.201057	0.275916	2.91959	0.342514	0.148845	1.55165e-07	0.000468905	0.14908	0.000948246		0.254911	-0.013171	3.00226	0.333083	0.147344	4.55983e-05	0.000458366	0.147573	0.285069		0.254911	0.0264194
						-0.310249	0.270322	2.91858	0.342632	0.15789	1.19562e-06	0.000481967	0.158131	0.00710868		0.116944	0.35314	2.91316	0.34327	0.155174	3.2454e-06	0.00046545	0.155406	0.0199806				-0.201514	0.27581	2.91958	0.342515	0.149314	1.55165e-07	0.000468913	0.149548	0.000948231		0.254454	-0.0132085	3.00185	0.333128	0.147802	4.53355e-05	0.000458373	0.148031	0.283421		0.254454	0.026495
						-0.310706	0.270168	2.91857	0.342633	0.158372	1.20671e-06	0.000481574	0.158613	0.00718047		0.1174	0.35323	2.91313	0.343273	0.155639	3.2454e-06	0.00046545	0.155872	0.0199806				-0.201971	0.275704	2.91958	0.342515	0.149783	1.55165e-07	0.000468923	0.150017	0.000948213		0.253997	-0.0132461	3.00144	0.333173	0.148261	4.53133e-05	0.000458381	0.14849	0.283278		0.253997	0.0265708
						-0.311163	0.270016	2.91856	0.342635	0.158854	1.21726e-06	0.000481193	0.159094	0.00724901		0.117857	0.353319	2.91311	0.343276	0.156104	3.2454e-06	0.000465451	0.156337	0.0199806				-0.202428	0.275599	2.91958	0.342515	0.150252	1.55165e-07	0.000468934	0.150486	0.000948193		0.25354	-0.0132838	3.00103	0.333219	0.148719	4.5314e-05	0.000458389	0.148948	0.283277		0.25354	0.0266468
						-0.31162	0.269865	2.91855	0.342636	0.159335	1.28957e-06	0.000480818	0.159575	0.00768561		0.118314	0.353408	2.91308	0.343279	0.15657	3.2454e-06	0.000465451	0.156803	0.0199806				-0.202885	0.275493	2.91958	0.342515	0.150721	1.55166e-07	0.000468946	0.150955	0.00094817		0.253084	-0.0133215	3.00062	0.333264	0.149177	4.53147e-05	0.000458397	0.149407	0.283277		0.253084	0.026723
						-0.312077	0.269715	2.91854	0.342637	0.159816	1.28858e-06	0.000480423	0.160056	0.00768598		0.118771	0.353497	2.91305	0.343283	0.157035	3.38383e-06	0.000465451	0.157268	0.0208328				-0.203341	0.275387	2.91958	0.342515	0.15119	1.55166e-07	0.00046896	0.151424	0.000948144		0.252627	-0.0133594	3.00022	0.333309	0.149636	4.53155e-05	0.000458405	0.149865	0.283276		0.252627	0.0267994
						-0.312533	0.269566	2.91853	0.342638	0.160296	1.2876e-06	0.000480041	0.160536	0.0076863		0.119228	0.353586	2.91302	0.343286	0.157501	3.41251e-06	0.000465452	0.157734	0.0210094				-0.203798	0.275281	2.91958	0.342515	0.151659	1.55166e-07	0.000468975	0.151893	0.000948117		0.25217	-0.0133974	2.99981	0.333355	0.150094	4.53162e-05	0.000458413	0.150323	0.283276		0.25217	0.026876
						-0.31299	0.269418	2.91852	0.34264	0.160776	1.28665e-06	0.00047967	0.161016	0.00768657		0.119685	0.353675	2.91299	0.34329	0.157966	3.41252e-06	0.000465452	0.158199	0.0210094				-0.204255	0.275175	2.91958	0.342515	0.152128	1.55167e-07	0.00046899	0.152362	0.000948088		0.251713	-0.0134355	2.9994	0.3334	0.150553	4.53169e-05	0.000458421	0.150782	0.283275		0.251713	0.0269528
						-0.313447	0.269272	2.91851	0.342641	0.161256	1.28573e-06	0.000479311	0.161496	0.00768679		0.120141	0.353765	2.91296	0.343293	0.158432	3.41252e-06	0.000465452	0.158664	0.0210094				-0.204712	0.275069	2.91957	0.342516	0.152597	1.82412e-07	0.000469007	0.152831	0.00111452		0.251256	-0.0134736	2.99899	0.333445	0.151011	4.24926e-05	0.00045843	0.15124	0.265616		0.251256	0.0270298
						-0.313904	0.269127	2.9185	0.342642	0.161735	1.29168e-06	0.000478962	0.161975	0.00772801		0.120598	0.353854	2.91294	0.343296	0.158897	3.35126e-06	0.000465453	0.15913	0.0206322				-0.205169	0.274963	2.91957	0.342516	0.153066	1.82662e-07	0.000469025	0.1533	0.00111601		0.250799	-0.0135119	2.99861	0.333488	0.151469	4.24933e-05	0.000458438	0.151699	0.265616		0.250799	0.027107
						-0.314361	0.268983	2.91848	0.342644	0.162214	1.3111e-06	0.000478624	0.162454	0.00784974		0.121055	0.353943	2.91291	0.3433	0.159363	3.35066e-06	0.000465459	0.159595	0.0206282				-0.205626	0.274856	2.91957	0.342516	0.153535	1.82153e-07	0.000469043	0.153769	0.00111285		0.250343	-0.0135503	2.99823	0.33353	0.151928	4.24941e-05	0.000458446	0.152157	0.265615		0.250343	0.0271844
						-0.314818	0.26884	2.91847	0.342645	0.162693	1.31018e-06	0.000478295	0.162932	0.00784964		0.121512	0.354032	2.91288	0.343303	0.159828	3.35071e-06	0.000465466	0.160061	0.0206282				-0.206082	0.27475	2.91957	0.342516	0.154004	1.78176e-07	0.000469056	0.154238	0.00108852		0.249886	-0.0135887	2.99785	0.333573	0.152386	4.22961e-05	0.000458455	0.152616	0.264373		0.249886	0.027262
						-0.315274	0.268699	2.91846	0.342646	0.163171	1.30929e-06	0.000477976	0.16341	0.0078495		0.121969	0.354121	2.91285	0.343306	0.160294	3.35075e-06	0.000465472	0.160526	0.0206282				-0.206539	0.274644	2.91957	0.342516	0.154473	1.78167e-07	0.000469023	0.154707	0.00108855		0.249429	-0.0136273	2.99747	0.333615	0.152845	4.22359e-05	0.000458463	0.153074	0.263992		0.249429	0.0273398
						-0.315731	0.268558	2.91845	0.342648	0.163649	1.30841e-06	0.000477666	0.163888	0.00784934		0.122426	0.354211	2.91282	0.34331	0.160759	3.35079e-06	0.000465478	0.160992	0.0206282				-0.206996	0.274537	2.91957	0.342517	0.154942	1.7816e-07	0.000468993	0.155176	0.00108857		0.248972	-0.013666	2.99709	0.333657	0.153303	4.22366e-05	0.000458472	0.153533	0.263991		0.248972	0.0274178
						-0.316188	0.268419	2.91844	0.342649	0.164127	1.32061e-06	0.000477365	0.164365	0.00792749		0.122882	0.3543	2.91279	0.343313	0.161225	3.4575e-06	0.000465484	0.161457	0.0212849				-0.207453	0.274431	2.91957	0.342517	0.155411	1.78154e-07	0.000468968	0.155645	0.00108859		0.248515	-0.0137047	2.99671	0.3337	0.153762	4.22373e-05	0.00045848	0.153991	0.263991		0.248515	0.027496
						-0.316645	0.26828	2.91843	0.34265	0.164604	1.40288e-06	0.000477069	0.164843	0.00842659		0.123339	0.354389	2.91276	0.343317	0.16169	3.52135e-06	0.00046549	0.161923	0.0216777				-0.20791	0.274325	2.91956	0.342517	0.15588	1.78149e-07	0.000468946	0.156114	0.00108861		0.248058	-0.0137436	2.99633	0.333742	0.15422	4.2238e-05	0.000458489	0.154449	0.26399		0.248058	0.0275745
						-0.317102	0.268143	2.91842	0.342652	0.165081	1.40197e-06	0.000476754	0.16532	0.00842669		0.123796	0.354479	2.91273	0.34332	0.162155	3.5214e-06	0.000465495	0.162388	0.0216777				-0.208367	0.274219	2.91956	0.342517	0.156349	1.79869e-07	0.000468927	0.156583	0.00109917		0.247602	-0.0137826	2.99595	0.333784	0.154679	4.22387e-05	0.000458497	0.154908	0.26399		0.247602	0.0276531
						-0.317559	0.268006	2.9184	0.342653	0.165558	1.40108e-06	0.000476448	0.165796	0.00842675		0.124253	0.354568	2.9127	0.343324	0.162621	3.52145e-06	0.000465501	0.162854	0.0216778				-0.208823	0.274113	2.91956	0.342517	0.156818	2.04671e-07	0.000468911	0.157052	0.00125078		0.247145	-0.0138216	2.99557	0.333826	0.155137	4.22394e-05	0.000458506	0.155366	0.263989		0.247145	0.0277319
						-0.318015	0.267871	2.91839	0.342654	0.166034	1.42276e-06	0.000476152	0.166272	0.0085625		0.12471	0.354658	2.91267	0.343327	0.163086	3.52149e-06	0.000465506	0.163319	0.0216778				-0.20928	0.274008	2.91956	0.342517	0.157287	2.04665e-07	0.000468898	0.157521	0.00125078		0.246688	-0.0138608	2.99519	0.333869	0.155596	4.22401e-05	0.000458514	0.155825	0.263989		0.246688	0.027811
						-0.318472	0.267737	2.91838	0.342656	0.166511	1.42684e-06	0.000475865	0.166748	0.00859221		0.125167	0.354747	2.91264	0.343331	0.163552	3.52154e-06	0.000465511	0.163785	0.0216778				-0.209737	0.273902	2.91956	0.342518	0.157755	2.0466e-07	0.000468887	0.15799	0.00125077		0.246231	-0.0139001	2.99481	0.333911	0.156054	3.96669e-05	0.000458523	0.156283	0.247902		0.246231	0.0278903
						-0.318929	0.267603	2.91837	0.342657	0.166986	1.42596e-06	0.000475585	0.167224	0.00859197		0.125623	0.354837	2.91261	0.343334	0.164017	3.45843e-06	0.000465516	0.16425	0.0212891				-0.210194	0.273796	2.91956	0.342518	0.158224	2.04657e-07	0.000468879	0.158459	0.00125077		0.245774	-0.0139394	2.99446	0.33395	0.156513	3.96676e-05	0.000458532	0.156742	0.247902		0.245774	0.0279697
						-0.319386	0.267471	2.91836	0.342659	0.167462	1.4251e-06	0.000475314	0.1677	0.00859171		0.12608	0.354926	2.91258	0.343338	0.164483	3.45786e-06	0.000465527	0.164716	0.0212851				-0.210651	0.273691	2.91955	0.342518	0.158693	2.04338e-07	0.000468873	0.158928	0.00124884		0.245317	-0.0139789	2.9941	0.33399	0.156971	3.95193e-05	0.000458541	0.157201	0.24697		0.245317	0.0280494
						-0.319843	0.26734	2.91834	0.34266	0.167937	1.42427e-06	0.000475051	0.168175	0.00859142		0.126537	0.355016	2.91256	0.343341	0.164949	3.45795e-06	0.000465538	0.165181	0.0212852				-0.211107	0.273585	2.91955	0.342518	0.159162	2.01885e-07	0.000468863	0.159397	0.00123388		0.244861	-0.0140185	2.99375	0.33403	0.15743	3.94331e-05	0.00045855	0.157659	0.246427		0.244861	0.0281293
						-0.3203	0.26721	2.91833	0.342662	0.168412	1.42345e-06	0.000474795	0.16865	0.0085911		0.126994	0.355105	2.91253	0.343345	0.165414	3.53238e-06	0.000465549	0.165647	0.0217428				-0.211564	0.27348	2.91955	0.342518	0.159631	2.01864e-07	0.000468816	0.159865	0.00123387		0.244404	-0.0140582	2.99339	0.334069	0.157888	3.94337e-05	0.000458558	0.158118	0.246426		0.244404	0.0282094
						-0.320756	0.26708	2.91832	0.342663	0.168887	1.42264e-06	0.000474546	0.169124	0.00859076		0.127451	0.355195	2.9125	0.343348	0.16588	3.63204e-06	0.000465559	0.166112	0.0223557				-0.212021	0.273374	2.91955	0.342519	0.1601	2.01844e-07	0.000468773	0.160334	0.00123386		0.243947	-0.014098	2.99304	0.334109	0.158347	3.94344e-05	0.000458567	0.158576	0.246425		0.243947	0.0282897
						-0.321213	0.266952	2.91831	0.342664	0.169362	1.43665e-06	0.000474304	0.169599	0.00867977		0.127908	0.355285	2.91247	0.343352	0.166345	3.63214e-06	0.000465569	0.166578	0.0223559				-0.212478	0.273269	2.91955	0.342519	0.160569	2.05119e-07	0.000468734	0.160803	0.00125399		0.24349	-0.0141378	2.99269	0.334148	0.158805	3.94351e-05	0.000458577	0.159035	0.246425		0.24349	0.0283702
						-0.32167	0.266824	2.9183	0.342666	0.169836	1.5374e-06	0.000474064	0.170073	0.00929312		0.128364	0.355374	2.91243	0.343355	0.166811	3.63224e-06	0.000465579	0.167044	0.022356				-0.212935	0.273164	2.91955	0.342519	0.161037	2.27422e-07	0.000468699	0.161272	0.00139044		0.243033	-0.0141778	2.99233	0.334187	0.159264	3.94357e-05	0.000458586	0.159493	0.246424		0.243033	0.028451
						-0.322127	0.266698	2.91828	0.342667	0.17031	1.55711e-06	0.000473809	0.170547	0.00941737		0.128821	0.355464	2.9124	0.343359	0.167276	3.63234e-06	0.000465589	0.167509	0.0223562				-0.213392	0.273059	2.91954	0.342519	0.161506	2.27402e-07	0.000468667	0.16174	0.00139041		0.242577	-0.0142179	2.99198	0.334227	0.159723	3.94364e-05	0.000458595	0.159952	0.246423		0.242577	0.0285319
						-0.322584	0.266572	2.91827	0.342669	0.170784	1.55624e-06	0.000473561	0.171021	0.00941706		0.129278	0.355554	2.91237	0.343363	0.167742	3.63243e-06	0.000465598	0.167975	0.0223563				-0.213848	0.272955	2.91954	0.34252	0.161975	2.27383e-07	0.000468639	0.162209	0.00139038		0.24212	-0.0142581	2.99163	0.334266	0.160181	3.94371e-05	0.000458604	0.160411	0.246423		0.24212	0.0286131
						-0.323041	0.266447	2.91826	0.34267	0.171257	1.5541e-06	0.00047332	0.171494	0.0094089		0.129735	0.355644	2.91234	0.343366	0.168208	3.63252e-06	0.000465607	0.16844	0.0223564				-0.214305	0.27285	2.91954	0.34252	0.162443	2.27366e-07	0.000468614	0.162678	0.00139035		0.241663	-0.0142984	2.99127	0.334306	0.16064	3.94378e-05	0.000458613	0.160869	0.246422		0.241663	0.0286945
						-0.323497	0.266323	2.91824	0.342672	0.171731	1.53576e-06	0.000473086	0.171967	0.00930241		0.130192	0.355734	2.91231	0.34337	0.168673	3.63261e-06	0.000465616	0.168906	0.0223566				-0.214762	0.272746	2.91954	0.34252	0.162912	2.27351e-07	0.000468591	0.163146	0.00139033		0.241206	-0.0143388	2.99092	0.334345	0.161098	3.70878e-05	0.000458622	0.161328	0.231734		0.241206	0.0287761
						-0.323954	0.2662	2.91823	0.342674	0.172204	1.53511e-06	0.000472868	0.17244	0.00930277		0.130649	0.355824	2.91228	0.343373	0.169139	3.5676e-06	0.000465624	0.169372	0.021956				-0.215219	0.272641	2.91954	0.34252	0.163381	2.27338e-07	0.000468572	0.163615	0.00139031		0.240749	-0.0143793	2.99059	0.334382	0.161557	3.69769e-05	0.000458632	0.161786	0.231036		0.240749	0.0288579
						-0.324411	0.266078	2.91822	0.342675	0.172677	1.53447e-06	0.000472655	0.172913	0.0093031		0.131105	0.355914	2.91225	0.343377	0.169604	3.60901e-06	0.000465639	0.169837	0.0222102				-0.215676	0.272537	2.91953	0.34252	0.163849	2.27217e-07	0.000468555	0.164083	0.00138961		0.240292	-0.0144199	2.99026	0.334419	0.162016	3.68741e-05	0.000458641	0.162245	0.230389		0.240292	0.02894
						-0.324868	0.265957	2.9182	0.342677	0.173149	1.53385e-06	0.000472448	0.173386	0.00930339		0.131562	0.356004	2.91222	0.343381	0.17007	3.74459e-06	0.000465653	0.170303	0.0230439				-0.216133	0.272433	2.91953	0.342521	0.164318	2.26351e-07	0.000468535	0.164552	0.00138437		0.239836	-0.0144607	2.98993	0.334456	0.162474	3.68748e-05	0.000458651	0.162704	0.230389		0.239836	0.0290222
						-0.325325	0.265836	2.91819	0.342678	0.173622	1.53324e-06	0.000472247	0.173858	0.00930365		0.132019	0.356095	2.91219	0.343384	0.170536	3.74475e-06	0.000465667	0.170768	0.0230442				-0.216589	0.272329	2.91953	0.342521	0.164786	2.3063e-07	0.000468484	0.16502	0.0014107		0.239379	-0.0145015	2.9896	0.334493	0.162933	3.68754e-05	0.00045866	0.163162	0.230388		0.239379	0.0291047
						-0.325782	0.265717	2.91818	0.34268	0.174094	1.54893e-06	0.000472051	0.17433	0.00940278		0.132476	0.356185	2.91216	0.343388	0.171001	3.74491e-06	0.00046568	0.171234	0.0230445				-0.217046	0.272225	2.91953	0.342521	0.165255	2.51037e-07	0.000468437	0.165489	0.00153568		0.238922	-0.0145424	2.98927	0.33453	0.163392	3.68761e-05	0.00045867	0.163621	0.230387		0.238922	0.0291874
						-0.326238	0.265598	2.91816	0.342681	0.174566	1.57649e-06	0.000471861	0.174802	0.00957397		0.132933	0.356275	2.91212	0.343392	0.171467	3.74506e-06	0.000465693	0.1717	0.0230448				-0.217503	0.272121	2.91953	0.342521	0.165723	2.50999e-07	0.000468394	0.165957	0.00153559		0.238465	-0.0145835	2.98894	0.334567	0.16385	3.68767e-05	0.000458679	0.16408	0.230386		0.238465	0.0292704
						-0.326695	0.26548	2.91815	0.342683	0.175038	1.68292e-06	0.000471672	0.175274	0.0102244		0.13339	0.356366	2.91209	0.343396	0.171933	3.74521e-06	0.000465706	0.172166	0.0230451				-0.21796	0.272018	2.91952	0.342522	0.166191	2.50965e-07	0.000468354	0.166426	0.00153551		0.238008	-0.0146246	2.98861	0.334604	0.164309	3.68774e-05	0.000458689	0.164538	0.230386		0.238008	0.0293535
						-0.327152	0.265362	2.91814	0.342684	0.17551	1.68225e-06	0.000471467	0.175745	0.0102247		0.133846	0.356456	2.91206	0.343399	0.172398	3.74536e-06	0.000465718	0.172631	0.0230454				-0.218417	0.271915	2.91952	0.342522	0.16666	2.50933e-07	0.000468318	0.166894	0.00153543		0.237551	-0.0146659	2.98828	0.33464	0.164768	3.6878e-05	0.000458699	0.164997	0.230385		0.237551	0.0294369
						-0.327609	0.265246	2.91812	0.342686	0.175981	1.68159e-06	0.000471268	0.176217	0.010225		0.134303	0.356547	2.91203	0.343403	0.172864	3.7455e-06	0.000465731	0.173097	0.0230457				-0.218874	0.271812	2.91952	0.342522	0.167128	2.50904e-07	0.000468285	0.167362	0.00153536		0.237095	-0.0147072	2.98795	0.334677	0.165226	3.68787e-05	0.000458708	0.165456	0.230384		0.237095	0.0295205
						-0.328066	0.26513	2.91811	0.342688	0.176452	1.68094e-06	0.000471075	0.176688	0.0102253		0.13476	0.356637	2.912	0.343407	0.17333	3.74564e-06	0.000465743	0.173563	0.0230459				-0.21933	0.271709	2.91952	0.342522	0.167596	2.50878e-07	0.000468255	0.167831	0.0015353		0.236638	-0.0147487	2.98762	0.334714	0.165685	3.68793e-05	0.000458718	0.165914	0.230383		0.236638	0.0296043
						-0.328522	0.265015	2.91809	0.34269	0.176923	1.68031e-06	0.000470887	0.177159	0.0102255		0.135217	0.356728	2.91197	0.343411	0.173796	3.69435e-06	0.000465754	0.174028	0.0227297				-0.219787	0.271606	2.91951	0.342523	0.168065	2.50854e-07	0.000468228	0.168299	0.00153525		0.236181	-0.0147903	2.98729	0.334751	0.166144	3.46442e-05	0.000458728	0.166373	0.216416		0.236181	0.0296884
						-0.328979	0.264901	2.91808	0.342691	0.177394	1.67969e-06	0.000470704	0.17763	0.0102257		0.135674	0.356819	2.91193	0.343414	0.174261	3.69935e-06	0.000465747	0.174494	0.0227608				-0.220244	0.271503	2.91951	0.342523	0.168533	2.50833e-07	0.000468203	0.168767	0.00153519		0.235724	-0.014832	2.98698	0.334786	0.166603	3.45325e-05	0.000458738	0.166832	0.215713		0.235724	0.0297726
						-0.329436	0.264787	2.91806	0.342693	0.177865	1.67908e-06	0.000470526	0.1781	0.0102259		0.136131	0.356909	2.9119	0.343418	0.174727	3.69854e-06	0.000465717	0.17496	0.0227573				-0.220701	0.271401	2.91951	0.342523	0.169001	2.44716e-07	0.000468181	0.169235	0.00149783		0.235267	-0.0148738	2.98668	0.33482	0.167061	3.45331e-05	0.000458748	0.167291	0.215712		0.235267	0.0298571
						-0.329893	0.264675	2.91805	0.342695	0.178336	1.70111e-06	0.000470353	0.178571	0.0103638		0.136587	0.357	2.91187	0.343422	0.175193	3.69841e-06	0.000465688	0.175426	0.022758				-0.221158	0.271298	2.91951	0.342523	0.169469	2.5657e-07	0.000468191	0.169703	0.00157035		0.23481	-0.0149157	2.98637	0.334855	0.16752	3.45338e-05	0.000458758	0.167749	0.215712		0.23481	0.0299419
						-0.33035	0.264563	2.91804	0.342696	0.178806	1.70581e-06	0.000470185	0.179041	0.0103962		0.137044	0.35709	2.91184	0.343425	0.175659	3.69828e-06	0.000465659	0.175891	0.0227586				-0.221615	0.271196	2.91951	0.342524	0.169938	2.56571e-07	0.000468196	0.170172	0.00157034		0.234354	-0.0149577	2.98606	0.334889	0.167979	3.45344e-05	0.000458768	0.168208	0.215711		0.234354	0.0300268
						-0.330807	0.264451	2.91802	0.342698	0.179276	1.7052e-06	0.00047002	0.179511	0.0103962		0.137501	0.357181	2.91181	0.343429	0.176124	3.69816e-06	0.000465632	0.176357	0.0227592				-0.222071	0.271093	2.9195	0.342524	0.170406	2.56572e-07	0.000468202	0.17064	0.00157033		0.233897	-0.0149998	2.98575	0.334924	0.168438	3.4535e-05	0.000458778	0.168667	0.21571		0.233897	0.030112
						-0.331263	0.264341	2.91801	0.3427	0.179746	1.72361e-06	0.00046986	0.179981	0.010512		0.137958	0.357271	2.91178	0.343433	0.17659	3.69804e-06	0.000465605	0.176823	0.0227598				-0.222528	0.27099	2.9195	0.342524	0.170874	2.56574e-07	0.00046821	0.171108	0.00157031		0.23344	-0.0150421	2.98545	0.334958	0.168896	3.45607e-05	0.000458789	0.169126	0.215866		0.23344	0.0301974
						-0.33172	0.264231	2.91799	0.342701	0.180216	1.844e-06	0.000469701	0.180451	0.01125		0.138415	0.357361	2.91175	0.343437	0.177055	3.69793e-06	0.000465579	0.177288	0.0227603				-0.222985	0.270888	2.9195	0.342524	0.171342	2.56576e-07	0.000468218	0.171576	0.00157029		0.232983	-0.0150844	2.98514	0.334993	0.169355	3.46538e-05	0.000458799	0.169585	0.216442		0.232983	0.0302831
						-0.332177	0.264122	2.91798	0.342703	0.180686	1.84335e-06	0.000469528	0.18092	0.0112502		0.138871	0.357451	2.91171	0.34344	0.177521	3.69782e-06	0.000465554	0.177754	0.0227609				-0.223442	0.270785	2.9195	0.342525	0.17181	2.56578e-07	0.000468227	0.172044	0.00157028		0.232526	-0.0151269	2.98483	0.335028	0.169814	3.46547e-05	0.000458809	0.170043	0.216443		0.232526	0.030369
						-0.332634	0.264013	2.91796	0.342705	0.181155	1.84272e-06	0.00046936	0.18139	0.0112504		0.139328	0.35754	2.91168	0.343444	0.177987	3.69771e-06	0.000465529	0.178219	0.0227614				-0.223899	0.270683	2.9195	0.342525	0.172279	2.5658e-07	0.000468236	0.172513	0.00157026		0.232069	-0.0151695	2.98452	0.335062	0.170273	3.46556e-05	0.000458819	0.170502	0.216444		0.232069	0.0304551
						-0.333091	0.263906	2.91794	0.342707	0.181625	1.8421e-06	0.000469197	0.181859	0.0112505		0.139785	0.35763	2.91165	0.343448	0.178452	3.85479e-06	0.000465505	0.178685	0.0237296				-0.224356	0.27058	2.91949	0.342525	0.172747	2.56582e-07	0.000468247	0.172981	0.00157024		0.231613	-0.0152122	2.98421	0.335097	0.170732	3.45582e-05	0.00045883	0.170961	0.215831		0.231613	0.0305414
						-0.333548	0.263799	2.91793	0.342709	0.182094	1.84149e-06	0.000469038	0.182328	0.0112506		0.140242	0.357719	2.91162	0.343451	0.178918	3.8787e-06	0.000465482	0.17915	0.0238779				-0.224812	0.270477	2.91949	0.342525	0.173215	2.61954e-07	0.000468258	0.173449	0.00160307		0.231156	-0.015255	2.9839	0.335132	0.17119	3.24957e-05	0.00045884	0.17142	0.202945		0.231156	0.030628
						-0.334004	0.263692	2.91791	0.342711	0.182563	1.86709e-06	0.000468883	0.182797	0.0114108		0.140699	0.357809	2.91159	0.343455	0.179383	3.81146e-06	0.000465459	0.179616	0.0234651				-0.225269	0.270374	2.91949	0.342526	0.173683	2.81404e-07	0.00046827	0.173917	0.00172206		0.230699	-0.0152979	2.98361	0.335164	0.171649	3.24966e-05	0.00045885	0.171879	0.202946		0.230699	0.0307148
						-0.334461	0.263587	2.9179	0.342712	0.183032	1.86845e-06	0.000468732	0.183266	0.0114228		0.141156	0.357898	2.91155	0.343459	0.179849	3.81066e-06	0.000465443	0.180081	0.023461				-0.225726	0.270271	2.91949	0.342526	0.174152	2.81601e-07	0.000468282	0.174386	0.00172322		0.230242	-0.0153409	2.98332	0.335197	0.172108	3.24975e-05	0.000458861	0.172338	0.202947		0.230242	0.0308018
						-0.334918	0.263482	2.91788	0.342714	0.1835	1.86785e-06	0.000468585	0.183735	0.0114227		0.141612	0.357987	2.91152	0.343463	0.180314	3.81056e-06	0.000465427	0.180547	0.0234612				-0.226183	0.270168	2.91948	0.342526	0.17462	2.83092e-07	0.000468292	0.174854	0.00173231		0.229785	-0.015384	2.98304	0.335229	0.172567	3.24984e-05	0.000458872	0.172796	0.202948		0.229785	0.0308891
						-0.335375	0.263377	2.91787	0.342716	0.183969	1.86726e-06	0.000468442	0.184203	0.0114225		0.142069	0.358076	2.91149	0.343467	0.180779	3.81046e-06	0.000465412	0.181012	0.0234614				-0.22664	0.270065	2.91948	0.342527	0.175088	2.83085e-07	0.000468275	0.175322	0.00173232		0.229328	-0.0154272	2.98275	0.335262	0.173026	3.24993e-05	0.000458882	0.173255	0.202949		0.229328	0.0309766
						-0.335832	0.263274	2.91785	0.342718	0.184437	1.86668e-06	0.000468303	0.184672	0.0114224		0.142526	0.358165	2.91146	0.343471	0.181245	3.81037e-06	0.000465397	0.181477	0.0234616				-0.227097	0.269963	2.91948	0.342527	0.175556	2.83079e-07	0.000468261	0.175791	0.00173234		0.228872	-0.0154706	2.98246	0.335294	0.173485	3.25002e-05	0.000458893	0.173714	0.202949		0.228872	0.0310643
						-0.336289	0.263171	2.91783	0.34272	0.184906	1.88754e-06	0.000468167	0.18514	0.0115534		0.142983	0.358254	2.91143	0.343474	0.18171	3.81028e-06	0.000465382	0.181943	0.0234618				-0.227553	0.26986	2.91948	0.342527	0.176025	2.83074e-07	0.000468248	0.176259	0.00173236		0.228415	-0.0155141	2.98217	0.335327	0.173944	3.25011e-05	0.000458904	0.174173	0.20295		0.228415	0.0311523
						-0.336745	0.263068	2.91782	0.342722	0.185374	2.02342e-06	0.000468032	0.185608	0.0123887		0.14344	0.358343	2.91139	0.343478	0.182176	3.81019e-06	0.000465368	0.182408	0.023462				-0.22801	0.269757	2.91947	0.342527	0.176493	2.83069e-07	0.000468237	0.176727	0.00173237		0.227958	-0.0155577	2.98188	0.335359	0.174403	3.2502e-05	0.000458915	0.174632	0.202951		0.227958	0.0312405
						-0.337202	0.262966	2.9178	0.342724	0.185842	2.02279e-06	0.000467884	0.186076	0.0123887		0.143897	0.358431	2.91136	0.343482	0.182641	3.93199e-06	0.000465354	0.182874	0.0242126				-0.228467	0.269654	2.91947	0.342528	0.176961	2.83065e-07	0.000468227	0.177195	0.00173238		0.227501	-0.0156014	2.98159	0.335392	0.174861	3.25029e-05	0.000458926	0.175091	0.202952		0.227501	0.0313289
						-0.337659	0.262865	2.91778	0.342726	0.18631	2.02218e-06	0.00046774	0.186544	0.0123888		0.144353	0.35852	2.91133	0.343486	0.183106	3.99421e-06	0.000465341	0.183339	0.0245965				-0.228924	0.269552	2.91947	0.342528	0.177429	2.88794e-07	0.000468218	0.177663	0.00176747		0.227044	-0.0156452	2.9813	0.335424	0.17532	3.24252e-05	0.000458937	0.17555	0.202462		0.227044	0.0314176
						-0.338116	0.262765	2.91777	0.342728	0.186778	2.04862e-06	0.0004676	0.187011	0.0125545		0.14481	0.358609	2.91129	0.34349	0.183572	3.99411e-06	0.000465328	0.183804	0.0245965				-0.229381	0.269449	2.91947	0.342528	0.177898	3.07213e-07	0.000468211	0.178132	0.00188023		0.226587	-0.0156891	2.98101	0.335456	0.175779	3.22539e-05	0.000458948	0.176009	0.201387		0.226587	0.0315065
						-0.338573	0.262665	2.91775	0.34273	0.187245	2.04932e-06	0.000467464	0.187479	0.0125624		0.145267	0.358697	2.91126	0.343494	0.184037	3.994e-06	0.000465315	0.18427	0.0245966				-0.229838	0.269346	2.91946	0.342529	0.178366	3.07209e-07	0.000468206	0.1786	0.00188023		0.226131	-0.0157331	2.98073	0.335489	0.176238	3.05185e-05	0.000458959	0.176468	0.190548		0.226131	0.0315957
						-0.33903	0.262566	2.91773	0.342732	0.187713	2.04871e-06	0.000467332	0.187946	0.0125623		0.145724	0.358786	2.91123	0.343498	0.184502	3.92472e-06	0.000465303	0.184735	0.0241705				-0.230294	0.269244	2.91946	0.342529	0.178834	3.07207e-07	0.000468201	0.179068	0.00188023		0.225674	-0.0157773	2.98046	0.335519	0.176697	3.05194e-05	0.00045897	0.176927	0.190548		0.225674	0.0316851
						-0.339486	0.262467	2.91771	0.342734	0.18818	2.04811e-06	0.000467203	0.188414	0.0125621		0.146181	0.358874	2.91119	0.343502	0.184968	3.92394e-06	0.000465296	0.1852	0.0241661				-0.230751	0.269141	2.91946	0.342529	0.179302	3.07642e-07	0.000468198	0.179536	0.00188291		0.225217	-0.0158216	2.98018	0.33555	0.177156	3.05203e-05	0.000458981	0.177386	0.190549		0.225217	0.0317747
						-0.339943	0.26237	2.9177	0.342736	0.188647	2.04753e-06	0.000467077	0.188881	0.0125619		0.146638	0.358962	2.91116	0.343506	0.185433	3.92389e-06	0.00046529	0.185666	0.0241661				-0.231208	0.269039	2.91946	0.342529	0.17977	3.11028e-07	0.000468192	0.180005	0.00190366		0.22476	-0.015866	2.97991	0.33558	0.177615	3.05211e-05	0.000458993	0.177845	0.19055		0.22476	0.0318646
						-0.3404	0.262272	2.91768	0.342738	0.189114	2.04696e-06	0.000466954	0.189348	0.0125617		0.147094	0.359051	2.91113	0.34351	0.185898	3.92385e-06	0.000465284	0.186131	0.0241661				-0.231665	0.268936	2.91945	0.34253	0.180239	3.11011e-07	0.000468165	0.180473	0.00190366		0.224303	-0.0159105	2.97964	0.335611	0.178074	3.0522e-05	0.000459004	0.178304	0.19055		0.224303	0.0319547
						-0.340857	0.262176	2.91766	0.34274	0.189581	2.0464e-06	0.000466835	0.189815	0.0125615		0.147551	0.359139	2.91109	0.343514	0.186363	3.9238e-06	0.000465278	0.186596	0.0241662				-0.232122	0.268834	2.91945	0.34253	0.180707	3.10995e-07	0.000468139	0.180941	0.00190367		0.223847	-0.0159551	2.97937	0.335641	0.178533	3.05228e-05	0.000459015	0.178763	0.190551		0.223847	0.0320451
						-0.341314	0.262079	2.91764	0.342742	0.190048	2.06995e-06	0.000466718	0.190281	0.0127092		0.148008	0.359227	2.91106	0.343518	0.186829	4.00714e-06	0.000465272	0.187061	0.0246797				-0.232578	0.268731	2.91945	0.34253	0.181175	3.1098e-07	0.000468115	0.181409	0.00190368		0.22339	-0.0159998	2.9791	0.335672	0.178992	3.05237e-05	0.000459027	0.179222	0.190552		0.22339	0.0321357
						-0.341771	0.261984	2.91763	0.342744	0.190515	2.22292e-06	0.000466602	0.190748	0.0136518		0.148465	0.359315	2.91103	0.343522	0.187294	4.11097e-06	0.000465267	0.187527	0.0253196				-0.233035	0.268629	2.91945	0.342531	0.181643	3.16903e-07	0.000468094	0.181877	0.00194002		0.222933	-0.0160447	2.97883	0.335702	0.179451	3.05246e-05	0.000459038	0.179681	0.190552		0.222933	0.0322266
						-0.342227	0.261889	2.91761	0.342747	0.190981	2.24748e-06	0.000466475	0.191215	0.0138064		0.148922	0.359404	2.91099	0.343526	0.187759	4.11092e-06	0.000465261	0.187992	0.0253195				-0.233492	0.268527	2.91944	0.342531	0.182111	3.34504e-07	0.000468073	0.182345	0.00204786		0.222476	-0.0160897	2.97856	0.335733	0.17991	3.04586e-05	0.00045905	0.18014	0.190135		0.222476	0.0323177
						-0.342684	0.261794	2.91759	0.342749	0.191448	2.25013e-06	0.000466351	0.191681	0.0138264		0.149379	0.359492	2.91096	0.34353	0.188225	4.11087e-06	0.000465256	0.188457	0.0253195				-0.233949	0.268425	2.91944	0.342531	0.182579	3.34489e-07	0.000468055	0.182813	0.00204785		0.222019	-0.0161348	2.97829	0.335763	0.180369	3.02959e-05	0.000459062	0.180599	0.189115		0.222019	0.0324091
						-0.343141	0.261701	2.91757	0.342751	0.191914	2.24952e-06	0.00046623	0.192147	0.0138262		0.149835	0.35958	2.91092	0.343534	0.18869	4.11082e-06	0.000465251	0.188922	0.0253195				-0.234406	0.268323	2.91944	0.342532	0.183047	3.34475e-07	0.000468038	0.183281	0.00204784		0.221562	-0.01618	2.97802	0.335794	0.180828	3.02967e-05	0.000459073	0.181058	0.189116		0.221562	0.0325007
						-0.343598	0.261608	2.91755	0.342753	0.19238	2.24891e-06	0.000466113	0.192613	0.013826		0.150292	0.359668	2.91089	0.343538	0.189155	4.11077e-06	0.000465246	0.189388	0.0253194				-0.234863	0.268221	2.91943	0.342532	0.183515	3.34463e-07	0.000468023	0.183749	0.00204783		0.221106	-0.0162253	2.97775	0.335824	0.181287	2.8698e-05	0.000459085	0.181517	0.179131		0.221106	0.0325925
						-0.344055	0.261515	2.91753	0.342756	0.192847	2.24832e-06	0.000465999	0.19308	0.0138257		0.150749	0.359756	2.91085	0.343542	0.18962	4.03938e-06	0.000465241	0.189853	0.02488				-0.235319	0.26812	2.91943	0.342532	0.183983	3.34451e-07	0.000468009	0.184217	0.00204782		0.220649	-0.0162708	2.9775	0.335853	0.181746	2.86988e-05	0.000459097	0.181976	0.179132		0.220649	0.0326846
						-0.344512	0.261423	2.91751	0.342758	0.193313	2.24775e-06	0.000465887	0.193545	0.0138255		0.151206	0.359844	2.91082	0.343546	0.190086	4.03864e-06	0.000465242	0.190318	0.0248754				-0.235776	0.268018	2.91943	0.342533	0.184451	3.3514e-07	0.000467996	0.184685	0.0020521		0.220192	-0.0163163	2.97724	0.335881	0.182206	2.86997e-05	0.000459109	0.182435	0.179133		0.220192	0.032777
						-0.344968	0.261332	2.91749	0.34276	0.193778	2.2374e-06	0.000465778	0.194011	0.0137651		0.151663	0.359932	2.91078	0.34355	0.190551	4.03865e-06	0.000465243	0.190783	0.0248754				-0.236233	0.267916	2.91943	0.342533	0.184919	3.40545e-07	0.000467982	0.185153	0.00208525		0.219735	-0.016362	2.97699	0.33591	0.182665	2.87005e-05	0.000459121	0.182894	0.179133		0.219735	0.0328696
						-0.345425	0.261241	2.91747	0.342762	0.194244	2.23322e-06	0.000465675	0.194477	0.0137424		0.15212	0.36002	2.91075	0.343554	0.191016	4.08132e-06	0.000465244	0.191249	0.0251381				-0.23669	0.267815	2.91942	0.342533	0.185387	3.40518e-07	0.000467949	0.185621	0.00208523		0.219278	-0.0164078	2.97673	0.335939	0.183124	2.87013e-05	0.000459133	0.183353	0.179134		0.219278	0.0329625
						-0.345882	0.26115	2.91745	0.342765	0.19471	2.23276e-06	0.000465574	0.194943	0.0137425		0.152576	0.360109	2.91071	0.343558	0.191481	4.22908e-06	0.000465244	0.191714	0.0260482				-0.237147	0.267713	2.91942	0.342534	0.185855	3.46354e-07	0.000467917	0.186089	0.00212112		0.218821	-0.0164538	2.97648	0.335967	0.183583	2.87022e-05	0.000459145	0.183813	0.179134		0.218821	0.0330556
						-0.346339	0.261061	2.91744	0.342767	0.195175	2.2796e-06	0.000465476	0.195408	0.0140338		0.153033	0.360197	2.91068	0.343563	0.191946	4.22909e-06	0.000465245	0.192179	0.0260483				-0.237604	0.267612	2.91942	0.342534	0.186323	3.63479e-07	0.000467888	0.186557	0.00222613		0.218365	-0.0164998	2.97622	0.335996	0.184042	2.8703e-05	0.000459158	0.184272	0.179134		0.218365	0.033149
						-0.346796	0.260971	2.91742	0.342769	0.195641	2.45935e-06	0.000465378	0.195874	0.0151436		0.15349	0.360285	2.91064	0.343567	0.192412	4.2291e-06	0.000465246	0.192644	0.0260483				-0.23806	0.267511	2.91941	0.342534	0.186791	3.63451e-07	0.000467861	0.187025	0.00222609		0.217908	-0.016546	2.97597	0.336025	0.184501	2.86421e-05	0.00045917	0.184731	0.17875		0.217908	0.0332426
						-0.347252	0.260882	2.9174	0.342771	0.196106	2.45883e-06	0.00046527	0.196339	0.0151439		0.153947	0.360373	2.91061	0.343571	0.192877	4.22911e-06	0.000465247	0.19311	0.0260483				-0.238517	0.26741	2.91941	0.342535	0.187259	3.63425e-07	0.000467835	0.187493	0.00222605		0.217451	-0.0165923	2.97572	0.336053	0.18496	2.84926e-05	0.000459182	0.18519	0.177812		0.217451	0.0333365
						-0.347709	0.260794	2.91737	0.342774	0.196572	2.45832e-06	0.000465165	0.196804	0.0151441		0.154404	0.360461	2.91057	0.343575	0.193342	4.22912e-06	0.000465248	0.193575	0.0260483				-0.238974	0.267309	2.91941	0.342535	0.187727	3.634e-07	0.000467811	0.187961	0.00222602		0.216994	-0.0166387	2.97546	0.336082	0.18542	2.84934e-05	0.000459195	0.185649	0.177812		0.216994	0.0334306
						-0.348166	0.260707	2.91735	0.342776	0.197037	2.45781e-06	0.000465062	0.197269	0.0151444		0.154861	0.360549	2.91053	0.343579	0.193807	4.22913e-06	0.000465249	0.19404	0.0260483				-0.239431	0.267208	2.91941	0.342536	0.188195	3.63378e-07	0.000467788	0.188428	0.00222598		0.216537	-0.0166853	2.97521	0.33611	0.185879	2.84942e-05	0.000459207	0.186108	0.177812		0.216537	0.033525
						-0.348623	0.260619	2.91733	0.342779	0.197502	2.45732e-06	0.000464962	0.197734	0.0151446		0.155317	0.360637	2.9105	0.343584	0.194273	4.22915e-06	0.00046525	0.194505	0.0260483				-0.239888	0.267108	2.9194	0.342536	0.188662	3.63356e-07	0.000467768	0.188896	0.00222595		0.21608	-0.0167319	2.97496	0.336139	0.186338	2.70186e-05	0.00045922	0.186568	0.168599		0.21608	0.0336197
						-0.34908	0.260533	2.91731	0.342781	0.197967	2.45684e-06	0.000464865	0.198199	0.0151448		0.155774	0.360725	2.91046	0.343588	0.194738	4.15558e-06	0.000465251	0.194971	0.0255952				-0.240345	0.267007	2.9194	0.342536	0.18913	3.63337e-07	0.000467748	0.189364	0.00222592		0.215624	-0.0167787	2.97472	0.336166	0.186797	2.70194e-05	0.000459232	0.187027	0.1686		0.215624	0.0337146
						-0.349537	0.260447	2.91729	0.342784	0.198432	2.45636e-06	0.00046477	0.198664	0.0151449		0.156231	0.360813	2.91043	0.343592	0.195203	4.15537e-06	0.000465257	0.195436	0.0255936				-0.240801	0.266907	2.9194	0.342537	0.189598	3.64298e-07	0.00046773	0.189832	0.0022319		0.215167	-0.0168256	2.97448	0.336193	0.187256	2.70202e-05	0.000459245	0.187486	0.1686		0.215167	0.0338098
						-0.349993	0.260361	2.91727	0.342786	0.198896	2.4559e-06	0.000464678	0.199129	0.0151451		0.156688	0.360901	2.91039	0.343596	0.195668	4.34858e-06	0.000465263	0.195901	0.0267832				-0.241258	0.266806	2.91939	0.342537	0.190066	3.77317e-07	0.000467711	0.190299	0.00231175		0.21471	-0.0168727	2.97424	0.33622	0.187716	2.7021e-05	0.000459258	0.187945	0.1686		0.21471	0.0339052
						-0.35045	0.260276	2.91725	0.342789	0.199361	2.46885e-06	0.000464587	0.199593	0.015228		0.157145	0.36099	2.91036	0.343601	0.196134	4.34866e-06	0.000465269	0.196366	0.0267833				-0.241715	0.266706	2.91939	0.342537	0.190533	3.94375e-07	0.000467675	0.190767	0.00241645		0.214253	-0.0169199	2.974	0.336247	0.188175	2.70218e-05	0.000459271	0.188405	0.168601		0.214253	0.0340009
						-0.350907	0.260192	2.91723	0.342791	0.199826	2.48257e-06	0.000464499	0.200058	0.0153154		0.157602	0.361078	2.91032	0.343605	0.196599	4.34873e-06	0.000465274	0.196832	0.0267835				-0.242172	0.266606	2.91939	0.342538	0.191001	3.94333e-07	0.000467641	0.191235	0.00241637		0.213796	-0.0169671	2.97377	0.336274	0.188634	2.70227e-05	0.000459284	0.188864	0.168601		0.213796	0.0340969
						-0.351364	0.260108	2.91721	0.342794	0.20029	2.51237e-06	0.000464413	0.200522	0.0155022		0.158058	0.361166	2.91028	0.343609	0.197064	4.34881e-06	0.00046528	0.197297	0.0267836				-0.242629	0.266506	2.91938	0.342538	0.191469	3.94294e-07	0.000467609	0.191702	0.0024163		0.213339	-0.0170146	2.97353	0.336301	0.189094	2.69617e-05	0.000459297	0.189323	0.168216		0.213339	0.0341931
						-0.351821	0.260024	2.91719	0.342796	0.200755	2.70469e-06	0.000464328	0.200987	0.0166919		0.158515	0.361254	2.91025	0.343614	0.19753	4.34889e-06	0.000465286	0.197762	0.0267838				-0.243086	0.266406	2.91938	0.342539	0.191936	3.90119e-07	0.000467579	0.19217	0.00239087		0.212883	-0.0170621	2.97329	0.336328	0.189553	2.68286e-05	0.00045931	0.189782	0.167381		0.212883	0.0342896
						-0.352278	0.259941	2.91716	0.342799	0.201219	2.70417e-06	0.000464233	0.201451	0.0166921		0.158972	0.361343	2.91021	0.343618	0.197995	4.34896e-06	0.000465291	0.198228	0.0267839				-0.243542	0.266306	2.91938	0.342539	0.192404	3.77884e-07	0.000467558	0.192638	0.00231599		0.212426	-0.0171098	2.97305	0.336355	0.190012	2.68294e-05	0.000459323	0.190242	0.167381		0.212426	0.0343864
						-0.352734	0.259858	2.91714	0.342802	0.201683	2.70366e-06	0.000464141	0.201915	0.0166923		0.159429	0.361431	2.91017	0.343622	0.19846	4.34904e-06	0.000465297	0.198693	0.0267841				-0.243999	0.266207	2.91937	0.342539	0.192871	3.77885e-07	0.000467561	0.193105	0.00231598		0.211969	-0.0171576	2.97281	0.336382	0.190471	2.68302e-05	0.000459336	0.190701	0.167381		0.211969	0.0344834
						-0.353191	0.259776	2.91712	0.342804	0.202147	2.70317e-06	0.000464051	0.202379	0.0166925		0.159886	0.361519	2.91013	0.343627	0.198925	4.34911e-06	0.000465302	0.199158	0.0267842				-0.244456	0.266107	2.91937	0.34254	0.193339	3.77887e-07	0.000467565	0.193573	0.00231597		0.211512	-0.0172055	2.97258	0.336409	0.190931	2.68309e-05	0.000459349	0.19116	0.167381		0.211512	0.0345807
						-0.353648	0.259695	2.91709	0.342807	0.202611	2.70268e-06	0.000463964	0.202843	0.0166926		0.160342	0.361608	2.9101	0.343631	0.199391	4.34919e-06	0.000465308	0.199623	0.0267843				-0.244913	0.266008	2.91937	0.34254	0.193806	3.77889e-07	0.000467569	0.19404	0.00231596		0.211055	-0.0172535	2.97234	0.336435	0.19139	2.54667e-05	0.000459363	0.19162	0.158866		0.211055	0.0346783
						-0.354105	0.259614	2.91707	0.34281	0.203075	2.7022e-06	0.000463878	0.203307	0.0166927		0.160799	0.361696	2.91006	0.343635	0.199856	4.42779e-06	0.000465313	0.200089	0.0272681				-0.24537	0.265908	2.91936	0.34254	0.194274	3.82867e-07	0.000467574	0.194508	0.00234644		0.210598	-0.0173017	2.97211	0.336461	0.191849	2.54674e-05	0.000459376	0.192079	0.158866		0.210598	0.0347761
						-0.354562	0.259533	2.91705	0.342812	0.203539	2.70622e-06	0.000463795	0.203771	0.0167205		0.161256	0.361785	2.91002	0.34364	0.200321	4.33896e-06	0.000465323	0.200554	0.0267205				-0.245827	0.265808	2.91936	0.342541	0.194742	4.02394e-07	0.00046758	0.194975	0.00246609		0.210142	-0.01735	2.97189	0.336486	0.192309	2.54682e-05	0.00045939	0.192539	0.158866		0.210142	0.0348742
						-0.355019	0.259453	2.91702	0.342815	0.204003	2.72857e-06	0.000463714	0.204235	0.0168616		0.161713	0.361873	2.90999	0.343644	0.200787	4.28913e-06	0.000465297	0.201019	0.0264151				-0.246283	0.265709	2.91936	0.342541	0.195209	4.11492e-07	0.000467583	0.195443	0.00252183		0.209685	-0.0173984	2.97166	0.336512	0.192768	2.5469e-05	0.000459403	0.192998	0.158866		0.209685	0.0349726
						-0.355475	0.259373	2.917	0.342818	0.204467	2.72809e-06	0.000463635	0.204699	0.0168615		0.16217	0.361962	2.90995	0.343648	0.201252	4.28895e-06	0.000465259	0.201485	0.0264161				-0.24674	0.265609	2.91935	0.342542	0.195677	4.11484e-07	0.000467571	0.195911	0.00252185		0.209228	-0.017447	2.97144	0.336537	0.193228	2.54698e-05	0.000459417	0.193457	0.158866		0.209228	0.0350713
						-0.355932	0.259294	2.91698	0.342821	0.20493	2.72763e-06	0.000463557	0.205162	0.0168615		0.162627	0.36205	2.90991	0.343653	0.201717	4.28877e-06	0.000465222	0.20195	0.0264172				-0.247197	0.265509	2.91935	0.342542	0.196144	4.11476e-07	0.000467559	0.196378	0.00252186		0.208771	-0.0174957	2.97121	0.336563	0.193687	2.54044e-05	0.000459431	0.193917	0.158454		0.208771	0.0351702
						-0.356389	0.259216	2.91695	0.342823	0.205394	2.76079e-06	0.000463482	0.205626	0.0170693		0.163083	0.362138	2.90988	0.343657	0.202182	4.2886e-06	0.000465186	0.202415	0.0264182				-0.247654	0.26541	2.91935	0.342542	0.196612	4.1147e-07	0.000467549	0.196846	0.00252188		0.208314	-0.0175445	2.97099	0.336588	0.194147	2.52905e-05	0.000459445	0.194376	0.157739		0.208314	0.0352694
						-0.356846	0.259137	2.91693	0.342826	0.205857	2.97446e-06	0.000463407	0.206089	0.0183933		0.16354	0.362225	2.90984	0.343661	0.202648	4.28844e-06	0.000465151	0.20288	0.0264191				-0.248111	0.26531	2.91934	0.342543	0.197079	4.11463e-07	0.000467539	0.197313	0.00252189		0.207857	-0.0175935	2.97077	0.336613	0.194606	2.52913e-05	0.000459459	0.194836	0.157738		0.207857	0.0353689
						-0.357303	0.25906	2.91691	0.342829	0.206321	2.97395e-06	0.000463324	0.206552	0.0183934		0.163997	0.362313	2.90981	0.343666	0.203113	4.28827e-06	0.000465117	0.203345	0.0264201				-0.248568	0.265211	2.91934	0.342543	0.197547	4.11458e-07	0.00046753	0.197781	0.00252191		0.207401	-0.0176426	2.97054	0.336639	0.195065	2.5292e-05	0.000459473	0.195295	0.157738		0.207401	0.0354686
						-0.35776	0.258982	2.91688	0.342832	0.206784	2.97345e-06	0.000463243	0.207016	0.0183935		0.164454	0.3624	2.90977	0.34367	0.203578	4.28812e-06	0.000465084	0.20381	0.026421				-0.249024	0.265111	2.91934	0.342544	0.198015	4.11452e-07	0.000467522	0.198248	0.00252192		0.206944	-0.0176918	2.97032	0.336664	0.195525	2.52928e-05	0.000459487	0.195755	0.157738		0.206944	0.0355686
						-0.358216	0.258905	2.91686	0.342835	0.207247	2.97296e-06	0.000463164	0.207479	0.0183936		0.164911	0.362488	2.90973	0.343674	0.204043	4.39908e-06	0.000465052	0.204276	0.0271065				-0.249481	0.265012	2.91933	0.342544	0.198482	4.15618e-07	0.000467515	0.198716	0.00254749		0.206487	-0.0177411	2.9701	0.336689	0.195984	2.52935e-05	0.000459501	0.196214	0.157738		0.206487	0.0356689
						-0.358673	0.258829	2.91683	0.342838	0.207711	2.97248e-06	0.000463087	0.207942	0.0183937		0.165368	0.362575	2.9097	0.343679	0.204508	4.48646e-06	0.000465021	0.204741	0.0276468				-0.249938	0.264912	2.91933	0.342545	0.19895	4.34416e-07	0.000467508	0.199183	0.00266274		0.20603	-0.0177906	2.96987	0.336715	0.196444	2.40301e-05	0.000459515	0.196674	0.149854		0.20603	0.0357695
						-0.35913	0.258753	2.9168	0.342841	0.208174	2.9925e-06	0.000463012	0.208405	0.0185206		0.165824	0.362662	2.90966	0.343683	0.204973	4.40861e-06	0.000464991	0.205206	0.0271688				-0.250395	0.264813	2.91932	0.342545	0.199417	4.34411e-07	0.000467503	0.199651	0.00266275		0.205573	-0.0178402	2.96966	0.336739	0.196903	2.40308e-05	0.000459529	0.197133	0.149854		0.205573	0.0358703
						-0.359587	0.258678	2.91678	0.342844	0.208637	2.99836e-06	0.000462939	0.208868	0.0185598		0.166281	0.362748	2.90962	0.343687	0.205438	4.40764e-06	0.000464967	0.205671	0.0271643				-0.250852	0.264714	2.91932	0.342545	0.199885	4.35915e-07	0.000467498	0.200118	0.002672		0.205116	-0.0178899	2.96945	0.336763	0.197363	2.40316e-05	0.000459544	0.197593	0.149854		0.205116	0.0359715
						-0.360044	0.258603	2.91675	0.342847	0.2091	2.99788e-06	0.000462868	0.209331	0.0185597		0.166738	0.362835	2.90958	0.343692	0.205903	4.40748e-06	0.000464943	0.206136	0.0271647				-0.251309	0.264614	2.91932	0.342546	0.200352	4.47597e-07	0.000467491	0.200586	0.00274364		0.20466	-0.0179398	2.96924	0.336787	0.197822	2.40324e-05	0.000459558	0.198052	0.149854		0.20466	0.0360729
						-0.360501	0.258528	2.91673	0.34285	0.209562	2.99742e-06	0.000462799	0.209794	0.0185596		0.167195	0.362921	2.90955	0.343696	0.206368	4.40733e-06	0.00046492	0.2066	0.027165				-0.251765	0.264515	2.91931	0.342546	0.20082	4.47579e-07	0.000467471	0.201053	0.00274365		0.204203	-0.0179898	2.96903	0.336811	0.198282	2.39593e-05	0.000459573	0.198512	0.149394		0.204203	0.0361746
						-0.360957	0.258454	2.9167	0.342853	0.210025	2.99696e-06	0.000462731	0.210257	0.0185595		0.167652	0.363008	2.90951	0.343701	0.206833	4.40718e-06	0.000464898	0.207065	0.0271654				-0.252222	0.264416	2.91931	0.342547	0.201287	4.47563e-07	0.000467451	0.201521	0.00274367		0.203746	-0.0180399	2.96882	0.336835	0.198742	2.38664e-05	0.000459588	0.198971	0.14881		0.203746	0.0362765
						-0.361414	0.258381	2.91668	0.342856	0.210488	3.03361e-06	0.000462664	0.210719	0.0187891		0.168109	0.363094	2.90947	0.343705	0.207298	4.40703e-06	0.000464876	0.20753	0.0271658				-0.252679	0.264317	2.91931	0.342547	0.201755	4.47547e-07	0.000467432	0.201988	0.00274368		0.203289	-0.0180902	2.96861	0.336858	0.199201	2.38671e-05	0.000459602	0.199431	0.14881		0.203289	0.0363788
						-0.361871	0.258307	2.91665	0.342859	0.210951	3.26941e-06	0.000462598	0.211182	0.0202525		0.168565	0.36318	2.90943	0.343709	0.207763	4.40689e-06	0.000464856	0.207995	0.0271661				-0.253136	0.264218	2.9193	0.342548	0.202222	4.47532e-07	0.000467415	0.202456	0.00274369		0.202832	-0.0181406	2.9684	0.336882	0.199661	2.38678e-05	0.000459617	0.199891	0.148809		0.202832	0.0364813
						-0.362328	0.258235	2.91662	0.342862	0.211413	3.26891e-06	0.000462526	0.211644	0.0202526		0.169022	0.363266	2.9094	0.343714	0.208228	4.46901e-06	0.000464835	0.20846	0.0275502				-0.253593	0.264119	2.9193	0.342548	0.202689	4.50766e-07	0.000467398	0.202923	0.00276361		0.202376	-0.0181912	2.96818	0.336906	0.20012	2.38686e-05	0.000459632	0.20035	0.148809		0.202376	0.0365841
						-0.362785	0.258162	2.9166	0.342865	0.211876	3.26843e-06	0.000462455	0.212107	0.0202527		0.169479	0.363352	2.90936	0.343718	0.208692	4.60792e-06	0.000464816	0.208925	0.0284078				-0.254049	0.26402	2.91929	0.342549	0.203157	4.70189e-07	0.000467383	0.20339	0.00288279		0.201919	-0.0182418	2.96797	0.33693	0.20058	2.38693e-05	0.000459647	0.20081	0.148809		0.201919	0.0366872
						-0.363242	0.25809	2.91657	0.342869	0.212338	3.27547e-06	0.000462386	0.212569	0.0202994		0.169936	0.363438	2.90932	0.343723	0.209157	4.60775e-06	0.000464797	0.20939	0.0284079				-0.254506	0.263921	2.91929	0.342549	0.203624	4.70174e-07	0.000467368	0.203858	0.00288279		0.201462	-0.0182927	2.96776	0.336954	0.20104	2.387e-05	0.000459662	0.20127	0.148809		0.201462	0.0367906
						-0.363698	0.258019	2.91654	0.342872	0.212801	3.29361e-06	0.000462319	0.213032	0.0204148		0.170393	0.363524	2.90928	0.343728	0.209622	4.60759e-06	0.000464779	0.209854	0.028408				-0.254963	0.263823	2.91929	0.342549	0.204092	4.7016e-07	0.000467354	0.204325	0.00288279		0.201005	-0.0183436	2.96755	0.336978	0.201499	2.26981e-05	0.000459677	0.201729	0.141498		0.201005	0.0368943
						-0.364155	0.257948	2.91651	0.342875	0.213263	3.29313e-06	0.000462253	0.213494	0.0204147		0.17085	0.363609	2.90924	0.343732	0.210087	4.52731e-06	0.000464761	0.210319	0.0279141				-0.25542	0.263724	2.91928	0.34255	0.204559	4.70147e-07	0.000467341	0.204793	0.00288279		0.200548	-0.0183947	2.96735	0.337001	0.201959	2.26989e-05	0.000459692	0.202189	0.141498		0.200548	0.0369982
						-0.364612	0.257877	2.91648	0.342879	0.213725	3.29266e-06	0.000462189	0.213956	0.0204146		0.171306	0.363695	2.9092	0.343737	0.210552	4.52636e-06	0.000464748	0.210784	0.027909				-0.255877	0.263626	2.91928	0.34255	0.205026	4.72007e-07	0.000467329	0.20526	0.00289427		0.200091	-0.0184459	2.96715	0.337023	0.202419	2.26996e-05	0.000459708	0.202649	0.141498		0.200091	0.0371025
						-0.365069	0.257807	2.91646	0.342882	0.214187	3.29219e-06	0.000462126	0.214418	0.0204145		0.171763	0.36378	2.90917	0.343741	0.211016	4.52625e-06	0.000464736	0.211249	0.0279091				-0.256334	0.263527	2.91927	0.342551	0.205494	4.86503e-07	0.000467316	0.205727	0.00298323		0.199635	-0.0184973	2.96695	0.337046	0.202878	2.26161e-05	0.000459723	0.203108	0.140973		0.199635	0.037207
						-0.365526	0.257737	2.91643	0.342885	0.214649	3.29174e-06	0.000462065	0.21488	0.0204143		0.17222	0.363865	2.90913	0.343746	0.211481	4.52615e-06	0.000464724	0.211713	0.0279091				-0.25679	0.263429	2.91927	0.342551	0.205961	4.86475e-07	0.00046729	0.206194	0.00298323		0.199178	-0.0185488	2.96676	0.337069	0.203338	2.25457e-05	0.000459739	0.203568	0.140529		0.199178	0.0373118
						-0.365983	0.257668	2.9164	0.342888	0.215112	3.29129e-06	0.000462006	0.215343	0.0204142		0.172677	0.363951	2.90909	0.34375	0.211946	4.52604e-06	0.000464713	0.212178	0.0279092				-0.257247	0.26333	2.91927	0.342552	0.206428	4.86449e-07	0.000467265	0.206662	0.00298323		0.198721	-0.0186004	2.96656	0.337091	0.203798	2.25464e-05	0.000459754	0.204028	0.140528		0.198721	0.0374169
						-0.366439	0.257599	2.91637	0.342892	0.215574	3.33144e-06	0.000461948	0.215804	0.0206658		0.173134	0.364036	2.90905	0.343755	0.21241	4.53469e-06	0.000464702	0.212643	0.0279632				-0.257704	0.263232	2.91926	0.342552	0.206895	4.88533e-07	0.000467241	0.207129	0.00299617		0.198264	-0.0186522	2.96636	0.337114	0.204258	2.25471e-05	0.00045977	0.204488	0.140528		0.198264	0.0375223
						-0.366896	0.25753	2.91634	0.342895	0.216035	3.58949e-06	0.00046189	0.216266	0.0222694		0.173591	0.364121	2.90901	0.343759	0.212875	4.72992e-06	0.000464691	0.213107	0.0291677				-0.258161	0.263134	2.91926	0.342553	0.207363	5.08869e-07	0.000467219	0.207596	0.00312104		0.197807	-0.0187041	2.96616	0.337136	0.204717	2.25478e-05	0.000459786	0.204947	0.140528		0.197807	0.037628
						-0.367353	0.257462	2.91631	0.342899	0.216497	3.58901e-06	0.000461826	0.216728	0.0222694		0.174047	0.364206	2.90897	0.343764	0.21334	4.72981e-06	0.000464681	0.213572	0.0291677				-0.258618	0.263036	2.91925	0.342553	0.20783	5.08842e-07	0.000467197	0.208063	0.00312102		0.19735	-0.0187562	2.96596	0.337159	0.205177	2.25485e-05	0.000459801	0.205407	0.140527		0.19735	0.037734
						-0.36781	0.257394	2.91628	0.342902	0.216959	3.60716e-06	0.000461765	0.21719	0.0223851		0.174504	0.364291	2.90893	0.343769	0.213805	4.7297e-06	0.000464671	0.214037	0.0291676				-0.259075	0.262938	2.91925	0.342554	0.208297	5.08816e-07	0.000467176	0.208531	0.003121		0.196894	-0.0188083	2.96576	0.337181	0.205637	2.25492e-05	0.000459817	0.205867	0.140527		0.196894	0.0378403
						-0.368267	0.257327	2.91625	0.342906	0.217421	3.61329e-06	0.000461704	0.217652	0.022426		0.174961	0.364376	2.90889	0.343774	0.214269	4.7296e-06	0.000464662	0.214502	0.0291676				-0.259531	0.26284	2.91924	0.342554	0.208764	5.08792e-07	0.000467157	0.208998	0.00312098		0.196437	-0.0188607	2.96557	0.337204	0.206097	2.25499e-05	0.000459833	0.206327	0.140526		0.196437	0.0379469
						-0.368723	0.25726	2.91622	0.342909	0.217883	3.61281e-06	0.000461646	0.218113	0.0224259		0.175418	0.364461	2.90885	0.343778	0.214734	4.7295e-06	0.000464653	0.214966	0.0291675				-0.259988	0.262743	2.91924	0.342555	0.209231	5.08769e-07	0.000467138	0.209465	0.00312096		0.19598	-0.0189132	2.96537	0.337226	0.206557	2.14613e-05	0.000459849	0.206787	0.133738		0.19598	0.0380538
						-0.36918	0.257194	2.91619	0.342913	0.218344	3.61234e-06	0.000461588	0.218575	0.0224258		0.175875	0.364546	2.90881	0.343783	0.215198	4.64669e-06	0.000464644	0.215431	0.0286574				-0.260445	0.262645	2.91924	0.342555	0.209699	5.08746e-07	0.00046712	0.209932	0.00312095		0.195523	-0.0189658	2.96518	0.337248	0.207016	2.1462e-05	0.000459866	0.207246	0.133737		0.195523	0.038161
						-0.369637	0.257128	2.91616	0.342917	0.218806	3.61188e-06	0.000461532	0.219037	0.0224256		0.176332	0.364631	2.90877	0.343788	0.215663	4.64579e-06	0.00046464	0.215895	0.0286521				-0.260902	0.262548	2.91923	0.342556	0.210166	5.10997e-07	0.000467103	0.210399	0.00313486		0.195066	-0.0190185	2.96499	0.337269	0.207476	2.1366e-05	0.000459882	0.207706	0.133134		0.195066	0.0382685
						-0.370094	0.257062	2.91613	0.34292	0.219267	3.61143e-06	0.000461478	0.219498	0.0224255		0.176788	0.364716	2.90873	0.343792	0.216128	4.64574e-06	0.000464636	0.21636	0.0286521				-0.261359	0.26245	2.91923	0.342556	0.210633	5.28572e-07	0.000467086	0.210866	0.00324281		0.194609	-0.0190714	2.9648	0.337291	0.207936	2.1319e-05	0.000459898	0.208166	0.132837		0.194609	0.0383763
						-0.370551	0.256996	2.9161	0.342924	0.219729	3.61099e-06	0.000461424	0.21996	0.0224253		0.177245	0.364801	2.90869	0.343797	0.216592	4.6457e-06	0.000464632	0.216825	0.028652				-0.261816	0.262353	2.91922	0.342557	0.2111	5.29212e-07	0.000467056	0.211333	0.00324694		0.194153	-0.0191245	2.96461	0.337312	0.208396	2.13196e-05	0.000459915	0.208626	0.132836		0.194153	0.0384844
						-0.371008	0.256932	2.91607	0.342928	0.22019	3.61055e-06	0.000461372	0.220421	0.0224252		0.177702	0.364885	2.90865	0.343802	0.217057	4.80441e-06	0.000464629	0.217289	0.0296311				-0.262272	0.262256	2.91922	0.342557	0.211567	5.50827e-07	0.000467027	0.2118	0.00337977		0.193696	-0.0191776	2.96443	0.337333	0.208856	2.13203e-05	0.000459931	0.209086	0.132836		0.193696	0.0385928
						-0.371464	0.256867	2.91604	0.342931	0.220652	3.65407e-06	0.000461321	0.220882	0.022698		0.178159	0.36497	2.90861	0.343806	0.217522	4.85254e-06	0.000464626	0.217754	0.0299281				-0.262729	0.262159	2.91921	0.342558	0.212034	5.50787e-07	0.000467	0.212267	0.00337972		0.193239	-0.019231	2.96424	0.337355	0.209316	2.1321e-05	0.000459948	0.209546	0.132835		0.193239	0.0387015
						-0.371921	0.256803	2.91601	0.342935	0.221113	3.93637e-06	0.00046127	0.221344	0.0244542		0.178616	0.365055	2.90857	0.343811	0.217986	4.8525e-06	0.000464623	0.218219	0.0299281				-0.263186	0.262062	2.91921	0.342559	0.212501	5.50749e-07	0.000466973	0.212734	0.00337968		0.192782	-0.0192844	2.96405	0.337376	0.209776	2.13217e-05	0.000459965	0.210006	0.132835		0.192782	0.0388105
						-0.372378	0.256739	2.91597	0.342939	0.221574	3.95715e-06	0.000461216	0.221805	0.0245862		0.179072	0.36514	2.90853	0.343816	0.218451	4.85247e-06	0.00046462	0.218683	0.029928				-0.263643	0.261965	2.9192	0.342559	0.212968	5.50713e-07	0.000466948	0.213201	0.00337964		0.192325	-0.019338	2.96387	0.337397	0.210236	2.13224e-05	0.000459982	0.210466	0.132834		0.192325	0.0389198
						-0.372835	0.256675	2.91594	0.342943	0.222036	3.95667e-06	0.000461162	0.222266	0.0245861		0.179529	0.365224	2.90849	0.343821	0.218916	4.85243e-06	0.000464617	0.219148	0.029928				-0.2641	0.261868	2.9192	0.34256	0.213435	5.50678e-07	0.000466924	0.213668	0.0033796		0.191868	-0.0193918	2.96368	0.337419	0.210696	2.13231e-05	0.000459999	0.210926	0.132833		0.191868	0.0390294
						-0.373292	0.256612	2.91591	0.342947	0.222497	3.9562e-06	0.00046111	0.222727	0.024586		0.179986	0.365309	2.90845	0.343826	0.21938	4.8524e-06	0.000464615	0.219612	0.029928				-0.264557	0.261772	2.91919	0.34256	0.213902	5.50644e-07	0.000466901	0.214135	0.00337956		0.191412	-0.0194457	2.96349	0.33744	0.211156	2.13238e-05	0.000460016	0.211386	0.132833		0.191412	0.0391393
						-0.373749	0.25655	2.91587	0.342951	0.222958	3.95574e-06	0.000461059	0.223188	0.0245859		0.180443	0.365394	2.90841	0.343831	0.219845	4.85237e-06	0.000464613	0.220077	0.0299279				-0.265013	0.261675	2.91919	0.342561	0.214369	5.50612e-07	0.000466879	0.214602	0.00337952		0.190955	-0.0194998	2.9633	0.337461	0.211616	2.03111e-05	0.000460033	0.211846	0.126519		0.190955	0.0392496
						-0.374205	0.256487	2.91584	0.342955	0.223419	3.95529e-06	0.000461009	0.223649	0.0245857		0.1809	0.365479	2.90837	0.343836	0.220309	4.76695e-06	0.000464611	0.220542	0.0294012				-0.26547	0.261579	2.91919	0.342561	0.214836	5.50581e-07	0.000466858	0.215069	0.00337948		0.190498	-0.0195539	2.96312	0.337482	0.212076	2.02009e-05	0.00046005	0.212306	0.125828		0.190498	0.0393601
						-0.374662	0.256425	2.9158	0.342959	0.22388	3.95485e-06	0.00046096	0.22411	0.0245856		0.181357	0.365563	2.90833	0.34384	0.220774	4.76609e-06	0.000464613	0.221006	0.0293957				-0.265927	0.261483	2.91918	0.342562	0.215302	5.53261e-07	0.000466837	0.215536	0.00339608		0.190041	-0.0196083	2.96295	0.337502	0.212536	2.01779e-05	0.000460067	0.212766	0.125681		0.190041	0.039471
						-0.375119	0.256364	2.91577	0.342962	0.224341	3.95441e-06	0.000460913	0.224571	0.0245854		0.181813	0.365648	2.90829	0.343845	0.221239	4.8685e-06	0.000464615	0.221471	0.0300272				-0.266384	0.261386	2.91918	0.342562	0.215769	5.93025e-07	0.000466816	0.216003	0.00364033		0.189584	-0.0196628	2.96277	0.337522	0.212996	2.01786e-05	0.000460085	0.213226	0.12568		0.189584	0.0395821
						-0.375576	0.256303	2.91574	0.342966	0.224802	3.94829e-06	0.000460866	0.225032	0.0245498		0.18227	0.365733	2.90825	0.34385	0.221703	4.97599e-06	0.000464618	0.221936	0.03069				-0.266841	0.26129	2.91917	0.342563	0.216236	5.82522e-07	0.000466787	0.216469	0.00357608		0.189127	-0.0197174	2.96259	0.337542	0.213456	2.01793e-05	0.000460102	0.213686	0.125679		0.189127	0.0396936
						-0.376033	0.256242	2.9157	0.34297	0.225263	3.94488e-06	0.000460821	0.225493	0.024531		0.182727	0.365817	2.9082	0.343855	0.222168	4.97603e-06	0.00046462	0.2224	0.0306901				-0.267298	0.261194	2.91917	0.342564	0.216703	5.82507e-07	0.000466772	0.216936	0.0035761		0.188671	-0.0197722	2.96242	0.337562	0.213916	2.01799e-05	0.00046012	0.214146	0.125679		0.188671	0.0398054
						-0.37649	0.256181	2.91567	0.342974	0.225723	4.00135e-06	0.000460777	0.225954	0.0248845		0.183184	0.365902	2.90816	0.34386	0.222632	4.97607e-06	0.000464623	0.222865	0.0306902				-0.267754	0.261099	2.91916	0.342564	0.21717	5.82493e-07	0.000466757	0.217403	0.00357613		0.188214	-0.0198271	2.96224	0.337582	0.214376	2.01806e-05	0.000460138	0.214606	0.125678		0.188214	0.0399175
						-0.376946	0.256121	2.91564	0.342978	0.226184	4.31316e-06	0.000460734	0.226415	0.0268262		0.183641	0.365987	2.90812	0.343865	0.223097	4.97611e-06	0.000464626	0.223329	0.0306902				-0.268211	0.261003	2.91916	0.342565	0.217636	5.8248e-07	0.000466743	0.21787	0.00357616		0.187757	-0.0198822	2.96206	0.337603	0.214836	2.01813e-05	0.000460155	0.215067	0.125678		0.187757	0.04003
						-0.377403	0.256061	2.9156	0.342983	0.226645	4.31275e-06	0.000460687	0.226875	0.0268264		0.184098	0.366072	2.90808	0.34387	0.223562	4.97615e-06	0.000464628	0.223794	0.0306903				-0.268668	0.260907	2.91915	0.342565	0.218103	5.82467e-07	0.00046673	0.218336	0.00357618		0.1873	-0.0199374	2.96188	0.337623	0.215297	2.0182e-05	0.000460173	0.215527	0.125677		0.1873	0.0401427
						-0.37786	0.256002	2.91556	0.342987	0.227106	4.31236e-06	0.000460641	0.227336	0.0268266		0.184554	0.366156	2.90804	0.343875	0.224026	4.9762e-06	0.000464631	0.224259	0.0306904				-0.269125	0.260812	2.91915	0.342566	0.21857	5.82455e-07	0.000466717	0.218803	0.0035762		0.186843	-0.0199928	2.96171	0.337643	0.215757	2.01826e-05	0.000460191	0.215987	0.125676		0.186843	0.0402558
						-0.378317	0.255943	2.91553	0.342991	0.227566	4.31197e-06	0.000460597	0.227797	0.0268268		0.185011	0.366241	2.90799	0.34388	0.224491	4.97624e-06	0.000464634	0.224723	0.0306905				-0.269582	0.260716	2.91914	0.342567	0.219037	5.82444e-07	0.000466705	0.21927	0.00357623		0.186386	-0.0200483	2.96153	0.337663	0.216217	2.01877e-05	0.000460209	0.216447	0.125703		0.186386	0.0403692
						-0.378774	0.255884	2.91549	0.342996	0.228027	4.31158e-06	0.000460553	0.228257	0.0268269		0.185468	0.366326	2.90795	0.343885	0.224956	4.97628e-06	0.000464637	0.225188	0.0306906				-0.270039	0.26062	2.91914	0.342567	0.219503	5.82433e-07	0.000466694	0.219737	0.00357625		0.18593	-0.020104	2.96135	0.337683	0.216677	1.91992e-05	0.000460227	0.216907	0.119543		0.18593	0.0404829
						-0.379231	0.255825	2.91545	0.343	0.228487	4.31121e-06	0.00046051	0.228718	0.026827		0.185925	0.366411	2.90791	0.34389	0.22542	4.93271e-06	0.00046464	0.225653	0.0304216				-0.270495	0.260525	2.91913	0.342568	0.21997	6.02015e-07	0.000466683	0.220203	0.00369657		0.185473	-0.0201598	2.96119	0.337703	0.217137	1.92001e-05	0.000460246	0.217368	0.119544		0.185473	0.0405969
						-0.379687	0.255767	2.91542	0.343004	0.228948	4.31083e-06	0.000460469	0.229178	0.0268272		0.186382	0.366496	2.90787	0.343895	0.225885	5.10012e-06	0.000464647	0.226117	0.0314536				-0.270952	0.26043	2.91913	0.342568	0.220437	6.08455e-07	0.000466673	0.22067	0.0037362		0.185016	-0.0202158	2.96102	0.337722	0.217598	1.9201e-05	0.000460264	0.217828	0.119545		0.185016	0.0407113
						-0.380144	0.255709	2.91538	0.343009	0.229408	4.31047e-06	0.000460428	0.229639	0.0268273		0.186839	0.36658	2.90782	0.3439	0.22635	5.10024e-06	0.000464654	0.226582	0.0314539				-0.271409	0.260334	2.91912	0.342569	0.220903	6.32731e-07	0.000466661	0.221137	0.00388536		0.184559	-0.0202719	2.96085	0.337741	0.218058	1.92019e-05	0.000460282	0.218288	0.119545		0.184559	0.0408259
						-0.380601	0.255652	2.91534	0.343013	0.229869	4.31011e-06	0.000460388	0.230099	0.0268274		0.187295	0.366665	2.90778	0.343905	0.226814	5.10037e-06	0.000464661	0.227047	0.0314542				-0.271866	0.260239	2.91912	0.34257	0.22137	6.32705e-07	0.000466639	0.221603	0.00388539		0.184102	-0.0203282	2.96068	0.33776	0.218518	1.92027e-05	0.000460301	0.218748	0.119546		0.184102	0.0409409
						-0.381058	0.255595	2.91531	0.343017	0.230329	4.32438e-06	0.000460349	0.230559	0.0269185		0.187752	0.36675	2.90774	0.34391	0.227279	5.09782e-06	0.000464668	0.227511	0.031438				-0.272323	0.260144	2.91911	0.34257	0.221837	6.3268e-07	0.000466617	0.22207	0.00388541		0.183646	-0.0203846	2.96051	0.337779	0.218979	1.92036e-05	0.00046032	0.219209	0.119547		0.183646	0.0410562
						-0.381515	0.255538	2.91527	0.343021	0.23079	4.38046e-06	0.000460311	0.23102	0.0272698		0.188209	0.366835	2.90769	0.343915	0.227744	4.89941e-06	0.000464675	0.227976	0.030214				-0.272779	0.260049	2.9191	0.342571	0.222303	6.32656e-07	0.000466597	0.222537	0.00388544		0.183189	-0.0204412	2.96034	0.337799	0.219439	1.92045e-05	0.000460338	0.219669	0.119547		0.183189	0.0411719
						-0.381972	0.255482	2.91523	0.343026	0.23125	4.69536e-06	0.000460273	0.23148	0.0292325		0.188666	0.36692	2.90765	0.34392	0.228208	4.89922e-06	0.000464631	0.228441	0.0302157				-0.273236	0.259954	2.9191	0.342571	0.22277	6.32633e-07	0.000466577	0.223003	0.00388546		0.182732	-0.0204979	2.96018	0.337818	0.219899	1.92054e-05	0.000460357	0.220129	0.119548		0.182732	0.0412878
						-0.382428	0.255425	2.91519	0.343031	0.23171	4.69497e-06	0.000460233	0.23194	0.0292327		0.189123	0.367005	2.90761	0.343925	0.228673	4.89903e-06	0.000464588	0.228905	0.0302173				-0.273693	0.259859	2.91909	0.342572	0.223236	6.32611e-07	0.000466557	0.22347	0.00388548		0.182275	-0.0205548	2.96001	0.337837	0.22036	1.92063e-05	0.000460376	0.22059	0.119549		0.182275	0.0414041
						-0.382885	0.25537	2.91515	0.343035	0.23217	4.6946e-06	0.000460193	0.2324	0.0292329		0.18958	0.36709	2.90757	0.34393	0.229137	4.89885e-06	0.000464547	0.22937	0.0302189				-0.27415	0.259764	2.91909	0.342573	0.223703	6.32589e-07	0.000466539	0.223936	0.0038855		0.181818	-0.0206118	2.95984	0.337856	0.22082	1.91723e-05	0.000460395	0.22105	0.119332		0.181818	0.0415207
						-0.383342	0.255314	2.91511	0.34304	0.232631	4.69422e-06	0.000460155	0.232861	0.029233		0.190036	0.367174	2.90753	0.343935	0.229602	4.89867e-06	0.000464507	0.229834	0.0302204				-0.274607	0.259669	2.91908	0.342573	0.22417	6.49745e-07	0.000466521	0.224403	0.00399103		0.181361	-0.020669	2.95967	0.337875	0.22128	1.90474e-05	0.000460414	0.221511	0.11855		0.181361	0.0416377
						-0.383799	0.255259	2.91507	0.343045	0.233091	4.69386e-06	0.000460117	0.233321	0.0292331		0.190493	0.367258	2.90749	0.34394	0.230066	5.10061e-06	0.000464468	0.230299	0.0314688				-0.275064	0.259575	2.91908	0.342574	0.224636	6.55457e-07	0.000466504	0.224869	0.00402627		0.180905	-0.0207263	2.9595	0.337894	0.221741	1.82062e-05	0.000460433	0.221971	0.11331		0.180905	0.041755
						-0.384256	0.255204	2.91503	0.343049	0.233551	4.6935e-06	0.00046008	0.233781	0.0292332		0.19095	0.367342	2.90744	0.343945	0.230531	5.0227e-06	0.000464431	0.230763	0.0309906				-0.27552	0.25948	2.91907	0.342575	0.225103	6.55434e-07	0.000466487	0.225336	0.00402627		0.180448	-0.0207838	2.95934	0.337913	0.222201	1.82071e-05	0.000460453	0.222431	0.11331		0.180448	0.0418726
						-0.384713	0.255149	2.91499	0.343054	0.234011	4.69315e-06	0.000460044	0.234241	0.0292333		0.191407	0.367426	2.9074	0.34395	0.230995	5.02152e-06	0.000464399	0.231228	0.0309855				-0.275977	0.259386	2.91907	0.342575	0.225569	6.59093e-07	0.000466471	0.225802	0.00404888		0.179991	-0.0208415	2.95919	0.337931	0.222662	1.82079e-05	0.000460472	0.222892	0.113311		0.179991	0.0419905
						-0.385169	0.255095	2.91495	0.343059	0.234471	4.6928e-06	0.000460009	0.234701	0.0292334		0.191864	0.367509	2.90736	0.343955	0.23146	5.02131e-06	0.000464367	0.231692	0.0309863				-0.276434	0.259292	2.91906	0.342576	0.226035	6.87585e-07	0.000466454	0.226269	0.00422406		0.179534	-0.0208993	2.95903	0.337949	0.223122	1.82088e-05	0.000460492	0.223352	0.113311		0.179534	0.0421088
						-0.385626	0.255041	2.91491	0.343063	0.234931	4.70973e-06	0.000459975	0.235161	0.0293411		0.192321	0.367592	2.90732	0.34396	0.231924	5.02111e-06	0.000464337	0.232156	0.030987				-0.276891	0.259197	2.91906	0.342577	0.226502	6.87547e-07	0.000466427	0.226735	0.00422408		0.179077	-0.0209572	2.95887	0.337967	0.223583	1.82096e-05	0.000460511	0.223813	0.113312		0.179077	0.0422274
						-0.386083	0.254987	2.91487	0.343068	0.235391	4.71204e-06	0.000459941	0.235621	0.0293576		0.192777	0.367676	2.90727	0.343965	0.232388	5.02092e-06	0.000464308	0.232621	0.0309878				-0.277348	0.259103	2.91905	0.342577	0.226968	6.87511e-07	0.000466401	0.227202	0.0042241		0.17862	-0.0210153	2.95871	0.337985	0.224043	1.82105e-05	0.000460531	0.224273	0.113312		0.17862	0.0423464
						-0.38654	0.254934	2.91483	0.343073	0.235851	4.76319e-06	0.000459908	0.236081	0.0296784		0.193234	0.367759	2.90723	0.34397	0.232853	5.02073e-06	0.00046428	0.233085	0.0309885				-0.277805	0.259009	2.91904	0.342578	0.227435	6.87476e-07	0.000466375	0.227668	0.00422411		0.178164	-0.0210736	2.95855	0.338004	0.224504	1.82114e-05	0.000460551	0.224734	0.113313		0.178164	0.0424656
						-0.386997	0.254881	2.91479	0.343078	0.236311	5.09072e-06	0.000459875	0.236541	0.0317214		0.193691	0.367841	2.90719	0.343975	0.233317	5.02055e-06	0.000464253	0.233549	0.0309891				-0.278261	0.258915	2.91904	0.342579	0.227901	6.87441e-07	0.00046635	0.228134	0.00422412		0.177707	-0.0211321	2.95839	0.338022	0.224964	1.82122e-05	0.000460571	0.225194	0.113313		0.177707	0.0425853
						-0.387454	0.254828	2.91475	0.343083	0.236771	5.09036e-06	0.00045984	0.237001	0.0317216		0.194148	0.367924	2.90715	0.34398	0.233781	5.02037e-06	0.000464227	0.234013	0.0309898				-0.278718	0.258822	2.91903	0.342579	0.228367	7.01882e-07	0.000466327	0.228601	0.00431308		0.17725	-0.0211906	2.95823	0.33804	0.225425	1.81446e-05	0.000460591	0.225655	0.112888		0.17725	0.0427052
						-0.38791	0.254775	2.91471	0.343088	0.23723	5.09e-06	0.000459806	0.23746	0.0317217		0.194605	0.368007	2.90711	0.343985	0.234246	5.15718e-06	0.000464202	0.234478	0.031836				-0.279175	0.258728	2.91903	0.34258	0.228834	7.10354e-07	0.000466303	0.229067	0.00436535		0.176793	-0.0212494	2.95807	0.338058	0.225885	1.80639e-05	0.000460611	0.226116	0.11238		0.176793	0.0428255
						-0.388367	0.254723	2.91466	0.343093	0.23769	5.08965e-06	0.000459773	0.23792	0.0317218		0.195062	0.368089	2.90706	0.34399	0.23471	5.23943e-06	0.000464177	0.234942	0.0323455				-0.279632	0.258634	2.91902	0.342581	0.2293	7.10318e-07	0.000466281	0.229533	0.00436534		0.176336	-0.0213083	2.95791	0.338076	0.226346	1.80647e-05	0.000460632	0.226576	0.11238		0.176336	0.0429462
						-0.388824	0.254671	2.91462	0.343098	0.23815	5.0893e-06	0.000459741	0.23838	0.0317219		0.195518	0.368171	2.90702	0.343995	0.235174	5.23922e-06	0.000464154	0.235406	0.0323458				-0.280089	0.258541	2.91901	0.342581	0.229766	7.10283e-07	0.000466259	0.23	0.00436533		0.175879	-0.0213674	2.95775	0.338094	0.226807	1.72788e-05	0.000460652	0.227037	0.107487		0.175879	0.0430672
						-0.389281	0.25462	2.91458	0.343103	0.23861	5.08896e-06	0.000459709	0.23884	0.0317219		0.195975	0.368254	2.90697	0.344	0.235638	5.14314e-06	0.000464131	0.23587	0.0317542				-0.280546	0.258448	2.91901	0.342582	0.230233	7.1025e-07	0.000466238	0.230466	0.00436532		0.175423	-0.0214266	2.9576	0.338112	0.227267	1.72797e-05	0.000460673	0.227498	0.107487		0.175423	0.0431885
						-0.389738	0.254568	2.91453	0.343108	0.23907	5.08863e-06	0.000459678	0.239299	0.031722		0.196432	0.368336	2.90693	0.344006	0.236102	5.14198e-06	0.000464113	0.236334	0.0317483				-0.281002	0.258355	2.919	0.342583	0.230699	7.14503e-07	0.000466218	0.230932	0.00439166		0.174966	-0.021486	2.95745	0.338129	0.227728	1.72805e-05	0.000460694	0.227958	0.107487		0.174966	0.0433102
						-0.390194	0.254517	2.91449	0.343113	0.239529	5.10638e-06	0.000459647	0.239759	0.0318348		0.196889	0.368417	2.90689	0.344011	0.236566	5.14182e-06	0.000464095	0.236798	0.0317485				-0.281459	0.258261	2.919	0.342584	0.231165	7.47677e-07	0.000466197	0.231398	0.00459577		0.174509	-0.0215455	2.9573	0.338146	0.228189	1.72814e-05	0.000460714	0.228419	0.107488		0.174509	0.0434322
						-0.390651	0.254466	2.91445	0.343118	0.239989	5.10608e-06	0.000459617	0.240219	0.031835		0.197346	0.368499	2.90684	0.344016	0.23703	5.14166e-06	0.000464079	0.237262	0.0317487				-0.281916	0.258168	2.91899	0.342584	0.231631	7.47627e-07	0.000466166	0.231864	0.00459577		0.174052	-0.0216052	2.95715	0.338164	0.228649	1.72822e-05	0.000460735	0.22888	0.107488		0.174052	0.0435546
						-0.391108	0.254416	2.9144	0.343123	0.240448	5.10575e-06	0.000459588	0.240678	0.0318349		0.197803	0.368581	2.9068	0.344021	0.237494	5.14152e-06	0.000464062	0.237727	0.0317489				-0.282373	0.258076	2.91898	0.342585	0.232097	7.47579e-07	0.000466136	0.232331	0.00459577		0.173595	-0.0216651	2.957	0.338181	0.22911	1.7283e-05	0.000460756	0.22934	0.107489		0.173595	0.0436773
						-0.391565	0.254365	2.91436	0.343129	0.240908	5.15842e-06	0.000459559	0.241138	0.0321654		0.198259	0.368663	2.90676	0.344026	0.237959	5.14137e-06	0.000464047	0.238191	0.031749				-0.28283	0.257983	2.91898	0.342586	0.232564	7.58915e-07	0.000466107	0.232797	0.00466575		0.173138	-0.0217251	2.95685	0.338198	0.229571	1.72839e-05	0.000460778	0.229801	0.107489		0.173138	0.0438004
						-0.392022	0.254315	2.91432	0.343134	0.241368	5.49562e-06	0.000459531	0.241597	0.0342701		0.198716	0.368744	2.90671	0.344031	0.238423	5.20689e-06	0.000464032	0.238655	0.0321547				-0.283287	0.25789	2.91897	0.342587	0.23303	7.70597e-07	0.000466078	0.233263	0.00473785		0.172682	-0.0217853	2.9567	0.338215	0.230032	1.7183e-05	0.000460799	0.230262	0.106857		0.172682	0.0439238
						-0.392479	0.254266	2.91427	0.343139	0.241827	5.49528e-06	0.000459501	0.242057	0.0342702		0.199173	0.368826	2.90667	0.344037	0.238887	5.36291e-06	0.000464018	0.239119	0.0331192				-0.283743	0.257798	2.91896	0.342587	0.233496	7.70546e-07	0.000466051	0.233729	0.00473782		0.172225	-0.0218456	2.95655	0.338233	0.230492	1.71451e-05	0.00046082	0.230723	0.106616		0.172225	0.0440476
						-0.392935	0.254216	2.91422	0.343145	0.242287	5.49494e-06	0.000459471	0.242516	0.0342703		0.19963	0.368907	2.90662	0.344042	0.239351	5.36275e-06	0.000464004	0.239583	0.0331192				-0.2842	0.257706	2.91896	0.342588	0.233962	7.70497e-07	0.000466024	0.234195	0.0047378		0.171768	-0.0219061	2.9564	0.33825	0.230953	1.71459e-05	0.000460842	0.231184	0.106616		0.171768	0.0441718
						-0.393392	0.254167	2.91418	0.34315	0.242746	5.49461e-06	0.000459443	0.242976	0.0342704		0.200087	0.368988	2.90658	0.344047	0.239815	5.3626e-06	0.000463991	0.240047	0.0331192				-0.284657	0.257614	2.91895	0.342589	0.234428	7.7045e-07	0.000465998	0.234661	0.00473777		0.171311	-0.0219668	2.95625	0.338267	0.231414	1.71467e-05	0.000460863	0.231644	0.106616		0.171311	0.0442963
						-0.393849	0.254118	2.91413	0.343156	0.243206	5.49428e-06	0.000459415	0.243435	0.0342704		0.200543	0.369069	2.90653	0.344053	0.240279	5.36245e-06	0.000463978	0.240511	0.0331192				-0.285114	0.257522	2.91894	0.34259	0.234894	7.70403e-07	0.000465973	0.235127	0.00473774		0.170854	-0.0220277	2.9561	0.338284	0.231875	1.64117e-05	0.000460885	0.232105	0.102041		0.170854	0.0444211
						-0.394306	0.254069	2.91408	0.343161	0.243665	5.49518e-06	0.000459387	0.243895	0.0342781		0.201	0.36915	2.90649	0.344058	0.240743	5.2632e-06	0.000463966	0.240975	0.032507				-0.285571	0.25743	2.91894	0.34259	0.23536	7.70358e-07	0.000465948	0.235593	0.00473771		0.170397	-0.0220887	2.95595	0.3383	0.232336	1.64125e-05	0.000460907	0.232566	0.102041		0.170397	0.0445463
						-0.394763	0.254021	2.91404	0.343167	0.244124	5.50976e-06	0.00045936	0.244354	0.034371		0.201457	0.369232	2.90644	0.344063	0.241207	5.26207e-06	0.000463958	0.241439	0.0325006				-0.286028	0.257338	2.91893	0.342591	0.235826	7.75275e-07	0.000465924	0.236059	0.00476819		0.169941	-0.0221498	2.95581	0.338317	0.232797	1.64133e-05	0.000460929	0.233027	0.102041		0.169941	0.0446719
						-0.39522	0.253973	2.91399	0.343172	0.244584	5.50943e-06	0.000459333	0.244813	0.034371		0.201914	0.369313	2.9064	0.344068	0.241671	5.26198e-06	0.00046395	0.241903	0.0325006				-0.286484	0.257246	2.91892	0.342592	0.236292	8.13663e-07	0.0004659	0.236525	0.00500455		0.169484	-0.0222112	2.95567	0.338333	0.233258	1.64142e-05	0.000460951	0.233488	0.102042		0.169484	0.0447978
						-0.395676	0.253925	2.91394	0.343178	0.245043	5.50912e-06	0.000459307	0.245273	0.034371		0.202371	0.369394	2.90635	0.344074	0.242134	5.2619e-06	0.000463943	0.242366	0.0325006				-0.286941	0.257155	2.91892	0.342593	0.236758	8.21409e-07	0.000465866	0.236991	0.00505256		0.169027	-0.0222727	2.95552	0.33835	0.233719	1.6415e-05	0.000460974	0.233949	0.102042		0.169027	0.0449241
						-0.396133	0.253877	2.9139	0.343183	0.245502	5.5088e-06	0.000459282	0.245732	0.0343709		0.202828	0.369474	2.90631	0.344079	0.242598	5.26182e-06	0.000463936	0.24283	0.0325006				-0.287398	0.257064	2.91891	0.342594	0.237223	8.36845e-07	0.000465833	0.237456	0.00514788		0.16857	-0.0223344	2.95538	0.338366	0.23418	1.64129e-05	0.000460996	0.23441	0.102024		0.16857	0.0450508
						-0.39659	0.25383	2.91385	0.343189	0.245962	5.56285e-06	0.000459257	0.246191	0.0347101		0.203284	0.369555	2.90626	0.344084	0.243062	5.47585e-06	0.00046393	0.243294	0.0338231				-0.287855	0.256973	2.9189	0.342594	0.237689	8.36779e-07	0.000465801	0.237922	0.00514783		0.168113	-0.0223962	2.95524	0.338382	0.234641	1.6285e-05	0.000461018	0.234871	0.101224		0.168113	0.0451778
						-0.397047	0.253783	2.9138	0.343194	0.246421	5.90954e-06	0.000459296	0.246651	0.0368701		0.203741	0.369636	2.90622	0.34409	0.243526	5.48599e-06	0.000463924	0.243758	0.0338861				-0.288312	0.256882	2.9189	0.342595	0.238155	8.36714e-07	0.000465769	0.238388	0.00514777		0.167656	-0.0224582	2.95509	0.338399	0.235102	1.62858e-05	0.000461041	0.235332	0.101224		0.167656	0.0453052
						-0.397504	0.253735	2.91375	0.3432	0.24688	5.91573e-06	0.000459827	0.24711	0.0368661		0.204198	0.369717	2.90617	0.344095	0.24399	5.48591e-06	0.000463918	0.244222	0.0338861				-0.288769	0.256791	2.91889	0.342596	0.238621	8.36651e-07	0.000465739	0.238854	0.00514772		0.1672	-0.0225204	2.95495	0.338415	0.235563	1.62866e-05	0.000461064	0.235793	0.101224		0.1672	0.045433
						-0.397961	0.253683	2.9137	0.343206	0.24734	5.92331e-06	0.000460547	0.24757	0.0368556		0.204655	0.369798	2.90613	0.344101	0.244454	5.48584e-06	0.000463913	0.244686	0.033886				-0.289225	0.2567	2.91888	0.342597	0.239087	8.36589e-07	0.000465709	0.239319	0.00514767		0.166743	-0.0225827	2.95481	0.338431	0.236024	1.62874e-05	0.000461087	0.236254	0.101224		0.166743	0.0455611
						-0.398417	0.253624	2.91365	0.343212	0.247801	5.93281e-06	0.000461557	0.248031	0.036834		0.205112	0.369879	2.90608	0.344106	0.244918	5.48577e-06	0.000463908	0.24515	0.0338859				-0.289682	0.25661	2.91887	0.342598	0.239552	8.36529e-07	0.000465681	0.239785	0.00514762		0.166286	-0.0226452	2.95467	0.338448	0.236485	1.62882e-05	0.00046111	0.236715	0.101224		0.166286	0.0456896
						-0.398874	0.253559	2.9136	0.343218	0.248262	5.94838e-06	0.000463035	0.248494	0.0368127		0.205569	0.369959	2.90603	0.344112	0.245382	5.4857e-06	0.000463903	0.245614	0.0338859				-0.290139	0.256519	2.91887	0.342599	0.240018	8.36471e-07	0.000465653	0.240251	0.00514757		0.165829	-0.0227079	2.95452	0.338464	0.236946	1.55999e-05	0.000461133	0.237176	0.0969415		0.165829	0.0458184
						-0.399331	0.253483	2.91355	0.343224	0.248725	5.97661e-06	0.000465323	0.248958	0.0368056		0.206025	0.37004	2.90599	0.344117	0.245846	5.38311e-06	0.000463899	0.246078	0.0332524				-0.290596	0.256429	2.91886	0.3426	0.240484	8.36414e-07	0.000465625	0.240716	0.00514752		0.165372	-0.0227708	2.95439	0.338479	0.237407	1.56007e-05	0.000461156	0.237638	0.0969416		0.165372	0.0459477
						-0.399788	0.253394	2.9135	0.34323	0.24919	6.00026e-06	0.000469136	0.249425	0.0366509		0.206482	0.370121	2.90594	0.344123	0.24631	5.38203e-06	0.000463898	0.246542	0.0332458				-0.291053	0.256339	2.91885	0.3426	0.240949	8.4141e-07	0.000465599	0.241182	0.00517856		0.164915	-0.0228338	2.95425	0.338495	0.237868	1.56015e-05	0.00046118	0.238099	0.0969417		0.164915	0.0460773
						-0.400245	0.253288	2.91345	0.343236	0.24966	6.03609e-06	0.000476189	0.249898	0.0363237		0.206939	0.370201	2.9059	0.344128	0.246774	5.38203e-06	0.000463898	0.247006	0.0332458				-0.29151	0.256249	2.91885	0.342601	0.241415	8.97909e-07	0.000465574	0.241648	0.00552658		0.164459	-0.022897	2.95412	0.338511	0.238329	1.56023e-05	0.000461203	0.23856	0.0969418		0.164459	0.0462072
						-0.400702	0.253153	2.9134	0.343242	0.250136	6.09683e-06	0.000491478	0.250382	0.0355478		0.207396	0.370282	2.90585	0.344133	0.247238	5.51968e-06	0.000463898	0.24747	0.0340961				-0.291966	0.256159	2.91884	0.342602	0.24188	8.97861e-07	0.000465545	0.242113	0.00552663		0.164002	-0.0229603	2.95398	0.338526	0.238791	1.55599e-05	0.000461227	0.239021	0.096673		0.164002	0.0463376
						-0.401158	0.252972	2.91335	0.343248	0.250627	6.22245e-06	0.000534871	0.250895	0.0333369		0.207853	0.370363	2.9058	0.344139	0.247701	5.60898e-06	0.000463898	0.247933	0.0346477				-0.292423	0.25607	2.91883	0.342603	0.242346	8.97815e-07	0.000465517	0.242579	0.00552668		0.163545	-0.0230239	2.95384	0.338542	0.239252	1.54805e-05	0.000461251	0.239482	0.0961746		0.163545	0.0464683
						-0.401615	0.252694	2.91329	0.343254	0.251162	5.06678e-06	0.000574719	0.25145	0.0252633		0.20831	0.370443	2.90576	0.344144	0.248165	5.60899e-06	0.000463899	0.248397	0.0346478				-0.29288	0.25598	2.91882	0.342604	0.242812	8.9777e-07	0.00046549	0.243044	0.00552673		0.163088	-0.0230876	2.95371	0.338557	0.239713	1.54812e-05	0.000461275	0.239944	0.0961744		0.163088	0.0465994
						-0.401964	0.252237	2.91325	0.343259	0.251737	1.11784e-06	0.000458664	0.251966	0.00698394		0.208766	0.370524	2.90571	0.34415	0.248629	5.609e-06	0.000463899	0.248861	0.0346478				-0.293337	0.255891	2.91882	0.342605	0.243277	8.97726e-07	0.000465463	0.24351	0.00552678		0.162631	-0.0231515	2.95357	0.338573	0.240174	1.5482e-05	0.000461299	0.240405	0.0961742		0.162631	0.0467309
						-0.402005	0.25178	2.91324	0.34326	0.252196	6.50983e-07	0.000456853	0.252424	0.00408326		0.209223	0.370605	2.90566	0.344156	0.249093	5.60902e-06	0.0004639	0.249325	0.0346478				-0.293794	0.255801	2.91881	0.342606	0.243742	8.97683e-07	0.000465437	0.243975	0.00552683		0.162175	-0.0232155	2.95344	0.338588	0.240636	1.54828e-05	0.000461323	0.240866	0.096174		0.162175	0.0468627
						-0.40201	0.251323	2.91323	0.343261	0.252652	5.58869e-07	0.00045683	0.252881	0.00350565		0.20968	0.370685	2.90561	0.344161	0.249557	5.60903e-06	0.000463901	0.249789	0.0346478				-0.29425	0.255712	2.9188	0.342607	0.244208	8.97641e-07	0.000465411	0.244441	0.00552687		0.161718	-0.0232797	2.9533	0.338604	0.241097	1.54836e-05	0.000461347	0.241328	0.0961738		0.161718	0.0469949
						-0.40201	0.250867	2.91323	0.343262	0.253109	5.46495e-07	0.00045683	0.253338	0.00342804		0.210137	0.370766	2.90557	0.344167	0.250021	5.60905e-06	0.000463902	0.250253	0.0346479				-0.294707	0.255623	2.91879	0.342607	0.244673	8.976e-07	0.000465386	0.244906	0.00552691		0.161261	-0.0233442	2.95317	0.338619	0.241558	1.54843e-05	0.000461372	0.241789	0.0961735		0.161261	0.0471275
						-0.40201	0.25041	2.91323	0.343262	0.253566	5.45941e-07	0.00045683	0.253794	0.00342456		0.210594	0.370847	2.90552	0.344172	0.250485	5.60908e-06	0.000463904	0.250717	0.0346479				-0.295164	0.255535	2.91878	0.342608	0.245139	8.9756e-07	0.000465362	0.245371	0.00552696		0.160804	-0.0234087	2.95303	0.338635	0.24202	1.48391e-05	0.000461396	0.24225	0.0921611		0.160804	0.0472605
						-0.40201	0.249953	2.91322	0.343263	0.254023	5.45889e-07	0.00045683	0.254251	0.00342424		0.211051	0.370928	2.90547	0.344178	0.250949	5.50296e-06	0.000463906	0.251181	0.0339923				-0.295621	0.255446	2.91878	0.342609	0.245604	9.20281e-07	0.000465338	0.245837	0.00566715		0.160347	-0.0234735	2.9529	0.33865	0.242481	1.48399e-05	0.000461421	0.242712	0.092161		0.160347	0.0473939
						-0.40201	0.249496	2.91322	0.343263	0.25448	5.45885e-07	0.00045683	0.254708	0.00342421		0.211507	0.371008	2.90543	0.344184	0.251413	5.56116e-06	0.000463911	0.251645	0.0343514				-0.296078	0.255357	2.91877	0.34261	0.246069	9.27922e-07	0.000465315	0.246302	0.00571449		0.15989	-0.0235384	2.95278	0.338664	0.242942	1.48407e-05	0.000461446	0.243173	0.0921609		0.15989	0.0475277
						-0.40201	0.249039	2.91321	0.343264	0.254937	5.45885e-07	0.00045683	0.255165	0.00342421		0.211964	0.371089	2.90538	0.344189	0.251877	5.73169e-06	0.000463916	0.252109	0.0354044				-0.296535	0.255269	2.91876	0.342611	0.246535	9.78652e-07	0.000465291	0.246767	0.00602721		0.159434	-0.0236035	2.95265	0.338679	0.243404	1.47592e-05	0.000461471	0.243635	0.0916497		0.159434	0.0476618
						-0.40201	0.248582	2.91321	0.343264	0.255393	5.45885e-07	0.00045683	0.255622	0.00342421		0.212421	0.37117	2.90533	0.344195	0.25234	5.7318e-06	0.000463922	0.252572	0.0354046				-0.296991	0.25518	2.91875	0.342612	0.247	9.78589e-07	0.000465258	0.247233	0.00602726		0.158977	-0.0236688	2.95252	0.338694	0.243865	1.47262e-05	0.000461496	0.244096	0.0914403		0.158977	0.0477963
						-0.40201	0.248126	2.9132	0.343265	0.25585	5.45885e-07	0.00045683	0.256079	0.00342421		0.212878	0.371251	2.90528	0.344201	0.252804	5.7319e-06	0.000463927	0.253036	0.0354048				-0.297448	0.255092	2.91874	0.342613	0.247465	9.78528e-07	0.000465226	0.247698	0.0060273		0.15852	-0.0237343	2.95239	0.338709	0.244327	1.4727e-05	0.000461521	0.244558	0.0914399		0.15852	0.0479313
						-0.40201	0.247669	2.9132	0.343265	0.256307	5.45885e-07	0.00045683	0.256535	0.00342421		0.213335	0.371331	2.90523	0.344206	0.253268	5.73201e-06	0.000463933	0.2535	0.035405				-0.297905	0.255004	2.91874	0.342614	0.247931	9.78468e-07	0.000465195	0.248163	0.00602734		0.158063	-0.0237999	2.95226	0.338723	0.244788	1.47278e-05	0.000461547	0.245019	0.0914396		0.158063	0.0480666
						-0.40201	0.247212	2.91319	0.343266	0.256764	5.45885e-07	0.00045683	0.256992	0.00342421		0.213792	0.371412	2.90519	0.344212	0.253732	5.73212e-06	0.000463939	0.253964	0.0354053				-0.298362	0.254916	2.91873	0.342615	0.248396	9.7841e-07	0.000465164	0.248628	0.00602738		0.157606	-0.0238657	2.95213	0.338738	0.24525	1.47285e-05	0.000461572	0.245481	0.0914392		0.157606	0.0482023
						-0.40201	0.246755	2.91319	0.343267	0.257221	5.45885e-07	0.00045683	0.257449	0.00342421		0.214248	0.371493	2.90514	0.344218	0.254196	5.73223e-06	0.000463944	0.254428	0.0354055				-0.298819	0.254829	2.91872	0.342616	0.248861	9.78353e-07	0.000465134	0.249093	0.00602741		0.157149	-0.0239317	2.952	0.338753	0.245712	1.47293e-05	0.000461598	0.245942	0.0914389		0.157149	0.0483384
						-0.40201	0.246298	2.91318	0.343267	0.257678	5.00681e-07	0.00045683	0.257906	0.00314065		0.214705	0.371574	2.90509	0.344224	0.25466	5.73234e-06	0.00046395	0.254892	0.0354057				-0.299276	0.254741	2.91871	0.342617	0.249326	9.78297e-07	0.000465104	0.249559	0.00602745		0.156693	-0.0239979	2.95188	0.338768	0.246173	1.473e-05	0.000461624	0.246404	0.0914385		0.156693	0.0484749
						-0.40201	0.245841	2.91318	0.343268	0.258134	5.00681e-07	0.00045683	0.258363	0.00314065		0.215162	0.371655	2.90504	0.344229	0.255124	5.73246e-06	0.000463957	0.255356	0.035406				-0.299732	0.254654	2.9187	0.342618	0.249791	9.9583e-07	0.000465076	0.250024	0.00613585		0.156236	-0.0240643	2.95175	0.338782	0.246635	1.47308e-05	0.00046165	0.246866	0.0914381		0.156236	0.0486118
						-0.40201	0.245385	2.91318	0.343268	0.258591	5.00681e-07	0.00045683	0.25882	0.00314065		0.215619	0.371736	2.90499	0.344235	0.255588	5.73257e-06	0.000463963	0.25582	0.0354062				-0.300189	0.254567	2.91869	0.342619	0.250256	1.00232e-06	0.000465048	0.250489	0.00617622		0.155779	-0.0241308	2.95162	0.338797	0.247096	1.41253e-05	0.000461676	0.247327	0.0876746		0.155779	0.0487491
						-0.40201	0.244928	2.91317	0.343269	0.259048	5.00681e-07	0.00045683	0.259276	0.00314065		0.216076	0.371817	2.90494	0.344241	0.256052	5.72739e-06	0.000463969	0.256284	0.0353738				-0.300646	0.25448	2.91869	0.34262	0.250721	1.00226e-06	0.000465021	0.250954	0.00617622		0.155322	-0.0241975	2.9515	0.338811	0.247558	1.41151e-05	0.000461703	0.247789	0.0876066		0.155322	0.0488868
						-0.40201	0.244471	2.91317	0.343269	0.259505	5.00681e-07	0.00045683	0.259733	0.00314065		0.216533	0.371898	2.9049	0.344246	0.256516	5.6299e-06	0.000463952	0.256748	0.0347729				-0.301103	0.254393	2.91868	0.342621	0.251186	1.00971e-06	0.000464994	0.251419	0.00622248		0.154865	-0.0242644	2.95137	0.338825	0.24802	1.40177e-05	0.000461729	0.248251	0.0869969		0.154865	0.0490249
						-0.40201	0.244014	2.91316	0.34327	0.259962	5.00681e-07	0.00045683	0.26019	0.00314065		0.216989	0.371979	2.90485	0.344252	0.25698	5.62966e-06	0.000463908	0.257212	0.0347747				-0.30156	0.254306	2.91867	0.342622	0.251651	1.06781e-06	0.000464967	0.251884	0.0065809		0.154408	-0.0243315	2.95125	0.338839	0.248481	1.40185e-05	0.000461756	0.248712	0.0869965		0.154408	0.0491634
						-0.40201	0.243557	2.91316	0.34327	0.260418	5.00681e-07	0.00045683	0.260647	0.00314065		0.217446	0.37206	2.9048	0.344258	0.257444	5.62942e-06	0.000463865	0.257676	0.0347765				-0.302017	0.254219	2.91866	0.342623	0.252116	1.06773e-06	0.00046493	0.252349	0.00658093		0.153952	-0.0243988	2.95113	0.338853	0.248943	1.40192e-05	0.000461782	0.249174	0.086996		0.153952	0.0493023
						-0.40201	0.2431	2.91315	0.343271	0.260875	5.00681e-07	0.00045683	0.261104	0.00314065		0.217903	0.37214	2.90475	0.344263	0.257908	5.62919e-06	0.000463824	0.25814	0.0347782				-0.302473	0.254133	2.91865	0.342624	0.252581	1.06765e-06	0.000464895	0.252814	0.00658096		0.153495	-0.0244662	2.95101	0.338867	0.249405	1.40199e-05	0.000461809	0.249636	0.0869955		0.153495	0.0494416
						-0.40201	0.242644	2.91315	0.343271	0.261332	5.00681e-07	0.00045683	0.261561	0.00314065		0.21836	0.372221	2.90471	0.344269	0.258372	5.62897e-06	0.000463784	0.258603	0.0347798				-0.30293	0.254047	2.91864	0.342625	0.253046	1.06758e-06	0.00046486	0.253278	0.00658099		0.153038	-0.0245339	2.95088	0.338881	0.249867	1.40207e-05	0.000461836	0.250098	0.086995		0.153038	0.0495813
						-0.40201	0.242187	2.91315	0.343272	0.261789	5.00681e-07	0.00045683	0.262017	0.00314065		0.218817	0.372301	2.90466	0.344275	0.258835	5.62876e-06	0.000463746	0.259067	0.0347814				-0.303387	0.253961	2.91863	0.342626	0.253511	1.0675e-06	0.000464826	0.253743	0.00658101		0.152581	-0.0246017	2.95076	0.338895	0.250329	1.40214e-05	0.000461864	0.25056	0.0869945		0.152581	0.0497215
						-0.40201	0.24173	2.91314	0.343272	0.262246	5.00681e-07	0.00045683	0.262474	0.00314065		0.219273	0.37238	2.90461	0.34428	0.259299	5.62856e-06	0.000463709	0.259531	0.0347828				-0.303844	0.253875	2.91862	0.342627	0.253976	1.07914e-06	0.000464793	0.254208	0.00665325		0.152124	-0.0246697	2.95064	0.338909	0.250791	1.40222e-05	0.000461891	0.251021	0.086994		0.152124	0.049862
						-0.40201	0.241273	2.91314	0.343273	0.262703	5.00681e-07	0.00045683	0.262931	0.00314065		0.21973	0.37246	2.90456	0.344286	0.259763	5.62836e-06	0.000463673	0.259995	0.0347843				-0.304301	0.253789	2.91861	0.342628	0.254441	1.09177e-06	0.000464761	0.254673	0.00673158		0.151667	-0.0247379	2.95052	0.338924	0.251252	1.40229e-05	0.000461919	0.251483	0.0869935		0.151667	0.050003
						-0.40201	0.240816	2.91313	0.343273	0.263159	4.63101e-07	0.00045683	0.263388	0.00290492		0.220187	0.372539	2.90452	0.344292	0.260226	5.76161e-06	0.000463639	0.260458	0.0356105				-0.304758	0.253704	2.9186	0.342629	0.254905	1.0917e-06	0.000464729	0.255138	0.00673156		0.151211	-0.0248063	2.9504	0.338938	0.251714	1.40237e-05	0.000461946	0.251945	0.086993		0.151211	0.0501443
						-0.40201	0.240359	2.91313	0.343274	0.263616	4.63101e-07	0.00045683	0.263845	0.00290492		0.220644	0.372619	2.90447	0.344297	0.26069	5.86813e-06	0.000463606	0.260922	0.0362714				-0.305214	0.253618	2.9186	0.342631	0.25537	1.09162e-06	0.000464698	0.255602	0.00673155		0.150754	-0.0248748	2.95027	0.338952	0.252176	1.34012e-05	0.000461974	0.252407	0.0831262		0.150754	0.0502861
						-0.40201	0.239903	2.91312	0.343274	0.264073	4.63101e-07	0.00045683	0.264302	0.00290492		0.221101	0.372698	2.90442	0.344303	0.261154	5.74879e-06	0.000463574	0.261385	0.0355361				-0.305671	0.253533	2.91859	0.342632	0.255835	1.09155e-06	0.000464668	0.256067	0.00673153		0.150297	-0.0249436	2.95016	0.338965	0.252638	1.33528e-05	0.000462002	0.252869	0.0828215		0.150297	0.0504283
						-0.40201	0.239446	2.91312	0.343274	0.26453	4.63101e-07	0.00045683	0.264758	0.00290492		0.221558	0.372776	2.90437	0.344309	0.261617	5.74732e-06	0.000463547	0.261849	0.0355292				-0.306128	0.253448	2.91858	0.342633	0.256299	1.10005e-06	0.000464638	0.256532	0.00678438		0.14984	-0.0250125	2.95004	0.338978	0.2531	1.33536e-05	0.00046203	0.253331	0.082821		0.14984	0.0505709
						-0.40201	0.238989	2.91312	0.343275	0.264987	4.63101e-07	0.00045683	0.265215	0.00290492		0.222014	0.372855	2.90432	0.344315	0.262081	5.7471e-06	0.000463521	0.262313	0.0355298				-0.306585	0.253364	2.91857	0.342634	0.256764	1.1664e-06	0.000464608	0.256996	0.00719404		0.149383	-0.0250816	2.94993	0.338992	0.253562	1.33813e-05	0.000462058	0.253793	0.0829882		0.149383	0.0507139
						-0.40201	0.238532	2.91311	0.343275	0.265444	4.63101e-07	0.00045683	0.265672	0.00290492		0.222471	0.372933	2.90427	0.34432	0.262544	5.74689e-06	0.000463496	0.262776	0.0355305				-0.307042	0.253279	2.91856	0.342635	0.257229	1.1663e-06	0.000464569	0.257461	0.00719405		0.148926	-0.025151	2.94981	0.339005	0.254024	1.34293e-05	0.000462087	0.254255	0.0832802		0.148926	0.0508574
						-0.40201	0.238075	2.91311	0.343276	0.2659	4.63101e-07	0.00045683	0.266129	0.00290492		0.222928	0.373012	2.90422	0.344326	0.263008	5.74669e-06	0.000463471	0.26324	0.0355311				-0.307499	0.253194	2.91855	0.342636	0.257693	1.16621e-06	0.000464531	0.257925	0.00719406		0.14847	-0.0252205	2.94969	0.339018	0.254486	1.34302e-05	0.000462115	0.254717	0.0832808		0.14847	0.0510013
						-0.40201	0.237618	2.91311	0.343276	0.266357	4.63101e-07	0.00045683	0.266586	0.00290492		0.223385	0.37309	2.90417	0.344332	0.263471	5.7465e-06	0.000463448	0.263703	0.0355317				-0.307955	0.25311	2.91854	0.342637	0.258158	1.17113e-06	0.000464494	0.25839	0.007225		0.148013	-0.0252902	2.94957	0.339032	0.254949	1.34311e-05	0.000462144	0.25518	0.0832814		0.148013	0.0511455
						-0.40201	0.237162	2.9131	0.343277	0.266814	4.63101e-07	0.00045683	0.267043	0.00290492		0.223842	0.373168	2.90413	0.344338	0.263935	5.74631e-06	0.000463426	0.264166	0.0355322				-0.308412	0.253026	2.91853	0.342639	0.258622	1.19074e-06	0.000464458	0.258854	0.00734658		0.147556	-0.02536	2.94946	0.339045	0.255411	1.3432e-05	0.000462173	0.255642	0.083282		0.147556	0.0512902
						-0.40201	0.236705	2.9131	0.343277	0.267271	4.63101e-07	0.00045683	0.267499	0.00290492		0.224299	0.373246	2.90408	0.344343	0.264398	5.78654e-06	0.000463405	0.26463	0.0357826				-0.308869	0.252942	2.91852	0.34264	0.259087	1.19064e-06	0.000464422	0.259319	0.00734654		0.147099	-0.0254301	2.94934	0.339059	0.255873	1.3433e-05	0.000462202	0.256104	0.0832826		0.147099	0.0514354
						-0.40201	0.236248	2.91309	0.343278	0.267728	4.31432e-07	0.00045683	0.267956	0.00270627		0.224755	0.373324	2.90403	0.344349	0.264862	5.98809e-06	0.000463384	0.265093	0.0370306				-0.309326	0.252859	2.91851	0.342641	0.259551	1.19055e-06	0.000464387	0.259783	0.0073465		0.146642	-0.0255004	2.94922	0.339072	0.256335	1.34339e-05	0.000462231	0.256566	0.0832831		0.146642	0.0515809
						-0.40201	0.235791	2.91309	0.343278	0.268185	4.25979e-07	0.00045683	0.268413	0.00267207		0.225212	0.373401	2.90398	0.344355	0.265325	5.98788e-06	0.000463365	0.265557	0.0370308				-0.309783	0.252775	2.9185	0.342642	0.260015	1.19046e-06	0.000464353	0.260248	0.00734646		0.146185	-0.0255708	2.94911	0.339086	0.256797	1.33124e-05	0.00046226	0.257028	0.0825247		0.146185	0.0517269
						-0.40201	0.235334	2.91309	0.343279	0.268641	4.25979e-07	0.00045683	0.26887	0.00267207		0.225669	0.373479	2.90393	0.344361	0.265788	5.98767e-06	0.000463346	0.26602	0.037031				-0.31024	0.252692	2.91849	0.342643	0.26048	1.19036e-06	0.00046432	0.260712	0.00734642		0.145729	-0.0256415	2.94899	0.339099	0.25726	1.27994e-05	0.000462289	0.257491	0.0793398		0.145729	0.0518733
						-0.40201	0.234878	2.91308	0.343279	0.269098	4.25979e-07	0.00045683	0.269327	0.00267207		0.226126	0.373556	2.90388	0.344367	0.266252	5.86411e-06	0.000463328	0.266483	0.0362683				-0.310696	0.252609	2.91848	0.342644	0.260944	1.19027e-06	0.000464288	0.261176	0.00734638		0.145272	-0.0257123	2.94888	0.339112	0.257722	1.28003e-05	0.000462319	0.257953	0.0793403		0.145272	0.0520201
						-0.40201	0.234421	2.91308	0.343279	0.269555	4.25979e-07	0.00045683	0.269783	0.00267207		0.226583	0.373634	2.90383	0.344373	0.266715	5.86267e-06	0.000463314	0.266947	0.0362604				-0.311153	0.252526	2.91847	0.342646	0.261408	1.19995e-06	0.000464256	0.261641	0.00740662		0.144815	-0.0257834	2.94877	0.339125	0.258184	1.28012e-05	0.000462349	0.258415	0.0793407		0.144815	0.0521674
						-0.40201	0.233964	2.91308	0.34328	0.270012	4.25979e-07	0.00045683	0.27024	0.00267207		0.22704	0.373711	2.90378	0.344379	0.267178	5.86252e-06	0.000463301	0.26741	0.0362606				-0.31161	0.252443	2.91846	0.342647	0.261873	1.27554e-06	0.000464224	0.262105	0.00787371		0.144358	-0.0258546	2.94866	0.339137	0.258647	1.28022e-05	0.000462378	0.258878	0.0793412		0.144358	0.0523151
						-0.40201	0.233507	2.91307	0.34328	0.270469	4.25979e-07	0.00045683	0.270697	0.00267207		0.227496	0.373788	2.90373	0.344385	0.267642	5.86238e-06	0.000463288	0.267873	0.0362607				-0.312067	0.252361	2.91845	0.342648	0.262337	1.27542e-06	0.000464183	0.262569	0.0078737		0.143901	-0.025926	2.94855	0.33915	0.259109	1.28031e-05	0.000462409	0.25934	0.0793417		0.143901	0.0524632
						-0.40201	0.23305	2.91307	0.343281	0.270926	4.25979e-07	0.00045683	0.271154	0.00267207		0.227953	0.373865	2.90368	0.344391	0.268105	5.86224e-06	0.000463276	0.268337	0.0362608				-0.312524	0.252279	2.91843	0.342649	0.262801	1.29773e-06	0.000464143	0.263033	0.0080121		0.143444	-0.0259976	2.94844	0.339163	0.259571	1.2804e-05	0.000462439	0.259803	0.0793421		0.143444	0.0526118
						-0.40201	0.232593	2.91306	0.343281	0.271382	4.25979e-07	0.00045683	0.271611	0.00267207		0.22841	0.373942	2.90363	0.344396	0.268568	5.86211e-06	0.000463265	0.2688	0.0362609				-0.31298	0.252196	2.91842	0.342651	0.263265	1.30023e-06	0.000464103	0.263497	0.0080282		0.142988	-0.0260694	2.94832	0.339176	0.260034	1.28049e-05	0.000462469	0.260265	0.0793426		0.142988	0.0527608
						-0.40201	0.232137	2.91306	0.343282	0.271839	4.25979e-07	0.00045683	0.272068	0.00267207		0.228867	0.374019	2.90358	0.344402	0.269031	6.04724e-06	0.000463254	0.269263	0.0374069				-0.313437	0.252115	2.91841	0.342652	0.263729	1.30011e-06	0.000464065	0.263961	0.00802813		0.142531	-0.0261414	2.94821	0.339189	0.260496	1.28058e-05	0.0004625	0.260727	0.079343		0.142531	0.0529103
						-0.40201	0.23168	2.91306	0.343282	0.272296	4.25979e-07	0.00045683	0.272524	0.00267207		0.229324	0.374096	2.90353	0.344408	0.269495	6.10617e-06	0.000463244	0.269726	0.0377722				-0.313894	0.252033	2.9184	0.342653	0.264193	1.3e-06	0.000464028	0.264425	0.00802807		0.142074	-0.0262136	2.9481	0.339201	0.260959	1.27517e-05	0.000462531	0.26119	0.0790025		0.142074	0.0530601
						-0.40201	0.231223	2.91305	0.343282	0.272753	3.96496e-07	0.00045683	0.272981	0.00248712		0.229781	0.374173	2.90348	0.344414	0.269958	6.10604e-06	0.000463234	0.27019	0.0377722				-0.314351	0.251952	2.91839	0.342655	0.264657	1.29988e-06	0.000463991	0.264889	0.00802801		0.141617	-0.026286	2.94799	0.339214	0.261421	1.26896e-05	0.000462561	0.261653	0.0786123		0.141617	0.0532105
						-0.40201	0.230766	2.91305	0.343283	0.27321	3.91419e-07	0.00045683	0.273438	0.00245528		0.230237	0.37425	2.90343	0.344421	0.270421	6.10591e-06	0.000463225	0.270653	0.0377721				-0.314808	0.25187	2.91838	0.342656	0.265121	1.29977e-06	0.000463956	0.265353	0.00802794		0.14116	-0.0263586	2.94788	0.339227	0.261884	1.26904e-05	0.000462593	0.262115	0.0786124		0.14116	0.0533613
						-0.40201	0.230309	2.91305	0.343283	0.273667	3.91419e-07	0.00045683	0.273895	0.00245528		0.230694	0.374326	2.90338	0.344427	0.270884	6.10579e-06	0.000463217	0.271116	0.0377721				-0.315265	0.251789	2.91837	0.342657	0.265585	1.29966e-06	0.000463921	0.265817	0.00802788		0.140704	-0.0264314	2.94777	0.339239	0.262346	1.22101e-05	0.000462624	0.262578	0.0756319		0.140704	0.0535125
						-0.40201	0.229852	2.91304	0.343284	0.274123	3.91419e-07	0.00045683	0.274352	0.00245528		0.231151	0.374403	2.90332	0.344433	0.271348	5.97777e-06	0.000463209	0.271579	0.0369808				-0.315721	0.251709	2.91836	0.342659	0.266049	1.29956e-06	0.000463886	0.266281	0.00802782		0.140247	-0.0265044	2.94766	0.339252	0.262809	1.2211e-05	0.000462655	0.26304	0.0756323		0.140247	0.0536642
						-0.40201	0.229396	2.91304	0.343284	0.27458	3.91419e-07	0.00045683	0.274809	0.00245528		0.231608	0.37448	2.90327	0.344439	0.271811	5.97638e-06	0.000463205	0.272042	0.0369725				-0.316178	0.251628	2.91835	0.34266	0.266513	1.31056e-06	0.000463853	0.266745	0.00809634		0.13979	-0.0265776	2.94756	0.339264	0.263272	1.22119e-05	0.000462687	0.263503	0.0756326		0.13979	0.0538163
						-0.40201	0.228939	2.91304	0.343284	0.275037	3.91419e-07	0.00045683	0.275265	0.00245528		0.232065	0.374556	2.90322	0.344445	0.272274	5.97633e-06	0.000463201	0.272506	0.0369725				-0.316635	0.251548	2.91834	0.342661	0.266977	1.41055e-06	0.000463819	0.267209	0.00871471		0.139333	-0.026651	2.94745	0.339276	0.263734	1.22128e-05	0.000462719	0.263966	0.0756329		0.139333	0.0539688
						-0.40201	0.228482	2.91303	0.343285	0.275494	3.91419e-07	0.00045683	0.275722	0.00245528		0.232522	0.374633	2.90317	0.344451	0.272737	5.97628e-06	0.000463197	0.272969	0.0369725				-0.317092	0.251467	2.91832	0.342663	0.267441	1.42169e-06	0.000463776	0.267673	0.00878433		0.138876	-0.0267246	2.94735	0.339288	0.264197	1.22137e-05	0.000462751	0.264428	0.0756332		0.138876	0.0541219
						-0.40201	0.228025	2.91303	0.343285	0.275951	3.91419e-07	0.00045683	0.276179	0.00245528		0.232978	0.374709	2.90312	0.344457	0.2732	6.05985e-06	0.000463194	0.273432	0.0374897				-0.317549	0.251387	2.91831	0.342664	0.267905	1.42155e-06	0.000463735	0.268137	0.00878424		0.138419	-0.0267983	2.94724	0.339301	0.26466	1.22146e-05	0.000462783	0.264891	0.0756335		0.138419	0.0542754
						-0.40201	0.227568	2.91303	0.343286	0.276408	3.91419e-07	0.00045683	0.276636	0.00245528		0.233435	0.374786	2.90307	0.344463	0.273664	6.22287e-06	0.000463192	0.273895	0.0384985				-0.318006	0.251308	2.9183	0.342665	0.268368	1.41783e-06	0.000463695	0.2686	0.00876203		0.137963	-0.0268723	2.94713	0.339313	0.265123	1.22155e-05	0.000462815	0.265354	0.0756338		0.137963	0.0544293
						-0.40201	0.227111	2.91302	0.343286	0.276864	3.91419e-07	0.00045683	0.277093	0.00245528		0.233892	0.374862	2.90302	0.344469	0.274127	6.22283e-06	0.000463189	0.274358	0.0384984				-0.318462	0.251228	2.91829	0.342667	0.268832	1.4112e-06	0.000463656	0.269064	0.00872182		0.137506	-0.0269465	2.94703	0.339325	0.265585	1.21062e-05	0.000462848	0.265817	0.0749522		0.137506	0.0545837
						-0.40201	0.226655	2.91302	0.343286	0.277321	3.91419e-07	0.00045683	0.27755	0.00245528		0.234349	0.374939	2.90297	0.344475	0.27459	6.2228e-06	0.000463187	0.274822	0.0384984				-0.318919	0.251149	2.91827	0.342668	0.269296	1.41111e-06	0.00046362	0.269528	0.0087219		0.137049	-0.0270209	2.94692	0.339337	0.266048	1.21058e-05	0.000462881	0.26628	0.0749439		0.137049	0.0547386
						-0.40201	0.226198	2.91302	0.343287	0.277778	3.42953e-07	0.00045683	0.278006	0.00215127		0.234806	0.375015	2.90291	0.344481	0.275053	6.22278e-06	0.000463186	0.275285	0.0384984				-0.319376	0.25107	2.91826	0.34267	0.269759	1.41101e-06	0.000463585	0.269991	0.00872197		0.136592	-0.0270955	2.94682	0.339349	0.266511	1.21066e-05	0.000462913	0.266743	0.0749439		0.136592	0.0548939
						-0.40201	0.225741	2.91301	0.343287	0.278235	3.42953e-07	0.00045683	0.278463	0.00215127		0.235263	0.375092	2.90286	0.344488	0.275516	6.22276e-06	0.000463185	0.275748	0.0384983				-0.319833	0.250991	2.91825	0.342671	0.270223	1.41092e-06	0.000463551	0.270455	0.00872204		0.136135	-0.0271703	2.94671	0.339361	0.266974	1.21075e-05	0.000462946	0.267206	0.0749439		0.136135	0.0550497
						-0.40201	0.225284	2.91301	0.343287	0.278692	3.42953e-07	0.00045683	0.27892	0.00215127		0.235719	0.375168	2.90281	0.344494	0.27598	6.22275e-06	0.000463184	0.276211	0.0384983				-0.32029	0.250912	2.91824	0.342672	0.270686	1.41083e-06	0.000463517	0.270918	0.00872211		0.135678	-0.0272453	2.94661	0.339373	0.267437	1.16549e-05	0.00046298	0.267669	0.0721374		0.135678	0.0552059
						-0.40201	0.224827	2.91301	0.343288	0.279149	3.42953e-07	0.00045683	0.279377	0.00215127		0.236176	0.375245	2.90276	0.3445	0.276443	6.08999e-06	0.000463184	0.276674	0.037677				-0.320747	0.250834	2.91823	0.342674	0.27115	1.41527e-06	0.000463485	0.271382	0.00875016		0.135222	-0.0273206	2.94651	0.339385	0.2679	1.16558e-05	0.000463013	0.268132	0.0721375		0.135222	0.0553626
						-0.40201	0.22437	2.91301	0.343288	0.279605	3.42953e-07	0.00045683	0.279834	0.00215127		0.236633	0.375321	2.90271	0.344506	0.276906	6.08866e-06	0.000463187	0.277138	0.0376686				-0.321203	0.250756	2.91821	0.342675	0.271613	1.44848e-06	0.000463452	0.271845	0.00895616		0.134765	-0.027396	2.9464	0.339397	0.268363	1.16566e-05	0.000463047	0.268595	0.0721377		0.134765	0.0555198
						-0.40201	0.223914	2.913	0.343288	0.280062	3.42953e-07	0.00045683	0.280291	0.00215127		0.23709	0.375398	2.90265	0.344512	0.277369	6.08871e-06	0.00046319	0.277601	0.0376686				-0.32166	0.250677	2.9182	0.342677	0.272077	1.54633e-06	0.00046342	0.272309	0.00956183		0.134308	-0.0274716	2.9463	0.339408	0.268826	1.16575e-05	0.000463081	0.269058	0.0721378		0.134308	0.0556775
						-0.40201	0.223457	2.913	0.343289	0.280519	3.42953e-07	0.00045683	0.280747	0.00215127		0.237547	0.375474	2.9026	0.344518	0.277832	6.31716e-06	0.000463194	0.278064	0.0390817				-0.322117	0.2506	2.91819	0.342678	0.27254	1.54621e-06	0.000463379	0.272772	0.00956191		0.133851	-0.0275474	2.9462	0.33942	0.269289	1.16584e-05	0.000463115	0.269521	0.072138		0.133851	0.0558356
						-0.40201	0.223	2.913	0.343289	0.280976	3.42953e-07	0.00045683	0.281204	0.00215127		0.238004	0.375551	2.90255	0.344525	0.278296	6.33806e-06	0.000463197	0.278527	0.0392106				-0.322574	0.250522	2.91818	0.34268	0.273004	1.54609e-06	0.000463339	0.273235	0.00956199		0.133394	-0.0276235	2.9461	0.339432	0.269752	1.1602e-05	0.000463149	0.269984	0.0717836		0.133394	0.0559942
						-0.40201	0.222543	2.91299	0.343289	0.281433	3.42953e-07	0.00045683	0.281661	0.00215127		0.23846	0.375627	2.9025	0.344531	0.278759	6.33814e-06	0.000463201	0.27899	0.0392108				-0.323031	0.250445	2.91816	0.342681	0.273467	1.54597e-06	0.0004633	0.273699	0.00956206		0.132937	-0.0276997	2.946	0.339443	0.270215	1.15548e-05	0.000463183	0.270447	0.0714862		0.132937	0.0561533
						-0.40201	0.222086	2.91299	0.34329	0.281889	3.42953e-07	0.00045683	0.282118	0.00215127		0.238917	0.375704	2.90244	0.344537	0.279222	6.33822e-06	0.000463206	0.279454	0.0392109				-0.323488	0.250367	2.91815	0.342683	0.27393	1.54585e-06	0.000463261	0.274162	0.00956213		0.132481	-0.0277762	2.9459	0.339455	0.270679	1.15556e-05	0.000463218	0.27091	0.0714861		0.132481	0.0563128
						-0.40201	0.221629	2.91299	0.34329	0.282346	3.42953e-07	0.00045683	0.282575	0.00215127		0.239374	0.37578	2.90239	0.344544	0.279685	6.33831e-06	0.00046321	0.279917	0.0392111				-0.323944	0.250291	2.91814	0.342684	0.274394	1.54573e-06	0.000463224	0.274625	0.00956219		0.132024	-0.0278528	2.9458	0.339466	0.271142	1.15565e-05	0.000463253	0.271373	0.071486		0.132024	0.0564728
						-0.40201	0.221173	2.91299	0.34329	0.282803	3.42953e-07	0.00045683	0.283032	0.00215127		0.239831	0.375857	2.90234	0.34455	0.280148	6.3384e-06	0.000463215	0.28038	0.0392113				-0.324401	0.250214	2.91812	0.342686	0.274857	1.54562e-06	0.000463187	0.275088	0.00956225		0.131567	-0.0279297	2.9457	0.339478	0.271605	1.15573e-05	0.000463288	0.271837	0.0714858		0.131567	0.0566333
						-0.40201	0.220716	2.91298	0.343291	0.28326	3.42953e-07	0.00045683	0.283488	0.00215127		0.240288	0.375934	2.90228	0.344556	0.280612	6.3385e-06	0.00046322	0.280843	0.0392114				-0.324858	0.250137	2.91811	0.342688	0.27532	1.54551e-06	0.000463151	0.275552	0.00956231		0.13111	-0.0280068	2.9456	0.33949	0.272068	1.15582e-05	0.000463323	0.2723	0.0714857		0.13111	0.0567943
						-0.40201	0.220259	2.91298	0.343291	0.283717	3.42953e-07	0.00045683	0.283945	0.00215127		0.240744	0.37601	2.90223	0.344563	0.281075	6.33861e-06	0.000463225	0.281306	0.0392116				-0.325315	0.250061	2.9181	0.342689	0.275783	1.56494e-06	0.000463116	0.276015	0.00968323		0.130653	-0.0280841	2.9455	0.339501	0.272532	1.11314e-05	0.000463358	0.272763	0.0688407		0.130653	0.0569557
						-0.40201	0.219802	2.91298	0.343291	0.284174	3.42953e-07	0.00045683	0.284402	0.00215127		0.241201	0.376087	2.90218	0.344569	0.281538	6.20079e-06	0.000463231	0.28177	0.0383587				-0.325772	0.249985	2.91808	0.342691	0.276246	1.57068e-06	0.000463082	0.276478	0.00971952		0.130196	-0.0281616	2.9454	0.339512	0.272995	1.11322e-05	0.000463394	0.273227	0.0688407		0.130196	0.0571176
						-0.40201	0.219345	2.91297	0.343292	0.28463	3.42953e-07	0.00045683	0.284859	0.00215127		0.241658	0.376164	2.90212	0.344575	0.282001	6.32463e-06	0.000463239	0.282233	0.039124				-0.326229	0.249909	2.91807	0.342692	0.276709	1.58488e-06	0.000463048	0.276941	0.0098081		0.12974	-0.0282393	2.94531	0.339523	0.273458	1.11331e-05	0.00046343	0.27369	0.0688407		0.12974	0.05728
						-0.40201	0.218888	2.91297	0.343292	0.285087	3.42953e-07	0.00045683	0.285316	0.00215127		0.242115	0.37624	2.90207	0.344582	0.282464	6.45162e-06	0.000463248	0.282696	0.0399088				-0.326685	0.249834	2.91806	0.342694	0.277172	1.69567e-06	0.000463014	0.277404	0.0104945		0.129283	-0.0283172	2.94521	0.339534	0.273922	1.11205e-05	0.000463466	0.274154	0.0687578		0.129283	0.057443
						-0.40201	0.218432	2.91297	0.343293	0.285544	3.42953e-07	0.00045683	0.285773	0.00215127		0.242572	0.376317	2.90202	0.344588	0.282928	6.45182e-06	0.000463257	0.283159	0.0399093				-0.327142	0.249758	2.91804	0.342696	0.277635	1.69553e-06	0.000462972	0.277867	0.0104946		0.128826	-0.0283954	2.94511	0.339546	0.274385	1.10351e-05	0.000463502	0.274617	0.0682243		0.128826	0.0576063
						-0.40201	0.217975	2.91296	0.343293	0.286001	3.42953e-07	0.00045683	0.286229	0.00215127		0.243029	0.376394	2.90196	0.344594	0.283391	6.45203e-06	0.000463266	0.283623	0.0399097				-0.327599	0.249683	2.91803	0.342697	0.278098	1.69539e-06	0.00046293	0.27833	0.0104946		0.128369	-0.0284738	2.94502	0.339557	0.274849	1.10359e-05	0.000463538	0.275081	0.0682241		0.128369	0.0577702
						-0.40201	0.217518	2.91296	0.343293	0.286458	3.42953e-07	0.00045683	0.286686	0.00215127		0.243485	0.376471	2.90191	0.344601	0.283854	6.45224e-06	0.000463276	0.284086	0.0399102				-0.328056	0.249608	2.91801	0.342699	0.278561	1.69525e-06	0.00046289	0.278793	0.0104947		0.127912	-0.0285523	2.94492	0.339568	0.275312	1.10368e-05	0.000463575	0.275544	0.0682238		0.127912	0.0579346
						-0.40201	0.217061	2.91296	0.343294	0.286915	3.42953e-07	0.00045683	0.287143	0.00215127		0.243942	0.376548	2.90185	0.344607	0.284318	6.45245e-06	0.000463285	0.284549	0.0399107				-0.328513	0.249533	2.918	0.342701	0.279024	1.69511e-06	0.000462851	0.279256	0.0104947		0.127455	-0.0286311	2.94483	0.339579	0.275776	1.10376e-05	0.000463611	0.276008	0.0682236		0.127455	0.0580995
						-0.40201	0.216604	2.91296	0.343294	0.287371	3.42953e-07	0.00045683	0.2876	0.00215127		0.244399	0.376625	2.9018	0.344614	0.284781	6.45266e-06	0.000463295	0.285012	0.0399112				-0.32897	0.249459	2.91798	0.342702	0.279487	1.69498e-06	0.000462812	0.279719	0.0104948		0.126999	-0.0287101	2.94473	0.33959	0.27624	1.10384e-05	0.000463648	0.276471	0.0682233		0.126999	0.0582648
						-0.40201	0.216148	2.91295	0.343294	0.287828	3.42953e-07	0.00045683	0.288057	0.00215127		0.244856	0.376702	2.90174	0.34462	0.285244	6.45288e-06	0.000463305	0.285476	0.0399117				-0.329426	0.249385	2.91797	0.342704	0.27995	1.70305e-06	0.000462775	0.280181	0.0105456		0.126542	-0.0287894	2.94463	0.339601	0.276703	1.10393e-05	0.000463686	0.276935	0.068223		0.126542	0.0584307
						-0.40201	0.215691	2.91295	0.343295	0.288285	3.01327e-07	0.00045683	0.288514	0.00189015		0.245313	0.37678	2.90169	0.344627	0.285707	6.4531e-06	0.000463314	0.285939	0.0399122				-0.329883	0.249311	2.91796	0.342706	0.280413	1.72027e-06	0.000462738	0.280644	0.0106531		0.126085	-0.0288688	2.94454	0.339612	0.277167	1.10401e-05	0.000463723	0.277399	0.0682226		0.126085	0.0585971
						-0.40201	0.215234	2.91295	0.343295	0.288742	3.01327e-07	0.00045683	0.28897	0.00189015		0.24577	0.376857	2.90164	0.344633	0.286171	6.31249e-06	0.000463324	0.286402	0.0390417				-0.33034	0.249237	2.91794	0.342707	0.280875	1.72014e-06	0.000462702	0.281107	0.0106531		0.125628	-0.0289485	2.94444	0.339623	0.277631	1.06373e-05	0.000463761	0.277862	0.0657279		0.125628	0.0587639
						-0.40201	0.214777	2.91295	0.343295	0.289199	3.01327e-07	0.00045683	0.289427	0.00189015		0.246226	0.376934	2.90158	0.344639	0.286634	6.31241e-06	0.000463294	0.286866	0.0390438				-0.330797	0.249164	2.91793	0.342709	0.281338	1.72e-06	0.000462666	0.281569	0.0106531		0.125171	-0.0290283	2.94435	0.339633	0.278094	1.06381e-05	0.000463798	0.278326	0.0657278		0.125171	0.0589313
						-0.40201	0.21432	2.91294	0.343295	0.289656	3.01327e-07	0.00045683	0.289884	0.00189015		0.246683	0.377011	2.90153	0.344646	0.287097	6.31054e-06	0.000463246	0.287329	0.0390362				-0.331254	0.24909	2.91791	0.342711	0.281801	1.73604e-06	0.000462632	0.282032	0.0107532		0.124714	-0.0291084	2.94426	0.339644	0.278558	1.05672e-05	0.000463837	0.27879	0.0652841		0.124714	0.0590992
						-0.40201	0.213863	2.91294	0.343296	0.290112	3.01327e-07	0.00045683	0.290341	0.00189015		0.24714	0.377088	2.90148	0.344652	0.287561	6.31028e-06	0.0004632	0.287792	0.0390385				-0.331711	0.249017	2.9179	0.342713	0.282263	1.86121e-06	0.000462597	0.282495	0.0115294		0.124258	-0.0291888	2.94417	0.339655	0.279022	1.05454e-05	0.000463875	0.279254	0.065144		0.124258	0.0592676
						-0.40201	0.213407	2.91294	0.343296	0.290569	3.01327e-07	0.00045683	0.290798	0.00189015		0.247597	0.377165	2.90142	0.344658	0.288024	6.31003e-06	0.000463156	0.288255	0.0390407				-0.332167	0.248945	2.91788	0.342714	0.282726	1.86105e-06	0.000462554	0.282957	0.0115295		0.123801	-0.0292693	2.94408	0.339665	0.279486	1.05462e-05	0.000463913	0.279718	0.0651437		0.123801	0.0594365
						-0.40201	0.21295	2.91293	0.343296	0.291026	3.01327e-07	0.00045683	0.291254	0.00189015		0.248054	0.377241	2.90137	0.344665	0.288487	6.30979e-06	0.000463113	0.288718	0.0390428				-0.332624	0.248872	2.91787	0.342716	0.283189	1.86089e-06	0.000462512	0.28342	0.0115295		0.123344	-0.0293501	2.94398	0.339676	0.27995	1.0547e-05	0.000463952	0.280182	0.0651433		0.123344	0.0596059
						-0.40201	0.212493	2.91293	0.343297	0.291483	3.01327e-07	0.00045683	0.291711	0.00189015		0.248511	0.377317	2.90132	0.344671	0.28895	6.30955e-06	0.000463073	0.289182	0.0390448				-0.333081	0.2488	2.91785	0.342718	0.283651	1.86073e-06	0.000462471	0.283882	0.0115295		0.122887	-0.029431	2.94389	0.339686	0.280414	1.05478e-05	0.000463991	0.280646	0.0651428		0.122887	0.0597759
						-0.40201	0.212036	2.91293	0.343297	0.29194	3.01327e-07	0.00045683	0.292168	0.00189015		0.248967	0.377393	2.90126	0.344677	0.289413	6.30933e-06	0.000463034	0.289645	0.0390467				-0.333538	0.248728	2.91783	0.34272	0.284114	1.86058e-06	0.000462432	0.284345	0.0115296		0.12243	-0.0295122	2.9438	0.339697	0.280878	1.05486e-05	0.00046403	0.28111	0.0651424		0.12243	0.0599463
						-0.40201	0.211579	2.91293	0.343297	0.292397	3.01327e-07	0.00045683	0.292625	0.00189015		0.249424	0.377468	2.90121	0.344684	0.289876	6.30912e-06	0.000462996	0.290108	0.0390485				-0.333995	0.248656	2.91782	0.342722	0.284576	1.88179e-06	0.000462393	0.284807	0.011662		0.121974	-0.0295937	2.94371	0.339707	0.281342	1.05495e-05	0.000464069	0.281574	0.065142		0.121974	0.0601173
						-0.40201	0.211122	2.91292	0.343298	0.292853	2.6216e-07	0.00045683	0.293082	0.00164447		0.249881	0.377544	2.90116	0.34469	0.290339	6.30891e-06	0.00046296	0.290571	0.0390503				-0.334451	0.248584	2.9178	0.342724	0.285038	1.88592e-06	0.000462355	0.28527	0.0116886		0.121517	-0.0296753	2.94362	0.339718	0.281806	1.05503e-05	0.000464109	0.282038	0.0651415		0.121517	0.0602888
						-0.40201	0.210666	2.91292	0.343298	0.29331	2.6216e-07	0.00045683	0.293539	0.00164447		0.250338	0.377619	2.9011	0.344696	0.290802	6.48415e-06	0.000462926	0.291034	0.0401379				-0.334908	0.248513	2.91779	0.342726	0.285501	1.88576e-06	0.000462317	0.285732	0.0116885		0.12106	-0.0297572	2.94353	0.339729	0.28227	1.05511e-05	0.000464149	0.282502	0.065141		0.12106	0.0604608
						-0.40201	0.210209	2.91292	0.343298	0.293767	2.6216e-07	0.00045683	0.293995	0.00164447		0.250795	0.377694	2.90105	0.344703	0.291265	6.57675e-06	0.000462893	0.291496	0.040714				-0.335365	0.248442	2.91777	0.342728	0.285963	1.88561e-06	0.000462281	0.286194	0.0116885		0.120603	-0.0298393	2.94344	0.339739	0.282734	1.01328e-05	0.000464189	0.282966	0.062553		0.120603	0.0606333
						-0.40201	0.209752	2.91292	0.343298	0.294224	2.6216e-07	0.00045683	0.294452	0.00164447		0.251252	0.377768	2.90099	0.344709	0.291728	6.41677e-06	0.000462862	0.291959	0.0397263				-0.335822	0.248371	2.91775	0.342729	0.286425	1.88545e-06	0.000462245	0.286656	0.0116885		0.120146	-0.0299216	2.94335	0.339749	0.283198	1.00819e-05	0.000464229	0.28343	0.0622334		0.120146	0.0608064
						-0.40201	0.209295	2.91292	0.343299	0.294681	2.6216e-07	0.00045683	0.294909	0.00164447		0.251708	0.377843	2.90094	0.344716	0.292191	6.41486e-06	0.000462835	0.292422	0.0397168				-0.336279	0.248301	2.91774	0.342731	0.286888	1.90353e-06	0.00046221	0.287119	0.0118014		0.119689	-0.0300042	2.94326	0.339759	0.283663	1.00827e-05	0.000464269	0.283895	0.0622329		0.119689	0.06098
						-0.40201	0.208838	2.91291	0.343299	0.295138	2.6216e-07	0.00045683	0.295366	0.00164447		0.252165	0.377917	2.90089	0.344722	0.292654	6.41463e-06	0.000462809	0.292885	0.0397176				-0.336736	0.248231	2.91772	0.342733	0.28735	2.04461e-06	0.000462175	0.287581	0.012677		0.119233	-0.030087	2.94317	0.339769	0.284127	1.00991e-05	0.00046431	0.284359	0.0623287		0.119233	0.0611541
						-0.40201	0.208381	2.91291	0.343299	0.295594	2.6216e-07	0.00045683	0.295823	0.00164447		0.252622	0.377991	2.90083	0.344729	0.293116	6.41441e-06	0.000462785	0.293348	0.0397183				-0.337192	0.24816	2.9177	0.342735	0.287812	2.04442e-06	0.000462132	0.288043	0.012677		0.118776	-0.03017	2.94309	0.339779	0.284591	1.01519e-05	0.000464351	0.284823	0.0626492		0.118776	0.0613287
						-0.40201	0.207925	2.91291	0.343299	0.296051	2.6216e-07	0.00045683	0.29628	0.00164447		0.253079	0.378065	2.90078	0.344735	0.293579	6.4142e-06	0.000462762	0.293811	0.039719				-0.337649	0.248091	2.91769	0.342737	0.288274	2.04424e-06	0.000462091	0.288505	0.0126771		0.118319	-0.0302532	2.943	0.33979	0.285055	1.01529e-05	0.000464392	0.285288	0.0626497		0.118319	0.0615039
						-0.40201	0.207468	2.91291	0.3433	0.296508	2.6216e-07	0.00045683	0.296736	0.00164447		0.253536	0.378139	2.90072	0.344741	0.294042	6.414e-06	0.000462739	0.294273	0.0397197				-0.338106	0.248021	2.91767	0.342739	0.288736	2.05182e-06	0.00046205	0.288967	0.0127252		0.117862	-0.0303367	2.94291	0.3398	0.28552	1.01539e-05	0.000464433	0.285752	0.0626503		0.117862	0.0616796
						-0.40201	0.207011	2.9129	0.3433	0.296965	2.6216e-07	0.00045683	0.297193	0.00164447		0.253993	0.378213	2.90067	0.344748	0.294505	6.41381e-06	0.000462718	0.294736	0.0397203				-0.338563	0.247952	2.91765	0.342741	0.289198	2.06956e-06	0.00046201	0.289429	0.0128363		0.117405	-0.0304204	2.94282	0.33981	0.285984	1.01549e-05	0.000464474	0.286216	0.0626508		0.117405	0.0618558
						-0.40201	0.206554	2.9129	0.3433	0.297422	2.6216e-07	0.00045683	0.29765	0.00164447		0.254449	0.378286	2.90062	0.344754	0.294967	6.46471e-06	0.000462698	0.295199	0.0400373				-0.33902	0.247883	2.91763	0.342743	0.28966	2.06938e-06	0.000461971	0.289891	0.0128363		0.116948	-0.0305043	2.94273	0.33982	0.286449	1.01559e-05	0.000464516	0.286681	0.0626513		0.116948	0.0620326
						-0.40201	0.206097	2.9129	0.3433	0.297879	2.6216e-07	0.00045683	0.298107	0.00164447		0.254906	0.37836	2.90056	0.344761	0.29543	6.68358e-06	0.000462679	0.295661	0.0413945				-0.339477	0.247814	2.91762	0.342746	0.290122	2.0692e-06	0.000461933	0.290353	0.0128362		0.116492	-0.0305884	2.94265	0.33983	0.286913	1.01442e-05	0.000464558	0.287146	0.0625734		0.116492	0.0622099
						-0.40201	0.20564	2.9129	0.343301	0.298335	2.6216e-07	0.00045683	0.298564	0.00164447		0.255363	0.378433	2.90051	0.344767	0.295893	6.68336e-06	0.000462661	0.296124	0.0413948				-0.339933	0.247746	2.9176	0.342748	0.290584	2.06903e-06	0.000461896	0.290815	0.0128362		0.116035	-0.0306728	2.94256	0.33984	0.287378	1.00524e-05	0.0004646	0.28761	0.0620018		0.116035	0.0623877
						-0.40201	0.205184	2.9129	0.343301	0.298792	2.6216e-07	0.00045683	0.299021	0.00164447		0.25582	0.378506	2.90045	0.344774	0.296355	6.68315e-06	0.000462644	0.296587	0.041395				-0.34039	0.247677	2.91758	0.34275	0.291046	2.06885e-06	0.00046186	0.291277	0.0128361		0.115578	-0.0307574	2.94247	0.33985	0.287842	9.71013e-06	0.000464642	0.288075	0.0598853		0.115578	0.0625661
						-0.40201	0.204727	2.91289	0.343301	0.299249	2.6216e-07	0.00045683	0.299477	0.00164447		0.256277	0.37858	2.90039	0.344781	0.296818	6.51697e-06	0.000462628	0.297049	0.0403671				-0.340847	0.247609	2.91756	0.342752	0.291508	2.06868e-06	0.000461824	0.291739	0.012836		0.115121	-0.0308423	2.94239	0.33986	0.288307	9.71109e-06	0.000464684	0.288539	0.0598857		0.115121	0.0627451
						-0.40201	0.20427	2.91289	0.343302	0.299706	2.6216e-07	0.00045683	0.299934	0.00164447		0.256734	0.378653	2.90034	0.344787	0.297281	6.51509e-06	0.000462616	0.297512	0.0403565				-0.341304	0.247542	2.91755	0.342754	0.29197	2.089e-06	0.000461789	0.292201	0.0129631		0.114664	-0.0309274	2.9423	0.33987	0.288772	9.71205e-06	0.000464727	0.289004	0.0598861		0.114664	0.0629246
						-0.40201	0.203813	2.91289	0.343302	0.300163	2.6216e-07	0.00045683	0.300391	0.00164447		0.25719	0.378726	2.90028	0.344794	0.297743	6.51494e-06	0.000462604	0.297975	0.0403566				-0.341761	0.247474	2.91753	0.342756	0.292432	2.24756e-06	0.000461754	0.292662	0.013948		0.114207	-0.0310127	2.94222	0.33988	0.289236	9.71302e-06	0.00046477	0.289469	0.0598865		0.114207	0.0631046
						-0.40201	0.203356	2.91289	0.343302	0.300619	2.6216e-07	0.00045683	0.300848	0.00164447		0.257647	0.378798	2.90023	0.3448	0.298206	6.51481e-06	0.000462594	0.298437	0.0403567				-0.342218	0.247407	2.91751	0.342758	0.292893	2.24736e-06	0.000461712	0.293124	0.0139481		0.113751	-0.0310982	2.94213	0.339889	0.289701	9.71398e-06	0.000464813	0.289934	0.0598869		0.113751	0.0632852
						-0.40201	0.202899	2.91288	0.343302	0.301076	2.6216e-07	0.00045683	0.301305	0.00164447		0.258104	0.378871	2.90017	0.344807	0.298669	6.51469e-06	0.000462584	0.2989	0.0403568				-0.342674	0.24734	2.91749	0.34276	0.293355	2.26576e-06	0.000461671	0.293586	0.0140635		0.113294	-0.031184	2.94205	0.339899	0.290166	9.71495e-06	0.000464857	0.290398	0.0598873		0.113294	0.0634664
						-0.40201	0.202443	2.91288	0.343303	0.301533	2.6216e-07	0.00045683	0.301762	0.00164447		0.258561	0.378944	2.90012	0.344813	0.299131	6.51458e-06	0.000462575	0.299362	0.0403569				-0.343131	0.247273	2.91747	0.342763	0.293817	2.27254e-06	0.000461631	0.294047	0.0141068		0.112837	-0.03127	2.94197	0.339909	0.290631	9.71593e-06	0.000464901	0.290863	0.0598877		0.112837	0.0636481
						-0.40201	0.201986	2.91288	0.343303	0.30199	2.6216e-07	0.00045683	0.302218	0.00164447		0.259018	0.379017	2.90007	0.34482	0.299594	6.70626e-06	0.000462566	0.299825	0.0415451				-0.343588	0.247207	2.91745	0.342765	0.294278	2.27234e-06	0.000461592	0.294509	0.0141068		0.11238	-0.0313563	2.94188	0.339918	0.291096	9.7169e-06	0.000464945	0.291328	0.059888		0.11238	0.0638304
						-0.40201	0.201529	2.91288	0.343303	0.302447	2.6216e-07	0.00045683	0.302675	0.00164447		0.259475	0.379089	2.90001	0.344827	0.300056	6.78676e-06	0.000462558	0.300288	0.0420445				-0.344045	0.247141	2.91743	0.342767	0.29474	2.27214e-06	0.000461554	0.294971	0.0141067		0.111923	-0.0314428	2.9418	0.339928	0.291561	9.63225e-06	0.000464989	0.291793	0.0593607		0.111923	0.0640132
						-0.40201	0.201072	2.91288	0.343303	0.302904	2.6216e-07	0.00045683	0.303132	0.00164447		0.259931	0.379162	2.89995	0.344833	0.300519	6.78665e-06	0.000462551	0.30075	0.0420445				-0.344502	0.247075	2.91741	0.342769	0.295201	2.27194e-06	0.000461517	0.295432	0.0141066		0.111466	-0.0315295	2.94171	0.339938	0.292026	9.61874e-06	0.000465033	0.292258	0.0592717		0.111466	0.0641966
						-0.40201	0.200615	2.91287	0.343304	0.30336	2.28539e-07	0.00045683	0.303589	0.00143357		0.260388	0.379234	2.89989	0.34484	0.300981	6.78655e-06	0.000462545	0.301213	0.0420444				-0.344959	0.247009	2.91739	0.342772	0.295663	2.27175e-06	0.00046148	0.295894	0.0141065		0.11101	-0.0316164	2.94163	0.339947	0.292491	9.61968e-06	0.000465078	0.292723	0.0592718		0.11101	0.0643806
						-0.40201	0.200158	2.91287	0.343304	0.303817	2.28539e-07	0.00045683	0.304046	0.00143357		0.260845	0.379307	2.89984	0.344847	0.301444	6.78646e-06	0.000462539	0.301675	0.0420444				-0.345415	0.246944	2.91737	0.342774	0.296124	2.27156e-06	0.000461444	0.296355	0.0141064		0.110553	-0.0317036	2.94155	0.339957	0.292956	9.29581e-06	0.000465123	0.293188	0.0572708		0.110553	0.0645651
						-0.40201	0.199702	2.91287	0.343304	0.304274	2.28539e-07	0.00045683	0.304503	0.00143357		0.261302	0.379379	2.89978	0.344854	0.301906	6.61362e-06	0.000462534	0.302138	0.0409741				-0.345872	0.246879	2.91735	0.342776	0.296586	2.27137e-06	0.00046141	0.296817	0.0141064		0.110096	-0.0317911	2.94147	0.339966	0.293421	9.29676e-06	0.000465168	0.293654	0.057271		0.110096	0.0647502
						-0.40201	0.199245	2.91287	0.343304	0.304731	2.28539e-07	0.00045683	0.304959	0.00143357		0.261759	0.379452	2.89972	0.34486	0.302369	6.6118e-06	0.000462533	0.3026	0.0409629				-0.346329	0.246814	2.91734	0.342779	0.297047	2.29413e-06	0.000461375	0.297278	0.0142488		0.109639	-0.0318788	2.94139	0.339976	0.293886	9.29771e-06	0.000465214	0.294119	0.0572713		0.109639	0.0649359
						-0.40201	0.198788	2.91287	0.343305	0.305188	2.28539e-07	0.00045683	0.305416	0.00143357		0.262215	0.379524	2.89967	0.344867	0.302832	6.61179e-06	0.000462532	0.303063	0.0409629				-0.346786	0.246749	2.91732	0.342781	0.297509	2.47443e-06	0.000461341	0.297739	0.0153697		0.109182	-0.0319667	2.94131	0.339985	0.294351	9.29866e-06	0.000465259	0.294584	0.0572715		0.109182	0.0651222
						-0.40201	0.198331	2.91286	0.343305	0.305645	2.28539e-07	0.00045683	0.305873	0.00143357		0.262672	0.379596	2.89961	0.344874	0.303294	6.61178e-06	0.000462531	0.303525	0.0409629				-0.347243	0.246685	2.91729	0.342783	0.29797	2.49689e-06	0.0004613	0.298201	0.0155106		0.108725	-0.0320549	2.94123	0.339994	0.294817	9.29962e-06	0.000465306	0.295049	0.0572717		0.108725	0.0653091
						-0.40201	0.197874	2.91286	0.343305	0.306101	2.28539e-07	0.00045683	0.30633	0.00143357		0.263129	0.379669	2.89956	0.34488	0.303757	6.66956e-06	0.000462531	0.303988	0.0413209				-0.3477	0.246621	2.91727	0.342786	0.298431	2.49666e-06	0.00046126	0.298662	0.0155105		0.108269	-0.0321433	2.94115	0.340004	0.295282	9.30058e-06	0.000465352	0.295515	0.0572719		0.108269	0.0654965
						-0.40201	0.197417	2.91286	0.343305	0.306558	2.28539e-07	0.00045683	0.306787	0.00143357		0.263586	0.379741	2.8995	0.344887	0.304219	6.88683e-06	0.000462532	0.30445	0.0426669				-0.348156	0.246557	2.91725	0.342788	0.298893	2.49644e-06	0.000461222	0.299123	0.0155104		0.107812	-0.0322319	2.94107	0.340013	0.295747	9.24183e-06	0.000465398	0.29598	0.0569045		0.107812	0.0656845
						-0.40201	0.196961	2.91286	0.343305	0.307015	2.28539e-07	0.00045683	0.307244	0.00143357		0.264043	0.379814	2.89944	0.344894	0.304682	6.88685e-06	0.000462533	0.304913	0.0426669				-0.348613	0.246494	2.91723	0.342791	0.299354	2.49622e-06	0.000461184	0.299584	0.0155104		0.107355	-0.0323208	2.94099	0.340022	0.296213	9.2074e-06	0.000465445	0.296445	0.0566868		0.107355	0.0658731
						-0.40201	0.196504	2.91286	0.343306	0.307472	2.28539e-07	0.00045683	0.3077	0.00143357		0.2645	0.379886	2.89939	0.344901	0.305144	6.88688e-06	0.000462534	0.305375	0.042667				-0.34907	0.24643	2.91721	0.342793	0.299815	2.496e-06	0.000461146	0.300046	0.0155103		0.106898	-0.03241	2.94091	0.340031	0.296678	9.20832e-06	0.000465492	0.296911	0.0566867		0.106898	0.0660623
						-0.40201	0.196047	2.91285	0.343306	0.307929	2.10637e-07	0.00045683	0.308157	0.00132127		0.264956	0.379959	2.89933	0.344907	0.305607	6.88692e-06	0.000462536	0.305838	0.042667				-0.349527	0.246367	2.91719	0.342796	0.300276	2.49579e-06	0.00046111	0.300507	0.0155102		0.106441	-0.0324993	2.94083	0.34004	0.297144	9.20925e-06	0.000465539	0.297376	0.0566867		0.106441	0.066252
						-0.40201	0.19559	2.91285	0.343306	0.308386	2.07554e-07	0.00045683	0.308614	0.00130194		0.265413	0.380031	2.89927	0.344914	0.306069	6.88696e-06	0.000462539	0.306301	0.0426671				-0.349984	0.246305	2.91717	0.342798	0.300737	2.49558e-06	0.000461075	0.300968	0.01551		0.105984	-0.032589	2.94075	0.34005	0.297609	9.21018e-06	0.000465587	0.297842	0.0566866		0.105984	0.0664424
						-0.40201	0.195133	2.91285	0.343306	0.308842	2.07554e-07	0.00045683	0.309071	0.00130194		0.26587	0.380103	2.89921	0.344921	0.306532	6.88701e-06	0.000462541	0.306763	0.0426672				-0.350441	0.246242	2.91715	0.342801	0.301198	2.48898e-06	0.00046104	0.301429	0.0154702		0.105528	-0.0326788	2.94067	0.340059	0.298075	8.90351e-06	0.000465635	0.298308	0.0547935		0.105528	0.0666333
						-0.40201	0.194677	2.91285	0.343307	0.309299	2.07554e-07	0.00045683	0.309528	0.00130194		0.266327	0.380176	2.89915	0.344928	0.306994	6.70702e-06	0.000462544	0.307226	0.0415518				-0.350897	0.24618	2.91712	0.342803	0.301659	2.48741e-06	0.000461007	0.30189	0.0154616		0.105071	-0.032769	2.94059	0.340068	0.29854	8.90445e-06	0.000465683	0.298773	0.0547936		0.105071	0.0668249
						-0.40201	0.19422	2.91285	0.343307	0.309756	2.07554e-07	0.00045683	0.309985	0.00130194		0.266784	0.380248	2.8991	0.344935	0.307457	6.70527e-06	0.000462551	0.307688	0.0415403				-0.351354	0.246118	2.9171	0.342806	0.30212	2.52365e-06	0.000460974	0.302351	0.015688		0.104614	-0.0328593	2.94051	0.340077	0.299006	8.90539e-06	0.000465731	0.299239	0.0547937		0.104614	0.067017
						-0.40201	0.193763	2.91285	0.343307	0.310213	2.07554e-07	0.00045683	0.310441	0.00130194		0.267241	0.380321	2.89904	0.344942	0.307919	6.70541e-06	0.000462558	0.308151	0.0415405				-0.351811	0.246057	2.91708	0.342808	0.302581	2.73594e-06	0.000460942	0.302812	0.0170088		0.104157	-0.03295	2.94044	0.340086	0.299472	8.90633e-06	0.00046578	0.299705	0.0547938		0.104157	0.0672097
						-0.40201	0.193306	2.91284	0.343307	0.31067	2.07554e-07	0.00045683	0.310898	0.00130194		0.267697	0.380393	2.89899	0.344948	0.308382	6.90465e-06	0.000462566	0.308613	0.0427742				-0.352268	0.245995	2.91706	0.342811	0.303042	2.73573e-06	0.000460904	0.303273	0.0170089		0.1037	-0.0330408	2.94036	0.340095	0.299938	8.86765e-06	0.000465829	0.30017	0.0545501		0.1037	0.0674031
						-0.40201	0.192849	2.91284	0.343307	0.311127	2.07554e-07	0.00045683	0.311355	0.00130194		0.268154	0.380466	2.89893	0.344955	0.308845	6.98377e-06	0.000462574	0.309076	0.0432636				-0.352725	0.245934	2.91704	0.342814	0.303503	2.73553e-06	0.000460866	0.303734	0.0170091		0.103243	-0.033132	2.94028	0.340103	0.300403	8.8178e-06	0.000465878	0.300636	0.0542377		0.103243	0.067597
						-0.40201	0.192392	2.91284	0.343308	0.311583	2.07554e-07	0.00045683	0.311812	0.00130194		0.268611	0.380539	2.89887	0.344962	0.309307	6.98395e-06	0.000462582	0.309538	0.0432639				-0.353182	0.245873	2.91701	0.342817	0.303964	2.73533e-06	0.00046083	0.304194	0.0170092		0.102787	-0.0332233	2.94021	0.340112	0.300869	8.81871e-06	0.000465928	0.301102	0.0542375		0.102787	0.0677915
						-0.40201	0.191936	2.91284	0.343308	0.31204	2.07554e-07	0.00045683	0.312269	0.00130194		0.269068	0.380611	2.89881	0.344969	0.30977	6.98413e-06	0.00046259	0.310001	0.0432643				-0.353638	0.245813	2.91699	0.342819	0.304425	2.73514e-06	0.000460794	0.304655	0.0170093		0.10233	-0.033315	2.94013	0.340121	0.301335	8.81962e-06	0.000465977	0.301568	0.0542374		0.10233	0.0679867
						-0.40201	0.191479	2.91284	0.343308	0.312497	2.07554e-07	0.00045683	0.312725	0.00130194		0.269525	0.380684	2.89875	0.344976	0.310232	6.98433e-06	0.000462599	0.310464	0.0432647				-0.354095	0.245752	2.91697	0.342822	0.304886	2.73494e-06	0.000460759	0.305116	0.0170094		0.101873	-0.0334068	2.94005	0.34013	0.301801	8.82053e-06	0.000466027	0.302034	0.0542371		0.101873	0.0681825
						-0.40201	0.191022	2.91283	0.343308	0.312954	1.78194e-07	0.00045683	0.313182	0.00111777		0.269982	0.380757	2.89869	0.344983	0.310695	6.98453e-06	0.000462608	0.310926	0.0432651				-0.354552	0.245692	2.91694	0.342825	0.305346	2.73475e-06	0.000460725	0.305577	0.0170094		0.101416	-0.033499	2.93998	0.340139	0.302267	8.82145e-06	0.000466078	0.3025	0.0542369		0.101416	0.0683788
						-0.40201	0.190565	2.91283	0.343308	0.313411	1.78194e-07	0.00045683	0.313639	0.00111777		0.270438	0.38083	2.89863	0.34499	0.311158	6.98473e-06	0.000462617	0.311389	0.0432655				-0.355009	0.245632	2.91692	0.342827	0.305807	2.73457e-06	0.000460691	0.306037	0.0170095		0.100959	-0.0335914	2.9399	0.340147	0.302733	8.82237e-06	0.000466128	0.302966	0.0542367		0.100959	0.0685758
						-0.40201	0.190108	2.91283	0.343309	0.313868	1.78194e-07	0.00045683	0.314096	0.00111777		0.270895	0.380903	2.89858	0.344997	0.31162	6.98494e-06	0.000462626	0.311851	0.0432659				-0.355466	0.245573	2.9169	0.34283	0.306268	2.73439e-06	0.000460659	0.306498	0.0170096		0.100503	-0.033684	2.93983	0.340156	0.303199	8.53179e-06	0.000466179	0.303432	0.0524446		0.100503	0.0687735
						-0.40201	0.189651	2.91283	0.343309	0.314324	1.78194e-07	0.00045683	0.314553	0.00111777		0.271352	0.380976	2.89852	0.345004	0.312083	6.79719e-06	0.000462636	0.312314	0.0421021				-0.355922	0.245514	2.91687	0.342833	0.306728	2.75166e-06	0.000460627	0.306959	0.0171182		0.100046	-0.0337769	2.93975	0.340165	0.303666	8.53272e-06	0.00046623	0.303899	0.0524445		0.100046	0.0689717
						-0.40201	0.189195	2.91283	0.343309	0.314781	1.78194e-07	0.00045683	0.31501	0.00111777		0.271809	0.381049	2.89846	0.345011	0.312545	6.86006e-06	0.00046265	0.312777	0.0424902				-0.356379	0.245455	2.91685	0.342836	0.307189	2.78665e-06	0.000460596	0.307419	0.0173371		0.0995889	-0.03387	2.93968	0.340173	0.304132	8.50894e-06	0.000466282	0.304365	0.0522926		0.0995889	0.0691706
						-0.40201	0.188738	2.91283	0.343309	0.315238	1.78194e-07	0.00045683	0.315466	0.00111777		0.272266	0.381122	2.8984	0.345018	0.313008	7.07728e-06	0.000462663	0.313239	0.0438344				-0.356836	0.245396	2.91683	0.342838	0.30765	3.00671e-06	0.000460564	0.30788	0.0187074		0.099132	-0.0339635	2.9396	0.340182	0.304598	8.44855e-06	0.000466334	0.304831	0.0519157		0.099132	0.0693701
						-0.40201	0.188281	2.91283	0.343309	0.315695	1.78194e-07	0.00045683	0.315923	0.00111777		0.272723	0.381195	2.89834	0.345025	0.313471	7.07764e-06	0.000462677	0.313702	0.0438353				-0.357293	0.245337	2.9168	0.342841	0.30811	3.00648e-06	0.000460528	0.308341	0.0187075		0.0986752	-0.0340571	2.93953	0.34019	0.305064	8.44944e-06	0.000466386	0.305298	0.0519154		0.0986752	0.0695702
						-0.40201	0.187824	2.91282	0.343309	0.316152	1.78194e-07	0.00045683	0.31638	0.00111777		0.273179	0.381269	2.89828	0.345032	0.313933	7.078e-06	0.000462691	0.314165	0.0438362				-0.35775	0.245279	2.91677	0.342844	0.308571	3.00627e-06	0.000460492	0.308801	0.0187076		0.0982184	-0.0341511	2.93946	0.340199	0.305531	8.45033e-06	0.000466438	0.305764	0.051915		0.0982184	0.069771
						-0.40201	0.187367	2.91282	0.34331	0.316609	1.78194e-07	0.00045683	0.316837	0.00111777		0.273636	0.381342	2.89822	0.345039	0.314396	7.07836e-06	0.000462705	0.314627	0.0438371				-0.358207	0.245221	2.91675	0.342847	0.309031	3.00606e-06	0.000460457	0.309262	0.0187077		0.0977615	-0.0342452	2.93939	0.340207	0.305997	8.45123e-06	0.000466491	0.30623	0.0519147		0.0977615	0.0699724
						-0.40201	0.18691	2.91282	0.34331	0.317065	1.78194e-07	0.00045683	0.317294	0.00111777		0.274093	0.381416	2.89816	0.345046	0.314859	7.07872e-06	0.00046272	0.31509	0.043838				-0.358663	0.245163	2.91672	0.34285	0.309492	3.00585e-06	0.000460423	0.309722	0.0187078		0.0973047	-0.0343397	2.93931	0.340216	0.306464	8.45213e-06	0.000466544	0.306697	0.0519143		0.0973047	0.0701745
						-0.40201	0.186454	2.91282	0.34331	0.317522	1.78194e-07	0.00045683	0.317751	0.00111777		0.27455	0.381489	2.8981	0.345053	0.315322	7.07909e-06	0.000462734	0.315553	0.0438389				-0.35912	0.245106	2.9167	0.342854	0.309952	3.00564e-06	0.00046039	0.310182	0.0187079		0.0968479	-0.0344344	2.93924	0.340224	0.30693	8.45303e-06	0.000466597	0.307164	0.0519139		0.0968479	0.0703772
						-0.40201	0.185997	2.91282	0.34331	0.317979	1.78194e-07	0.00045683	0.318207	0.00111777		0.275007	0.381563	2.89805	0.34506	0.315784	7.07947e-06	0.000462749	0.316016	0.0438398				-0.359577	0.245049	2.91667	0.342857	0.310413	3.00544e-06	0.000460358	0.310643	0.0187079		0.096391	-0.0345294	2.93917	0.340233	0.307397	8.45393e-06	0.00046665	0.30763	0.0519135		0.096391	0.0705805
						-0.40201	0.18554	2.91282	0.34331	0.318436	1.78194e-07	0.00045683	0.318664	0.00111777		0.275464	0.381637	2.89799	0.345067	0.316247	7.07985e-06	0.000462764	0.316478	0.0438407				-0.360034	0.244992	2.91665	0.34286	0.310873	3.00524e-06	0.000460326	0.311103	0.018708		0.0959342	-0.0346246	2.93909	0.340241	0.307864	8.45484e-06	0.000466704	0.308097	0.0519131		0.0959342	0.0707845
						-0.40201	0.185083	2.91281	0.343311	0.318893	1.78194e-07	0.00045683	0.319121	0.00111777		0.27592	0.381711	2.89793	0.345074	0.31671	7.08023e-06	0.000462779	0.316941	0.0438416				-0.360491	0.244935	2.91662	0.342863	0.311333	3.02762e-06	0.000460295	0.311563	0.0188486		0.0954774	-0.0347201	2.93902	0.340249	0.30833	8.16498e-06	0.000466758	0.308564	0.0501276		0.0954774	0.0709891
						-0.40201	0.184626	2.91281	0.343311	0.31935	1.78194e-07	0.00045683	0.319578	0.00111777		0.276377	0.381785	2.89787	0.345081	0.317173	7.09955e-06	0.000462795	0.317404	0.0439598				-0.360948	0.244879	2.9166	0.342866	0.311794	3.02845e-06	0.000460265	0.312024	0.018855		0.0950206	-0.0348159	2.93895	0.340258	0.308797	8.09832e-06	0.000466813	0.30903	0.0497125		0.0950206	0.0711944
						-0.40201	0.184169	2.91281	0.343311	0.319806	1.78194e-07	0.00045683	0.320035	0.00111777		0.276834	0.381859	2.89781	0.345089	0.317635	7.07637e-06	0.000462814	0.317867	0.0438145				-0.361404	0.244823	2.91657	0.342869	0.312254	3.05956e-06	0.000460235	0.312484	0.0190499		0.0945637	-0.0349119	2.93888	0.340266	0.309264	8.0992e-06	0.000466868	0.309497	0.0497121		0.0945637	0.0714003
						-0.40201	0.183713	2.91281	0.343311	0.320263	1.78194e-07	0.00045683	0.320492	0.00111777		0.277291	0.381933	2.89775	0.345096	0.318098	6.87578e-06	0.000462808	0.31833	0.042573				-0.361861	0.244767	2.91654	0.342872	0.312714	3.30199e-06	0.000460205	0.312944	0.0205607		0.0941069	-0.0350082	2.93881	0.340274	0.309731	8.10008e-06	0.000466923	0.309964	0.0497116		0.0941069	0.0716069
						-0.40201	0.183256	2.91281	0.343311	0.32072	1.78194e-07	0.00045683	0.320948	0.00111777		0.277748	0.382007	2.89769	0.345102	0.318561	6.87554e-06	0.000462748	0.318792	0.042577				-0.362318	0.244711	2.91652	0.342875	0.313174	3.30176e-06	0.000460171	0.313404	0.0205608		0.0936501	-0.0351047	2.93874	0.340282	0.310198	8.11785e-06	0.000466978	0.310431	0.0498147		0.0936501	0.0718141
						-0.40201	0.182799	2.91281	0.343311	0.321177	1.78194e-07	0.00045683	0.321405	0.00111777		0.278205	0.382081	2.89763	0.345109	0.319024	6.87531e-06	0.000462691	0.319255	0.0425809				-0.362775	0.244656	2.91649	0.342878	0.313634	3.30153e-06	0.000460137	0.313864	0.0205609		0.0931932	-0.0352016	2.93867	0.34029	0.310665	8.16569e-06	0.000467034	0.310898	0.0501024		0.0931932	0.072022
						-0.40201	0.182342	2.91281	0.343312	0.321634	1.78194e-07	0.00045683	0.321862	0.00111777		0.278661	0.382154	2.89757	0.345116	0.319486	6.87509e-06	0.000462637	0.319718	0.0425845				-0.363232	0.244601	2.91646	0.342882	0.314095	3.30131e-06	0.000460105	0.314325	0.0205609		0.0927364	-0.0352987	2.9386	0.340298	0.311132	8.16675e-06	0.000467089	0.311365	0.0501029		0.0927364	0.0722306
						-0.40201	0.181885	2.9128	0.343312	0.32209	1.78194e-07	0.00045683	0.322319	0.00111777		0.279118	0.382227	2.89752	0.345123	0.319949	6.87488e-06	0.000462585	0.32018	0.042588				-0.363689	0.244546	2.91643	0.342885	0.314555	3.30109e-06	0.000460073	0.314785	0.020561		0.0922796	-0.035396	2.93853	0.340306	0.311599	8.16781e-06	0.000467145	0.311832	0.0501034		0.0922796	0.0724398
						-0.40201	0.181428	2.9128	0.343312	0.322547	1.78194e-07	0.00045683	0.322776	0.00111777		0.279575	0.3823	2.89746	0.34513	0.320412	6.87468e-06	0.000462536	0.320643	0.0425913				-0.364145	0.244492	2.9164	0.342888	0.315015	3.30088e-06	0.000460042	0.315245	0.0205611		0.0918228	-0.0354936	2.93846	0.340315	0.312066	8.16887e-06	0.000467202	0.312299	0.0501039		0.0918228	0.0726497
						-0.40201	0.180972	2.9128	0.343312	0.323004	1.78194e-07	0.00045683	0.323233	0.00111777		0.280032	0.382372	2.8974	0.345137	0.320874	6.87449e-06	0.000462489	0.321105	0.0425944				-0.364602	0.244437	2.91637	0.342891	0.315475	3.30392e-06	0.000460011	0.315705	0.0205814		0.0913659	-0.0355915	2.93839	0.340323	0.312533	8.16026e-06	0.000467258	0.312767	0.050045		0.0913659	0.0728603
						-0.40201	0.180515	2.9128	0.343312	0.323461	1.53069e-07	0.00045683	0.323689	0.000960165		0.280489	0.382444	2.89734	0.345144	0.321337	6.95916e-06	0.000462444	0.321568	0.0431232				-0.365059	0.244383	2.91635	0.342895	0.315935	3.32328e-06	0.000459981	0.316165	0.0207033		0.0909091	-0.0356897	2.93832	0.340331	0.313	8.07674e-06	0.000467315	0.313234	0.0495268		0.0909091	0.0730715
						-0.40201	0.180058	2.9128	0.343312	0.323918	1.53069e-07	0.00045683	0.324146	0.000960165		0.280945	0.382516	2.89729	0.345151	0.321799	7.18286e-06	0.000462401	0.32203	0.0445135				-0.365516	0.244329	2.91632	0.342898	0.316395	3.32307e-06	0.000459952	0.316625	0.0207033		0.0904523	-0.0357881	2.93825	0.340339	0.313468	7.82879e-06	0.000467372	0.313701	0.0480005		0.0904523	0.0732834
						-0.40201	0.179601	2.9128	0.343313	0.324375	1.53069e-07	0.00045683	0.324603	0.000960165		0.281402	0.382588	2.89723	0.345158	0.322261	6.95838e-06	0.000462361	0.322493	0.0431261				-0.365973	0.244276	2.91629	0.342901	0.316855	3.32285e-06	0.000459924	0.317085	0.0207033		0.0899954	-0.0358869	2.93818	0.340347	0.313935	7.82983e-06	0.00046743	0.314169	0.0480009		0.0899954	0.073496
						-0.40201	0.179144	2.9128	0.343313	0.324831	1.53069e-07	0.00045683	0.32506	0.000960165		0.281859	0.382659	2.89717	0.345165	0.322724	6.95577e-06	0.000462326	0.322955	0.0431131				-0.36643	0.244223	2.91626	0.342905	0.317315	3.35685e-06	0.000459896	0.317545	0.0209164		0.0895386	-0.0359858	2.93811	0.340355	0.314402	7.83086e-06	0.000467488	0.314636	0.0480013		0.0895386	0.0737093
						-0.40201	0.178687	2.91279	0.343313	0.325288	1.53069e-07	0.00045683	0.325517	0.000960165		0.282316	0.38273	2.89711	0.345172	0.323186	6.9555e-06	0.000462294	0.323417	0.0431146				-0.366886	0.24417	2.91623	0.342908	0.317775	3.62169e-06	0.000459868	0.318004	0.0225679		0.0890818	-0.0360851	2.93804	0.340362	0.31487	7.8319e-06	0.000467546	0.315104	0.0480016		0.0890818	0.0739233
						-0.40201	0.178231	2.91279	0.343313	0.325745	1.53069e-07	0.00045683	0.325974	0.000960165		0.282773	0.382801	2.89705	0.345179	0.323648	6.95526e-06	0.000462262	0.32388	0.0431159				-0.367343	0.244117	2.9162	0.342912	0.318234	3.62145e-06	0.000459836	0.318464	0.022568		0.0886249	-0.0361846	2.93798	0.34037	0.315337	7.83294e-06	0.000467604	0.315571	0.048002		0.0886249	0.074138
						-0.40201	0.177774	2.91279	0.343313	0.326202	1.53069e-07	0.00045683	0.32643	0.000960165		0.28323	0.382872	2.89699	0.345186	0.324111	6.95502e-06	0.000462233	0.324342	0.0431172				-0.3678	0.244064	2.91617	0.342915	0.318694	3.62122e-06	0.000459805	0.318924	0.022568		0.0881681	-0.0362844	2.93791	0.340378	0.315805	7.83398e-06	0.000467663	0.316039	0.0480023		0.0881681	0.0743534
						-0.40201	0.177317	2.91279	0.343313	0.326659	1.53069e-07	0.00045683	0.326887	0.000960165		0.283686	0.382942	2.89693	0.345193	0.324573	6.9548e-06	0.000462205	0.324804	0.0431184				-0.368257	0.244012	2.91614	0.342919	0.319154	3.62099e-06	0.000459775	0.319384	0.0225681		0.0877113	-0.0363845	2.93784	0.340386	0.316273	7.83502e-06	0.000467723	0.316507	0.0480027		0.0877113	0.0745694
						-0.40201	0.17686	2.91279	0.343314	0.327116	1.53069e-07	0.00045683	0.327344	0.000960165		0.284143	0.383013	2.89687	0.3452	0.325035	6.95458e-06	0.000462179	0.325266	0.0431196				-0.368714	0.24396	2.91611	0.342923	0.319614	3.62076e-06	0.000459746	0.319844	0.0225682		0.0872545	-0.0364849	2.93777	0.340394	0.31674	7.82977e-06	0.000467782	0.316974	0.0479644		0.0872545	0.0747862
						-0.40201	0.176403	2.91279	0.343314	0.327572	1.53069e-07	0.00045683	0.327801	0.000960165		0.2846	0.383083	2.89682	0.345207	0.325497	6.95438e-06	0.000462154	0.325728	0.0431206				-0.369171	0.243909	2.91608	0.342926	0.320074	3.62666e-06	0.000459717	0.320303	0.0226063		0.0867976	-0.0365855	2.93771	0.340402	0.317208	7.74727e-06	0.000467842	0.317442	0.0474529		0.0867976	0.0750037
						-0.40201	0.175946	2.91279	0.343314	0.328029	1.29603e-07	0.00045683	0.328258	0.000812967		0.285057	0.383153	2.89676	0.345214	0.325959	7.18728e-06	0.000462131	0.326191	0.044567				-0.369627	0.243857	2.91605	0.34293	0.320533	3.64218e-06	0.000459689	0.320763	0.0227044		0.0863408	-0.0366864	2.93764	0.340409	0.317676	7.74828e-06	0.000467902	0.31791	0.047453		0.0863408	0.0752219
						-0.40201	0.17549	2.91279	0.343314	0.328486	1.29603e-07	0.00045683	0.328715	0.000812967		0.285514	0.383222	2.8967	0.345221	0.326422	7.26509e-06	0.000462109	0.326653	0.0450516				-0.370084	0.243806	2.91602	0.342933	0.320993	3.64195e-06	0.000459661	0.321223	0.0227044		0.085884	-0.0367876	2.93757	0.340417	0.318144	7.74929e-06	0.000467963	0.318378	0.0474531		0.085884	0.0754408
						-0.40201	0.175033	2.91278	0.343314	0.328943	1.29603e-07	0.00045683	0.329171	0.000812967		0.285971	0.383292	2.89664	0.345228	0.326884	7.26484e-06	0.000462088	0.327115	0.045052				-0.370541	0.243755	2.91599	0.342937	0.321453	3.64173e-06	0.000459634	0.321682	0.0227044		0.0854271	-0.0368891	2.93751	0.340425	0.318612	7.51387e-06	0.000468024	0.318846	0.0460055		0.0854271	0.0756604
						-0.40201	0.174576	2.91278	0.343314	0.3294	1.29603e-07	0.00045683	0.329628	0.000812967		0.286427	0.383362	2.89658	0.345235	0.327346	7.03058e-06	0.000462069	0.327577	0.0436011				-0.370998	0.243704	2.91596	0.342941	0.321912	3.64152e-06	0.000459608	0.322142	0.0227043		0.0849703	-0.0369908	2.93744	0.340432	0.31908	7.51489e-06	0.000468085	0.319314	0.0460057		0.0849703	0.0758807
						-0.40201	0.174119	2.91278	0.343314	0.329857	1.29603e-07	0.00045683	0.330085	0.000812967		0.286884	0.383431	2.89652	0.345242	0.327808	7.02797e-06	0.000462055	0.328039	0.0435863				-0.371455	0.243654	2.91592	0.342944	0.322372	3.67828e-06	0.000459582	0.322602	0.0229348		0.0845135	-0.0370928	2.93738	0.34044	0.319548	7.51591e-06	0.000468147	0.319782	0.0460059		0.0845135	0.0761017
						-0.40201	0.173662	2.91278	0.343314	0.330313	1.29603e-07	0.00045683	0.330542	0.000812967		0.287341	0.3835	2.89646	0.345249	0.32827	7.02782e-06	0.000462042	0.328501	0.0435865				-0.371912	0.243604	2.91589	0.342948	0.322831	3.96459e-06	0.000459556	0.323061	0.0247214		0.0840566	-0.0371951	2.93731	0.340447	0.320016	7.51694e-06	0.000468209	0.32025	0.0460061		0.0840566	0.0763235
						-0.40201	0.173206	2.91278	0.343315	0.33077	1.29603e-07	0.00045683	0.330999	0.000812967		0.287798	0.383569	2.8964	0.345256	0.328732	7.02767e-06	0.00046203	0.328963	0.0435867				-0.372368	0.243554	2.91586	0.342952	0.323291	3.96436e-06	0.000459527	0.323521	0.0247215		0.0835998	-0.0372977	2.93725	0.340455	0.320484	7.51797e-06	0.000468271	0.320719	0.0460062		0.0835998	0.076546
						-0.40201	0.172749	2.91278	0.343315	0.331227	1.29603e-07	0.00045683	0.331455	0.000812967		0.288255	0.383639	2.89634	0.345263	0.329194	7.02754e-06	0.00046202	0.329425	0.043587				-0.372825	0.243504	2.91583	0.342956	0.323751	3.96412e-06	0.000459499	0.32398	0.0247215		0.083143	-0.0374006	2.93718	0.340462	0.320953	7.51231e-06	0.000468334	0.321187	0.0459654		0.083143	0.0767692
						-0.40201	0.172292	2.91278	0.343315	0.331684	1.29603e-07	0.00045683	0.331912	0.000812967		0.288712	0.383708	2.89628	0.34527	0.329656	7.02742e-06	0.00046201	0.329887	0.0435871				-0.373282	0.243454	2.91579	0.34296	0.32421	3.96389e-06	0.000459472	0.32444	0.0247216		0.0826862	-0.0375038	2.93712	0.34047	0.321421	7.43432e-06	0.000468397	0.321655	0.0454821		0.0826862	0.0769931
						-0.40201	0.171835	2.91278	0.343315	0.332141	1.29603e-07	0.00045683	0.332369	0.000812967		0.289168	0.383777	2.89622	0.345277	0.330118	7.08951e-06	0.000462001	0.330349	0.0439731				-0.373739	0.243405	2.91576	0.342964	0.32467	3.97128e-06	0.000459445	0.324899	0.0247691		0.0822293	-0.0376072	2.93705	0.340477	0.321889	7.43531e-06	0.00046846	0.322124	0.0454821		0.0822293	0.0772178
						-0.40201	0.171378	2.91278	0.343315	0.332598	1.29603e-07	0.00045683	0.332826	0.000812967		0.289625	0.383846	2.89616	0.345284	0.33058	7.34161e-06	0.000461993	0.330811	0.0455375				-0.374196	0.243356	2.91572	0.342968	0.325129	3.98412e-06	0.000459418	0.325359	0.0248506		0.0817725	-0.037711	2.93699	0.340485	0.322358	7.43631e-06	0.000468524	0.322592	0.045482		0.0817725	0.0774432
						-0.40201	0.170921	2.91277	0.343315	0.333054	1.29603e-07	0.00045683	0.333283	0.000812967		0.290082	0.383914	2.8961	0.345292	0.331042	7.3415e-06	0.000461986	0.331273	0.0455375				-0.374652	0.243308	2.91569	0.342972	0.325588	3.98389e-06	0.000459393	0.325818	0.0248506		0.0813157	-0.037815	2.93692	0.340492	0.322826	7.43731e-06	0.000468588	0.323061	0.0454819		0.0813157	0.0776693
						-0.40201	0.170465	2.91277	0.343315	0.333511	1.29603e-07	0.00045683	0.33374	0.000812967		0.290539	0.383983	2.89604	0.345299	0.331504	7.3414e-06	0.00046198	0.331735	0.0455375				-0.375109	0.243259	2.91566	0.342976	0.326048	3.98366e-06	0.000459367	0.326277	0.0248505		0.0808588	-0.0379193	2.93686	0.3405	0.323295	7.43831e-06	0.000468652	0.323529	0.0454818		0.0808588	0.0778962
						-0.40201	0.170008	2.91277	0.343316	0.333968	1.29603e-07	0.00045683	0.334196	0.000812967		0.290996	0.384052	2.89598	0.345307	0.331966	7.34131e-06	0.000461975	0.332197	0.0455375				-0.375566	0.243211	2.91562	0.34298	0.326507	3.98344e-06	0.000459343	0.326737	0.0248505		0.080402	-0.0380239	2.9368	0.340507	0.323764	7.21465e-06	0.000468717	0.323998	0.0441081		0.080402	0.0781238
						-0.40201	0.169551	2.91277	0.343316	0.334425	1.29603e-07	0.00045683	0.334653	0.000812967		0.291453	0.384121	2.89592	0.345314	0.332428	7.09643e-06	0.00046197	0.332659	0.0440189				-0.376023	0.243163	2.91559	0.342984	0.326966	3.98322e-06	0.000459319	0.327196	0.0248504		0.0799452	-0.0381288	2.93673	0.340514	0.324232	7.21566e-06	0.000468782	0.324467	0.0441081		0.0799452	0.0783522
						-0.40201	0.169094	2.91277	0.343316	0.334882	1.29603e-07	0.00045683	0.33511	0.000812967		0.291909	0.38419	2.89586	0.345321	0.33289	7.09389e-06	0.000461971	0.333121	0.0440031				-0.37648	0.243115	2.91556	0.342988	0.327426	4.02249e-06	0.000459295	0.327655	0.0250967		0.0794884	-0.038234	2.93667	0.340522	0.324701	7.21668e-06	0.000468848	0.324936	0.0441082		0.0794884	0.0785813
						-0.40201	0.168637	2.91277	0.343316	0.335339	1.29603e-07	0.00045683	0.335567	0.000812967		0.292366	0.384258	2.8958	0.345328	0.333352	7.09391e-06	0.000461972	0.333583	0.0440031				-0.376937	0.243068	2.91552	0.342992	0.327885	4.3282e-06	0.000459271	0.328115	0.0270054		0.0790315	-0.0383395	2.93661	0.340529	0.32517	7.20729e-06	0.000468914	0.325404	0.0440446		0.0790315	0.0788112
						-0.40201	0.16818	2.91277	0.343316	0.335795	1.29603e-07	0.00045683	0.336024	0.000812967		0.292823	0.384327	2.89574	0.345335	0.333814	7.09394e-06	0.000461974	0.334045	0.0440031				-0.377393	0.24302	2.91548	0.342996	0.328344	4.32796e-06	0.000459246	0.328574	0.0270055		0.0785747	-0.0384452	2.93655	0.340536	0.325639	7.13688e-06	0.00046898	0.325873	0.0436081		0.0785747	0.0790418
						-0.40201	0.167724	2.91277	0.343316	0.336252	1.29603e-07	0.00045683	0.336481	0.000812967		0.29328	0.384396	2.89568	0.345342	0.334276	7.09398e-06	0.000461977	0.334507	0.0440031				-0.37785	0.242973	2.91545	0.343	0.328804	4.32773e-06	0.00045922	0.329033	0.0270055		0.0781179	-0.0385513	2.93649	0.340543	0.326108	7.13786e-06	0.000469047	0.326342	0.0436079		0.0781179	0.0792732
						-0.40201	0.167267	2.91277	0.343316	0.336709	1.29603e-07	0.00045683	0.336937	0.000812967		0.293737	0.384465	2.89562	0.345349	0.334738	7.29701e-06	0.00046198	0.334969	0.0452621				-0.378307	0.242927	2.91541	0.343005	0.329263	4.33539e-06	0.000459195	0.329492	0.0270548		0.077661	-0.0386576	2.93642	0.34055	0.326577	7.13884e-06	0.000469114	0.326811	0.0436077		0.077661	0.0795054
						-0.40201	0.16681	2.91276	0.343316	0.337166	1.29603e-07	0.00045683	0.337394	0.000812967		0.294194	0.384533	2.89556	0.345357	0.3352	7.41264e-06	0.000461984	0.335431	0.045979				-0.378764	0.24288	2.91537	0.343009	0.329722	4.34659e-06	0.000459171	0.329952	0.0271261		0.0772042	-0.0387643	2.93636	0.340557	0.327046	7.13982e-06	0.000469181	0.327281	0.0436074		0.0772042	0.0797384
						-0.40201	0.166353	2.91276	0.343317	0.337623	1.29603e-07	0.00045683	0.337851	0.000812967		0.29465	0.384602	2.8955	0.345364	0.335662	7.41273e-06	0.000461988	0.335893	0.0459791				-0.379221	0.242834	2.91534	0.343013	0.330181	4.34636e-06	0.000459148	0.330411	0.0271261		0.0767474	-0.0388712	2.9363	0.340565	0.327515	7.14081e-06	0.000469249	0.32775	0.0436071		0.0767474	0.0799721
						-0.40201	0.165896	2.91276	0.343317	0.33808	1.29603e-07	0.00045683	0.338308	0.000812967		0.295107	0.384671	2.89543	0.345371	0.336124	7.41284e-06	0.000461994	0.336355	0.0459792				-0.379678	0.242788	2.9153	0.343018	0.33064	4.34613e-06	0.000459124	0.33087	0.027126		0.0762905	-0.0389785	2.93624	0.340572	0.327984	7.1418e-06	0.000469317	0.328219	0.0436069		0.0762905	0.0802066
						-0.40201	0.165439	2.91276	0.343317	0.338536	1.09609e-07	0.00045683	0.338765	0.000687549		0.295564	0.38474	2.89537	0.345379	0.336586	7.41295e-06	0.000461999	0.336817	0.0459794				-0.380134	0.242742	2.91526	0.343022	0.331099	4.34591e-06	0.000459102	0.331329	0.027126		0.0758337	-0.039086	2.93618	0.340579	0.328454	7.14279e-06	0.000469386	0.328688	0.0436065		0.0758337	0.080442
						-0.40201	0.164983	2.91276	0.343317	0.338993	1.09609e-07	0.00045683	0.339222	0.000687549		0.296021	0.384809	2.89531	0.345386	0.337048	7.41308e-06	0.000462005	0.337279	0.0459796				-0.380591	0.242696	2.91523	0.343027	0.331559	4.34569e-06	0.000459079	0.331788	0.0271259		0.0753769	-0.0391939	2.93612	0.340586	0.328923	6.93019e-06	0.000469455	0.329158	0.0423024		0.0753769	0.080678
						-0.40201	0.164526	2.91276	0.343317	0.33945	1.09609e-07	0.00045683	0.339678	0.000687549		0.296478	0.384878	2.89525	0.345394	0.33751	7.15654e-06	0.000462012	0.337741	0.0443878				-0.381048	0.242651	2.91519	0.343031	0.332018	4.34547e-06	0.000459058	0.332247	0.0271258		0.0749201	-0.039302	2.93606	0.340593	0.329393	6.91417e-06	0.000469524	0.329627	0.0421984		0.0749201	0.0809149
						-0.40201	0.164069	2.91276	0.343317	0.339907	1.09609e-07	0.00045683	0.340135	0.000687549		0.296935	0.384947	2.89519	0.345401	0.337972	7.15411e-06	0.000462024	0.338203	0.0443715				-0.381505	0.242606	2.91515	0.343035	0.332477	4.38684e-06	0.000459036	0.332706	0.0273853		0.0744632	-0.0394105	2.936	0.3406	0.329862	6.85401e-06	0.000469594	0.330097	0.041825		0.0744632	0.0811526
						-0.40201	0.163612	2.91276	0.343317	0.340364	1.09609e-07	0.00045683	0.340592	0.000687549		0.297391	0.385016	2.89513	0.345408	0.338434	7.15436e-06	0.000462036	0.338665	0.0443719				-0.381962	0.242561	2.91512	0.34304	0.332936	4.70877e-06	0.000459015	0.333165	0.0293964		0.0740064	-0.0395192	2.93594	0.340607	0.330332	6.85498e-06	0.000469664	0.330567	0.0418246		0.0740064	0.081391
						-0.40201	0.163155	2.91276	0.343317	0.340821	1.09609e-07	0.00045683	0.341049	0.000687549		0.297848	0.385085	2.89507	0.345415	0.338896	7.18058e-06	0.000462049	0.339127	0.0445333				-0.382419	0.242516	2.91508	0.343044	0.333395	4.70854e-06	0.000458992	0.333624	0.0293964		0.0735496	-0.0396282	2.93588	0.340614	0.330801	6.85594e-06	0.000469735	0.331036	0.0418243		0.0735496	0.0816303
						-0.40201	0.162698	2.91276	0.343317	0.341277	1.09609e-07	0.00045683	0.341506	0.000687549		0.298305	0.385154	2.89501	0.345422	0.339358	7.47843e-06	0.000462062	0.339589	0.0463792				-0.382875	0.242471	2.91504	0.343049	0.333854	4.71547e-06	0.00045897	0.334083	0.0294411		0.0730927	-0.0397376	2.93582	0.34062	0.331271	6.85691e-06	0.000469806	0.331506	0.0418239		0.0730927	0.0818703
						-0.40201	0.162242	2.91276	0.343318	0.341734	1.09609e-07	0.00045683	0.341963	0.000687549		0.298762	0.385224	2.89494	0.34543	0.33982	7.47876e-06	0.000462076	0.340051	0.0463799				-0.383332	0.242427	2.915	0.343054	0.334313	4.72586e-06	0.000458947	0.334542	0.0295074		0.0726359	-0.0398472	2.93576	0.340627	0.331741	6.85789e-06	0.000469877	0.331976	0.0418234		0.0726359	0.0821112
						-0.40201	0.161785	2.91275	0.343318	0.342191	1.09609e-07	0.00045683	0.342419	0.000687549		0.299219	0.385293	2.89488	0.345437	0.340282	7.4791e-06	0.00046209	0.340513	0.0463806				-0.383789	0.242383	2.91496	0.343058	0.334772	4.72563e-06	0.000458926	0.335001	0.0295074		0.0721791	-0.0399572	2.9357	0.340634	0.332211	6.85886e-06	0.000469949	0.332446	0.041823		0.0721791	0.0823529
						-0.40201	0.161328	2.91275	0.343318	0.342648	1.09609e-07	0.00045683	0.342876	0.000687549		0.299676	0.385363	2.89482	0.345445	0.340744	7.47945e-06	0.000462104	0.340975	0.0463813				-0.384246	0.242339	2.91491	0.343063	0.335231	4.7254e-06	0.000458905	0.33546	0.0295073		0.0717222	-0.0400675	2.93564	0.340641	0.332681	6.85984e-06	0.000470021	0.332916	0.0418225		0.0717222	0.0825953
						-0.40201	0.160871	2.91275	0.343318	0.343105	9.65923e-08	0.00045683	0.343333	0.000605901		0.300132	0.385432	2.89476	0.345452	0.341206	7.4798e-06	0.000462119	0.341437	0.046382				-0.384703	0.242296	2.91487	0.343068	0.33569	4.72518e-06	0.000458884	0.335919	0.0295073		0.0712654	-0.040178	2.93558	0.340648	0.333151	6.91012e-06	0.000470093	0.333386	0.0421226		0.0712654	0.0828386
						-0.40201	0.160414	2.91275	0.343318	0.343561	9.65923e-08	0.00045683	0.34379	0.000605901		0.300589	0.385502	2.89469	0.34546	0.341668	7.48016e-06	0.000462134	0.341899	0.0463827				-0.38516	0.242252	2.91483	0.343073	0.336148	4.72496e-06	0.000458864	0.336378	0.0295072		0.0708086	-0.0402889	2.93552	0.340655	0.333621	6.89318e-06	0.000470166	0.333856	0.0420129		0.0708086	0.0830828
						-0.40201	0.159957	2.91275	0.343318	0.344018	9.65923e-08	0.00045683	0.344247	0.000605901		0.301046	0.385572	2.89463	0.345467	0.342131	7.48053e-06	0.00046215	0.342362	0.0463835				-0.385616	0.242209	2.91479	0.343077	0.336607	4.72475e-06	0.000458844	0.336837	0.0295071		0.0703518	-0.0404001	2.93546	0.340662	0.334091	6.64469e-06	0.000470239	0.334326	0.040492		0.0703518	0.0833277
						-0.40201	0.159501	2.91275	0.343318	0.344475	9.65923e-08	0.00045683	0.344704	0.000605901		0.301503	0.385642	2.89457	0.345475	0.342593	7.21116e-06	0.000462165	0.342824	0.0447117				-0.386073	0.242166	2.91475	0.343082	0.337066	4.72454e-06	0.000458824	0.337296	0.0295071		0.0698949	-0.0405116	2.93541	0.340668	0.334561	6.6458e-06	0.000470312	0.334796	0.0404925		0.0698949	0.0835735
						-0.40201	0.159044	2.91275	0.343318	0.344932	9.65923e-08	0.00045683	0.34516	0.000605901		0.30196	0.385712	2.89451	0.345482	0.343055	7.20886e-06	0.000462187	0.343286	0.0446954				-0.38653	0.242123	2.91471	0.343087	0.337525	4.76753e-06	0.000458805	0.337754	0.0297768		0.0694381	-0.0406234	2.93535	0.340675	0.335032	6.64691e-06	0.000470386	0.335267	0.0404929		0.0694381	0.0838201
						-0.40201	0.158587	2.91275	0.343318	0.345389	9.65923e-08	0.00045683	0.345617	0.000605901		0.302416	0.385782	2.89445	0.345489	0.343517	7.38642e-06	0.000462208	0.343748	0.0457941				-0.386987	0.242081	2.91467	0.343092	0.337984	5.10205e-06	0.000458786	0.338213	0.0318675		0.0689813	-0.0407355	2.93529	0.340682	0.335502	6.64803e-06	0.00047046	0.335737	0.0404933		0.0689813	0.0840675
						-0.40201	0.15813	2.91275	0.343318	0.345846	9.65923e-08	0.00045683	0.346074	0.000605901		0.302873	0.385852	2.89439	0.345496	0.343979	7.53944e-06	0.00046223	0.34421	0.0467406				-0.387444	0.242039	2.91463	0.343097	0.338443	5.10748e-06	0.000458766	0.338672	0.0319028		0.0685244	-0.0408479	2.93524	0.340688	0.335972	6.64915e-06	0.000470535	0.336208	0.0404937		0.0685244	0.0843158
						-0.40201	0.157673	2.91275	0.343319	0.346302	9.65923e-08	0.00045683	0.346531	0.000605901		0.30333	0.385923	2.89432	0.345504	0.344441	7.54006e-06	0.000462252	0.344673	0.0467422				-0.387901	0.241996	2.91459	0.343102	0.338901	5.11766e-06	0.000458746	0.339131	0.0319678		0.0680676	-0.0409607	2.93518	0.340695	0.336443	6.65028e-06	0.00047061	0.336678	0.0404941		0.0680676	0.084565
						-0.40201	0.157216	2.91275	0.343319	0.346759	9.65923e-08	0.00045683	0.346988	0.000605901		0.303787	0.385993	2.89426	0.345512	0.344904	7.54068e-06	0.000462275	0.345135	0.0467438				-0.388357	0.241955	2.91454	0.343107	0.33936	5.11744e-06	0.000458727	0.339589	0.0319678		0.0676108	-0.0410737	2.93512	0.340702	0.336914	6.6514e-06	0.000470685	0.337149	0.0404945		0.0676108	0.084815
						-0.40201	0.15676	2.91274	0.343319	0.347216	9.65923e-08	0.00045683	0.347445	0.000605901		0.304244	0.386064	2.8942	0.345519	0.345366	7.54131e-06	0.000462297	0.345597	0.0467454				-0.388814	0.241913	2.9145	0.343112	0.339819	5.11722e-06	0.000458707	0.340048	0.0319677		0.067154	-0.0411871	2.93506	0.340708	0.337384	6.65253e-06	0.000470761	0.33762	0.0404948		0.067154	0.0850658
						-0.40201	0.156303	2.91274	0.343319	0.347673	9.65923e-08	0.00045683	0.347901	0.000605901		0.304701	0.386135	2.89413	0.345527	0.345828	7.54194e-06	0.00046232	0.346059	0.046747				-0.389271	0.241871	2.91446	0.343117	0.340277	5.117e-06	0.000458689	0.340507	0.0319677		0.0666971	-0.0413008	2.93501	0.340715	0.337855	6.60926e-06	0.000470838	0.33809	0.0402249		0.0666971	0.0853176
						-0.40201	0.155846	2.91274	0.343319	0.34813	9.65923e-08	0.00045683	0.348358	0.000605901		0.305157	0.386206	2.89407	0.345534	0.346291	7.54258e-06	0.000462343	0.346522	0.0467486				-0.389728	0.24183	2.91441	0.343122	0.340736	5.11679e-06	0.00045867	0.340965	0.0319676		0.0662403	-0.0414148	2.93495	0.340721	0.338326	6.57029e-06	0.000470914	0.338561	0.0399812		0.0662403	0.0855702
						-0.40201	0.155389	2.91274	0.343319	0.348587	8.58584e-08	0.00045683	0.348815	0.00053857		0.305614	0.386277	2.89401	0.345542	0.346753	7.54322e-06	0.000462366	0.346984	0.0467503				-0.390185	0.241789	2.91437	0.343127	0.341195	5.11657e-06	0.000458652	0.341424	0.0319675		0.0657835	-0.0415291	2.93489	0.340728	0.338797	6.57138e-06	0.000470991	0.339032	0.0399813		0.0657835	0.0858236
						-0.40201	0.154932	2.91274	0.343319	0.349043	8.58584e-08	0.00045683	0.349272	0.00053857		0.306071	0.386348	2.89394	0.345549	0.347215	7.54387e-06	0.00046239	0.347446	0.0467519				-0.390642	0.241748	2.91433	0.343132	0.341653	5.11637e-06	0.000458635	0.341883	0.0319675		0.0653266	-0.0416437	2.93484	0.340735	0.339268	6.38949e-06	0.000471069	0.339503	0.0388683		0.0653266	0.0860779
						-0.40201	0.154476	2.91274	0.343319	0.3495	8.58584e-08	0.00045683	0.349729	0.00053857		0.306528	0.38642	2.89388	0.345557	0.347678	7.266e-06	0.000462413	0.347909	0.0450276				-0.391098	0.241708	2.91428	0.343138	0.342112	5.11616e-06	0.000458617	0.342341	0.0319674		0.0648698	-0.0417587	2.93478	0.340741	0.339739	6.39059e-06	0.000471147	0.339974	0.0388685		0.0648698	0.0863331
						-0.40201	0.154019	2.91274	0.343319	0.349957	8.58584e-08	0.00045683	0.350186	0.00053857		0.306985	0.386492	2.89382	0.345564	0.34814	7.59458e-06	0.000462443	0.348371	0.0470607				-0.391555	0.241667	2.91424	0.343143	0.342571	5.16039e-06	0.0004586	0.3428	0.0322449		0.064413	-0.0418739	2.93473	0.340747	0.34021	6.3917e-06	0.000471226	0.340446	0.0388688		0.064413	0.0865892
						-0.40201	0.153562	2.91274	0.343319	0.350414	8.58584e-08	0.00045683	0.350642	0.00053857		0.307442	0.386563	2.89376	0.345572	0.348603	7.59553e-06	0.000462473	0.348834	0.0470635				-0.392012	0.241627	2.9142	0.343148	0.343029	5.50812e-06	0.000458583	0.343259	0.034419		0.0639561	-0.0419895	2.93467	0.340754	0.340681	6.39281e-06	0.000471305	0.340917	0.038869		0.0639561	0.0868461
						-0.40201	0.153105	2.91274	0.343319	0.350871	8.58584e-08	0.00045683	0.351099	0.00053857		0.307898	0.386635	2.89369	0.345579	0.349065	7.59647e-06	0.000462504	0.349296	0.0470663				-0.392469	0.241587	2.91415	0.343153	0.343488	5.51843e-06	0.000458565	0.343717	0.0344848		0.0634993	-0.0421054	2.93462	0.34076	0.341153	6.39392e-06	0.000471384	0.341388	0.0388692		0.0634993	0.087104
						-0.40201	0.152648	2.91274	0.34332	0.351328	8.58584e-08	0.00045683	0.351556	0.00053857		0.308355	0.386708	2.89363	0.345587	0.349528	7.59742e-06	0.000462534	0.349759	0.0470691				-0.392926	0.241547	2.9141	0.343159	0.343946	5.51821e-06	0.000458548	0.344176	0.0344847		0.0630425	-0.0422217	2.93456	0.340767	0.341624	6.39503e-06	0.000471464	0.34186	0.0388694		0.0630425	0.0873627
						-0.40201	0.152191	2.91274	0.34332	0.351784	8.58584e-08	0.00045683	0.352013	0.00053857		0.308812	0.38678	2.89356	0.345594	0.34999	7.59837e-06	0.000462564	0.350221	0.0470719				-0.393383	0.241507	2.91405	0.343164	0.344405	5.51799e-06	0.00045853	0.344634	0.0344847		0.0625857	-0.0423382	2.93451	0.340773	0.342095	6.33602e-06	0.000471545	0.342331	0.0385041		0.0625857	0.0876223
						-0.40201	0.151735	2.91274	0.34332	0.352241	8.58584e-08	0.00045683	0.35247	0.00053857		0.309269	0.386853	2.8935	0.345602	0.350453	7.59932e-06	0.000462595	0.350684	0.0470747				-0.393839	0.241468	2.91401	0.34317	0.344864	5.51778e-06	0.000458513	0.345093	0.0344846		0.0621288	-0.0424551	2.93445	0.340779	0.342567	6.31639e-06	0.000471625	0.342803	0.0383783		0.0621288	0.0878828
						-0.40201	0.151278	2.91274	0.34332	0.352698	8.58584e-08	0.00045683	0.352926	0.00053857		0.309726	0.386925	2.89344	0.34561	0.350915	7.28357e-06	0.000462626	0.351147	0.0451157				-0.394296	0.241429	2.91396	0.343175	0.345322	5.51757e-06	0.000458497	0.345551	0.0344846		0.061672	-0.0425723	2.9344	0.340786	0.343039	6.31747e-06	0.000471707	0.343274	0.0383782		0.061672	0.0881442
						-0.40201	0.150821	2.91274	0.34332	0.353155	7.69166e-08	0.00045683	0.353383	0.00048248		0.310183	0.386998	2.89338	0.345617	0.351378	7.23798e-06	0.000462545	0.351609	0.0448412				-0.394753	0.24139	2.91391	0.343181	0.345781	5.51736e-06	0.00045848	0.34601	0.0344845		0.0612152	-0.0426898	2.93434	0.340792	0.34351	6.31855e-06	0.000471788	0.343746	0.0383781		0.0612152	0.0884066
						-0.40201	0.150364	2.91273	0.34332	0.353612	7.5377e-08	0.00045683	0.35384	0.000472823		0.310639	0.387071	2.89332	0.345624	0.35184	7.23802e-06	0.000462453	0.352072	0.0448503				-0.39521	0.241351	2.91387	0.343187	0.346239	5.51716e-06	0.000458464	0.346468	0.0344844		0.0607583	-0.0428077	2.93429	0.340798	0.343982	6.31964e-06	0.00047187	0.344218	0.038378		0.0607583	0.0886698
						-0.40201	0.149907	2.91273	0.34332	0.354069	7.5377e-08	0.00045683	0.354297	0.000472823		0.311096	0.387143	2.89326	0.345631	0.352303	7.43572e-06	0.000462367	0.352534	0.046084				-0.395667	0.241312	2.91382	0.343192	0.346698	5.51696e-06	0.000458448	0.346927	0.0344844		0.0603015	-0.0429259	2.93423	0.340805	0.344454	6.14646e-06	0.000471953	0.34469	0.0373198		0.0603015	0.088934
						-0.40201	0.14945	2.91273	0.34332	0.354525	7.5377e-08	0.00045683	0.354754	0.000472823		0.311553	0.387214	2.89319	0.345639	0.352765	7.28567e-06	0.000462285	0.352996	0.0451619				-0.396123	0.241273	2.91377	0.343198	0.347156	5.51676e-06	0.000458433	0.347385	0.0344843		0.0598447	-0.0430444	2.93418	0.340811	0.344926	6.14755e-06	0.000472036	0.345162	0.0373199		0.0598447	0.0891991
						-0.40201	0.148994	2.91273	0.34332	0.354982	7.5377e-08	0.00045683	0.355211	0.000472823		0.31201	0.387285	2.89313	0.345646	0.353227	7.28191e-06	0.000462215	0.353459	0.0451455				-0.39658	0.241235	2.91373	0.343203	0.347614	5.5626e-06	0.000458418	0.347844	0.034772		0.0593878	-0.0431632	2.93413	0.340817	0.345398	6.14865e-06	0.00047212	0.345634	0.0373199		0.0593878	0.0894651
						-0.40201	0.148537	2.91273	0.34332	0.355439	7.5377e-08	0.00045683	0.355667	0.000472823		0.312467	0.387355	2.89307	0.345653	0.35369	7.28162e-06	0.000462149	0.353921	0.0451502				-0.397037	0.241197	2.91368	0.343209	0.348073	5.92308e-06	0.000458438	0.348302	0.0370237		0.058931	-0.0432824	2.93407	0.340823	0.34587	6.14933e-06	0.000472204	0.346106	0.0373174		0.058931	0.0897321
						-0.40201	0.14808	2.91273	0.34332	0.355896	7.5377e-08	0.00045683	0.356124	0.000472823		0.312924	0.387425	2.89301	0.345661	0.354152	7.28136e-06	0.000462086	0.354383	0.0451546				-0.397494	0.241159	2.91363	0.343215	0.348531	5.92699e-06	0.000458785	0.348761	0.0370201		0.0584742	-0.0434019	2.93402	0.340829	0.346342	6.07345e-06	0.000472289	0.346578	0.0368503		0.0584742	0.09
						-0.40201	0.147623	2.91273	0.34332	0.356353	7.5377e-08	0.00045683	0.356581	0.000472823		0.31338	0.387495	2.89295	0.345668	0.354614	7.2811e-06	0.000462028	0.354845	0.0451588				-0.397951	0.241116	2.91358	0.34322	0.34899	5.93177e-06	0.000459256	0.34922	0.037012		0.0580174	-0.0435218	2.93397	0.340835	0.346815	6.07451e-06	0.000472374	0.347051	0.0368501		0.0580174	0.0902689
						-0.40201	0.147166	2.91273	0.343321	0.35681	7.5377e-08	0.00045683	0.357038	0.000472823		0.313837	0.387564	2.89289	0.345675	0.355076	7.28086e-06	0.000461973	0.355307	0.0451627				-0.398408	0.241069	2.91353	0.343226	0.349449	5.93776e-06	0.000459916	0.349679	0.0369962		0.0575605	-0.043642	2.93392	0.340841	0.347287	6.07557e-06	0.000472459	0.347523	0.0368499		0.0575605	0.0905387
						-0.40201	0.146709	2.91273	0.343321	0.357266	7.5377e-08	0.00045683	0.357495	0.000472823		0.314294	0.387633	2.89283	0.345683	0.355538	7.28064e-06	0.000461921	0.355769	0.0451663				-0.398864	0.241016	2.91348	0.343232	0.349909	5.94548e-06	0.000460883	0.35014	0.0369666		0.0571037	-0.0437625	2.93386	0.340847	0.347759	6.07664e-06	0.000472545	0.347996	0.0368496		0.0571037	0.0908095
						-0.40201	0.146253	2.91273	0.343321	0.357723	7.5377e-08	0.00045683	0.357952	0.000472823		0.314751	0.387701	2.89277	0.34569	0.356	7.28042e-06	0.000461873	0.356231	0.0451697				-0.399321	0.240955	2.91343	0.343238	0.35037	5.95583e-06	0.000462381	0.350601	0.036911		0.0566469	-0.0438833	2.93381	0.340853	0.348232	6.07771e-06	0.000472632	0.348468	0.0368494		0.0566469	0.0910812
						-0.40201	0.145796	2.91273	0.343321	0.35818	6.71692e-08	0.00045683	0.358408	0.000421337		0.315208	0.387769	2.89271	0.345697	0.356462	7.28022e-06	0.000461828	0.356693	0.0451729				-0.399778	0.240884	2.91338	0.343244	0.350832	5.97038e-06	0.000464878	0.351065	0.0368024		0.05619	-0.0440045	2.93376	0.340859	0.348705	6.07878e-06	0.000472719	0.348941	0.0368491		0.05619	0.0913539
						-0.40201	0.145339	2.91273	0.343321	0.358637	6.5756e-08	0.00045683	0.358865	0.000412472		0.315665	0.387837	2.89264	0.345704	0.356924	7.65202e-06	0.000461785	0.357154	0.0474842				-0.400235	0.240797	2.91333	0.34325	0.351297	5.99241e-06	0.000469508	0.351532	0.036574		0.0557332	-0.0441261	2.93371	0.340866	0.349177	6.07986e-06	0.000472806	0.349414	0.0368488		0.0557332	0.0916275
						-0.40201	0.144882	2.91273	0.343321	0.359094	6.5756e-08	0.00045683	0.359322	0.000412472		0.316121	0.387904	2.89258	0.345712	0.357385	7.66348e-06	0.000461746	0.357616	0.0475594				-0.400692	0.240689	2.91328	0.343256	0.351767	6.02965e-06	0.000479583	0.352007	0.0360281		0.0552764	-0.0442479	2.93366	0.340872	0.34965	5.91489e-06	0.000472894	0.349886	0.0358423		0.0552764	0.0919021
						-0.40201	0.144425	2.91273	0.343321	0.359551	6.5756e-08	0.00045683	0.359779	0.000412472		0.316578	0.387972	2.89252	0.34572	0.357847	7.31413e-06	0.000461709	0.358078	0.045395				-0.401149	0.240543	2.91322	0.343262	0.352246	6.11745e-06	0.000508485	0.352501	0.0344751		0.0548196	-0.0443701	2.9336	0.340878	0.350123	5.89292e-06	0.000472983	0.350359	0.0357025		0.0548196	0.0921777
						-0.40201	0.143968	2.91273	0.343321	0.360007	6.5756e-08	0.00045683	0.360236	0.000412472		0.317035	0.388038	2.89246	0.345727	0.358309	7.31024e-06	0.000461681	0.35854	0.0453735				-0.401605	0.24032	2.91317	0.343268	0.352755	6.10778e-06	0.00096313	0.353236	0.0181724		0.0543627	-0.0444927	2.93355	0.340883	0.350596	5.8429e-06	0.000473072	0.350832	0.0353928		0.0543627	0.0924543
						-0.40201	0.143512	2.91273	0.343321	0.360464	6.5756e-08	0.00045683	0.360693	0.000412472		0.317492	0.388105	2.89239	0.345734	0.35877	7.30999e-06	0.000461656	0.359001	0.0453745				-0.40201	0.239446	2.91312	0.343274	0.353718	4.63101e-07	0.00045683	0.353946	0.00290492		0.0539059	-0.0446156	2.9335	0.340889	0.351069	5.84394e-06	0.000473162	0.351306	0.0353924		0.0539059	0.0927319
						-0.40201	0.143055	2.91272	0.343321	0.360921	6.5756e-08	0.00045683	0.361149	0.000412472		0.317949	0.388172	2.89233	0.345742	0.359232	7.30977e-06	0.000461633	0.359463	0.0453754				-0.40201	0.238989	2.91312	0.343275	0.354175	4.63101e-07	0.00045683	0.354403	0.00290492		0.0534491	-0.0447388	2.93345	0.340895	0.351542	5.84499e-06	0.000473252	0.351779	0.035392		0.0534491	0.0930104
						-0.40201	0.142598	2.91272	0.343321	0.361378	6.5756e-08	0.00045683	0.361606	0.000412472		0.318406	0.388238	2.89227	0.345749	0.359694	7.30957e-06	0.000461612	0.359925	0.0453762				-0.40201	0.238532	2.91311	0.343275	0.354632	4.63101e-07	0.00045683	0.35486	0.00290492		0.0529922	-0.0448624	2.9334	0.340901	0.352015	5.84605e-06	0.000473342	0.352252	0.0353916		0.0529922	0.09329
						-0.40201	0.142141	2.91272	0.343321	0.361835	6.5756e-08	0.00045683	0.362063	0.000412472		0.318862	0.388305	2.89221	0.345756	0.360155	7.30938e-06	0.000461593	0.360386	0.0453769				-0.40201	0.238075	2.91311	0.343276	0.355089	4.63101e-07	0.00045683	0.355317	0.00290492		0.0525354	-0.0449864	2.93335	0.340907	0.352489	5.8471e-06	0.000473433	0.352725	0.0353912		0.0525354	0.0935705
						-0.40201	0.141684	2.91272	0.343321	0.362291	6.5756e-08	0.00045683	0.36252	0.000412472		0.319319	0.388371	2.89215	0.345764	0.360617	7.30922e-06	0.000461576	0.360848	0.0453776				-0.40201	0.237618	2.91311	0.343276	0.355545	4.63101e-07	0.00045683	0.355774	0.00290492		0.0520786	-0.0451106	2.9333	0.340913	0.352962	5.85255e-06	0.000473525	0.353199	0.0354173		0.0520786	0.0938521
						-0.40201	0.141227	2.91272	0.343321	0.362748	6.5756e-08	0.00045683	0.362977	0.000412472		0.319776	0.388437	2.89209	0.345771	0.361079	7.45302e-06	0.00046156	0.361309	0.0462719				-0.40201	0.237162	2.9131	0.343277	0.356002	4.63101e-07	0.00045683	0.356231	0.00290492		0.0516217	-0.0452353	2.93325	0.340919	0.353436	5.90921e-06	0.000473617	0.353673	0.0357532		0.0516217	0.0941347
						-0.40201	0.140771	2.91272	0.343321	0.363205	5.25885e-08	0.00045683	0.363434	0.000329875		0.320233	0.388503	2.89203	0.345778	0.36154	7.6993e-06	0.000461546	0.361771	0.0478024				-0.40201	0.236705	2.9131	0.343277	0.356459	4.63101e-07	0.00045683	0.356687	0.00290492		0.0511649	-0.0453603	2.9332	0.340924	0.353909	5.91043e-06	0.000473709	0.354146	0.0357537		0.0511649	0.0944183
						-0.40201	0.140314	2.91272	0.343322	0.363662	5.25885e-08	0.00045683	0.36389	0.000329875		0.32069	0.388568	2.89196	0.345786	0.362002	7.69912e-06	0.000461534	0.362232	0.0478025				-0.40201	0.236248	2.91309	0.343278	0.356916	4.31432e-07	0.00045683	0.357144	0.00270627		0.0507081	-0.0454856	2.93315	0.34093	0.354383	5.85702e-06	0.000473801	0.35462	0.0354237		0.0507081	0.0947029
						-0.40201	0.139857	2.91272	0.343322	0.364119	5.25885e-08	0.00045683	0.364347	0.000329875		0.321147	0.388634	2.8919	0.345794	0.362463	7.69896e-06	0.000461523	0.362694	0.0478026				-0.40201	0.235791	2.91309	0.343278	0.357373	4.25979e-07	0.00045683	0.357601	0.00267207		0.0502513	-0.0456113	2.9331	0.340936	0.354857	5.68099e-06	0.000473894	0.355094	0.0343523		0.0502513	0.0949886
						-0.40201	0.1394	2.91272	0.343322	0.364576	5.25885e-08	0.00045683	0.364804	0.000329875		0.321603	0.3887	2.89183	0.345801	0.362925	7.33063e-06	0.000461514	0.363155	0.0455166				-0.40201	0.235334	2.91309	0.343279	0.35783	4.25979e-07	0.00045683	0.358058	0.00267207		0.0497944	-0.0457373	2.93305	0.340942	0.355331	5.68218e-06	0.000473988	0.355568	0.0343527		0.0497944	0.0952754
						-0.40201	0.138943	2.91272	0.343322	0.365032	5.25885e-08	0.00045683	0.365261	0.000329875		0.32206	0.388765	2.89177	0.345809	0.363386	7.32679e-06	0.000461514	0.363617	0.0454928				-0.40201	0.234878	2.91308	0.343279	0.358286	4.25979e-07	0.00045683	0.358515	0.00267207		0.0493376	-0.0458637	2.933	0.340948	0.355805	5.68337e-06	0.000474082	0.356042	0.0343531		0.0493376	0.0955631
						-0.40201	0.138486	2.91272	0.343322	0.365489	5.25885e-08	0.00045683	0.365718	0.000329875		0.322517	0.388831	2.89171	0.345816	0.363848	7.32681e-06	0.000461515	0.364079	0.0454928				-0.40201	0.234421	2.91308	0.343279	0.358743	4.25979e-07	0.00045683	0.358972	0.00267207		0.0488808	-0.0459904	2.93295	0.340953	0.356279	5.68457e-06	0.000474177	0.356516	0.0343534		0.0488808	0.095852
						-0.40201	0.13803	2.91272	0.343322	0.365946	5.25885e-08	0.00045683	0.366175	0.000329875		0.322974	0.388897	2.89165	0.345823	0.364309	7.32685e-06	0.000461518	0.36454	0.0454927				-0.40201	0.233964	2.91308	0.34328	0.3592	4.25979e-07	0.00045683	0.359428	0.00267207		0.0484239	-0.0461175	2.9329	0.340959	0.356753	5.68577e-06	0.000474272	0.35699	0.0343538		0.0484239	0.0961418
						-0.40201	0.137573	2.91272	0.343322	0.366403	5.25885e-08	0.00045683	0.366631	0.000329875		0.323431	0.388962	2.89159	0.345831	0.364771	7.3269e-06	0.000461521	0.365002	0.0454927				-0.40201	0.233507	2.91307	0.34328	0.359657	4.25979e-07	0.00045683	0.359885	0.00267207		0.0479671	-0.0462449	2.93286	0.340965	0.357227	5.68697e-06	0.000474368	0.357464	0.0343541		0.0479671	0.0964328
						-0.40201	0.137116	2.91272	0.343322	0.36686	5.25885e-08	0.00045683	0.367088	0.000329875		0.323887	0.389028	2.89153	0.345838	0.365232	7.32697e-06	0.000461526	0.365463	0.0454927				-0.40201	0.23305	2.91307	0.343281	0.360114	4.25979e-07	0.00045683	0.360342	0.00267207		0.0475103	-0.0463727	2.93281	0.34097	0.357702	5.68818e-06	0.000474465	0.357939	0.0343544		0.0475103	0.0967248
						-0.40201	0.136659	2.91272	0.343322	0.367317	5.25885e-08	0.00045683	0.367545	0.000329875		0.324344	0.389094	2.89147	0.345845	0.365694	7.62701e-06	0.000461532	0.365925	0.0473551				-0.40201	0.232593	2.91306	0.343281	0.36057	4.25979e-07	0.00045683	0.360799	0.00267207		0.0470534	-0.0465009	2.93276	0.340976	0.358176	5.68496e-06	0.000474562	0.358413	0.034328		0.0470534	0.0970178
						-0.40201	0.136202	2.91272	0.343322	0.367773	5.25885e-08	0.00045683	0.368002	0.000329875		0.324801	0.389159	2.8914	0.345853	0.366155	7.72651e-06	0.000461538	0.366386	0.0479721				-0.40201	0.232137	2.91306	0.343282	0.361027	4.25979e-07	0.00045683	0.361256	0.00267207		0.0465966	-0.0466294	2.93271	0.340982	0.358651	5.61134e-06	0.000474659	0.358888	0.0338765		0.0465966	0.097312
						-0.40201	0.135745	2.91272	0.343322	0.36823	5.25885e-08	0.00045683	0.368459	0.000329875		0.325258	0.389225	2.89134	0.345861	0.366617	7.72666e-06	0.000461546	0.366848	0.0479723				-0.40201	0.23168	2.91306	0.343282	0.361484	4.25979e-07	0.00045683	0.361713	0.00267207		0.0461398	-0.0467583	2.93266	0.340987	0.359125	5.61251e-06	0.000474757	0.359363	0.0338765		0.0461398	0.0976072
						-0.40201	0.135289	2.91272	0.343322	0.368687	5.25885e-08	0.00045683	0.368916	0.000329875		0.325715	0.389291	2.89127	0.345868	0.367078	7.72684e-06	0.000461554	0.367309	0.0479725				-0.40201	0.231223	2.91305	0.343282	0.361941	3.96496e-07	0.00045683	0.362169	0.00248712		0.045683	-0.0468875	2.93261	0.340993	0.3596	5.61368e-06	0.000474856	0.359837	0.0338766		0.045683	0.0979035
						-0.40201	0.134832	2.91272	0.343322	0.369144	5.25885e-08	0.00045683	0.369372	0.000329875		0.326172	0.389357	2.89121	0.345876	0.36754	7.72703e-06	0.000461564	0.367771	0.0479727				-0.40201	0.230766	2.91305	0.343283	0.362398	3.91419e-07	0.00045683	0.362626	0.00245528		0.0452261	-0.0470171	2.93256	0.340999	0.360075	5.47255e-06	0.000474955	0.360312	0.033018		0.0452261	0.0982009
						-0.40201	0.134375	2.91272	0.343322	0.369601	5.25885e-08	0.00045683	0.369829	0.000329875		0.326628	0.389423	2.89114	0.345884	0.368002	7.33731e-06	0.000461574	0.368232	0.0455521				-0.40201	0.230309	2.91305	0.343283	0.362855	3.91419e-07	0.00045683	0.363083	0.00245528		0.0447693	-0.047147	2.93252	0.341004	0.36055	5.47373e-06	0.000475055	0.360787	0.0330182		0.0447693	0.0984994
						-0.40201	0.133918	2.91272	0.343322	0.370058	5.25885e-08	0.00045683	0.370286	0.000329875		0.327085	0.389489	2.89108	0.345891	0.368463	7.33366e-06	0.000461595	0.368694	0.0455275				-0.40201	0.229852	2.91304	0.343284	0.363311	3.91419e-07	0.00045683	0.36354	0.00245528		0.0443125	-0.0472774	2.93247	0.341009	0.361025	5.47492e-06	0.000475155	0.361262	0.0330184		0.0443125	0.0987991
						-0.40201	0.133461	2.91271	0.343322	0.370514	5.25885e-08	0.00045683	0.370743	0.000329875		0.327542	0.389555	2.89102	0.345899	0.368925	7.33408e-06	0.000461616	0.369156	0.045528				-0.40201	0.229396	2.91304	0.343284	0.363768	3.91419e-07	0.00045683	0.363997	0.00245528		0.0438556	-0.047408	2.93242	0.341015	0.3615	5.4761e-06	0.000475256	0.361738	0.0330185		0.0438556	0.0990998
						-0.40201	0.133005	2.91271	0.343322	0.370971	5.25885e-08	0.00045683	0.3712	0.000329875		0.327999	0.389621	2.89096	0.345906	0.369386	7.33452e-06	0.000461637	0.369617	0.0455286				-0.40201	0.228939	2.91304	0.343284	0.364225	3.91419e-07	0.00045683	0.364454	0.00245528		0.0433988	-0.0475391	2.93238	0.34102	0.361975	5.4773e-06	0.000475357	0.362213	0.0330187		0.0433988	0.0994017
						-0.40201	0.132548	2.91271	0.343322	0.371428	5.25885e-08	0.00045683	0.371657	0.000329875		0.328456	0.389688	2.8909	0.345913	0.369848	7.39282e-06	0.000461659	0.370079	0.0458883				-0.40201	0.228482	2.91303	0.343285	0.364682	3.91419e-07	0.00045683	0.36491	0.00245528		0.042942	-0.0476705	2.93233	0.341026	0.362451	5.44078e-06	0.00047546	0.362688	0.0327915		0.042942	0.0997047
						-0.40201	0.132091	2.91271	0.343322	0.371885	5.25885e-08	0.00045683	0.372113	0.000329875		0.328913	0.389754	2.89084	0.345921	0.37031	7.74611e-06	0.000461682	0.37054	0.0480789				-0.40201	0.228025	2.91303	0.343285	0.365139	3.91419e-07	0.00045683	0.365367	0.00245528		0.0424852	-0.0478023	2.93228	0.341031	0.362926	5.40363e-06	0.000475562	0.363164	0.0325605		0.0424852	0.100009
						-0.40201	0.131634	2.91271	0.343323	0.372342	5.25885e-08	0.00045683	0.37257	0.000329875		0.329369	0.389821	2.89077	0.345928	0.370771	7.7467e-06	0.000461705	0.371002	0.0480801				-0.40201	0.227568	2.91303	0.343286	0.365596	3.91419e-07	0.00045683	0.365824	0.00245528		0.0420283	-0.0479345	2.93224	0.341037	0.363402	5.40478e-06	0.000475665	0.36364	0.0325604		0.0420283	0.100314
						-0.40201	0.131177	2.91271	0.343323	0.372799	5.25885e-08	0.00045683	0.373027	0.000329875		0.329826	0.389888	2.89071	0.345936	0.371233	7.74731e-06	0.000461729	0.371464	0.0480814				-0.40201	0.227111	2.91302	0.343286	0.366052	3.91419e-07	0.00045683	0.366281	0.00245528		0.0415715	-0.048067	2.93219	0.341042	0.363877	5.40594e-06	0.000475769	0.364115	0.0325603		0.0415715	0.100621
						-0.40201	0.13072	2.91271	0.343323	0.373255	5.25885e-08	0.00045683	0.373484	0.000329875		0.330283	0.389955	2.89064	0.345944	0.371695	7.74793e-06	0.000461754	0.371926	0.0480827				-0.40201	0.226655	2.91302	0.343286	0.366509	3.91419e-07	0.00045683	0.366738	0.00245528		0.0411147	-0.0481999	2.93214	0.341048	0.364353	5.4071e-06	0.000475874	0.364591	0.0325602		0.0411147	0.100928
						-0.40201	0.130264	2.91271	0.343323	0.373712	4.15903e-08	0.00045683	0.373941	0.000260886		0.33074	0.390022	2.89058	0.345952	0.372157	7.74856e-06	0.000461779	0.372387	0.048084				-0.40201	0.226198	2.91302	0.343287	0.366966	3.42953e-07	0.00045683	0.367195	0.00215127		0.0406578	-0.0483332	2.9321	0.341053	0.364829	5.40827e-06	0.000475979	0.365067	0.03256		0.0406578	0.101237
						-0.40201	0.129807	2.91271	0.343323	0.374169	4.15903e-08	0.00045683	0.374397	0.000260886		0.331197	0.39009	2.89051	0.345959	0.372618	7.7492e-06	0.000461804	0.372849	0.0480853				-0.40201	0.225741	2.91301	0.343287	0.367423	3.42953e-07	0.00045683	0.367651	0.00215127		0.040201	-0.0484668	2.93205	0.341058	0.365305	5.27365e-06	0.000476084	0.365543	0.0317425		0.040201	0.101547
						-0.40201	0.12935	2.91271	0.343323	0.374626	4.15903e-08	0.00045683	0.374854	0.000260886		0.331654	0.390157	2.89045	0.345967	0.37308	7.33514e-06	0.00046183	0.373311	0.0455134				-0.40201	0.225284	2.91301	0.343287	0.36788	3.42953e-07	0.00045683	0.368108	0.00215127		0.0397442	-0.0486008	2.932	0.341064	0.365781	5.27483e-06	0.000476191	0.366019	0.0317425		0.0397442	0.101858
						-0.40201	0.128893	2.91271	0.343323	0.375083	4.15903e-08	0.00045683	0.375311	0.000260886		0.33211	0.390225	2.89039	0.345974	0.373542	7.33176e-06	0.000461868	0.373773	0.0454887				-0.40201	0.224827	2.91301	0.343288	0.368337	3.42953e-07	0.00045683	0.368565	0.00215127		0.0392873	-0.0487353	2.93196	0.341069	0.366257	5.276e-06	0.000476298	0.366495	0.0317424		0.0392873	0.10217
						-0.40201	0.128436	2.91271	0.343323	0.37554	4.15903e-08	0.00045683	0.375768	0.000260886		0.332567	0.390293	2.89033	0.345982	0.374004	7.3327e-06	0.000461906	0.374235	0.0454908				-0.40201	0.22437	2.91301	0.343288	0.368793	3.42953e-07	0.00045683	0.369022	0.00215127		0.0388305	-0.04887	2.93191	0.341074	0.366734	5.20552e-06	0.000476405	0.366972	0.0313113		0.0388305	0.102484
						-0.40201	0.127979	2.91271	0.343323	0.375996	4.15903e-08	0.00045683	0.376225	0.000260886		0.333024	0.390361	2.89026	0.345989	0.374466	7.57014e-06	0.000461944	0.374697	0.04696				-0.40201	0.223914	2.913	0.343288	0.36925	3.42953e-07	0.00045683	0.369479	0.00215127		0.0383737	-0.0490052	2.93187	0.341079	0.36721	5.20534e-06	0.000476513	0.367448	0.0313031		0.0383737	0.102798
						-0.40201	0.127523	2.91271	0.343323	0.376453	4.15903e-08	0.00045683	0.376682	0.000260886		0.333481	0.39043	2.8902	0.345997	0.374928	7.75937e-06	0.000461983	0.375159	0.0481298				-0.40201	0.223457	2.913	0.343289	0.369707	3.42953e-07	0.00045683	0.369935	0.00215127		0.0379169	-0.0491407	2.93182	0.341085	0.367686	5.20648e-06	0.000476622	0.367925	0.0313028		0.0379169	0.103114
						-0.40201	0.127066	2.91271	0.343323	0.37691	4.15903e-08	0.00045683	0.377138	0.000260886		0.333938	0.390499	2.89014	0.346004	0.37539	7.76054e-06	0.000462021	0.375621	0.048133				-0.40201	0.223	2.913	0.343289	0.370164	3.42953e-07	0.00045683	0.370392	0.00215127		0.03746	-0.0492767	2.93178	0.34109	0.368163	5.20762e-06	0.000476731	0.368401	0.0313025		0.03746	0.103431
						-0.40201	0.126609	2.91271	0.343323	0.377367	4.15903e-08	0.00045683	0.377595	0.000260886		0.334395	0.390568	2.89007	0.346012	0.375852	7.76171e-06	0.000462061	0.376083	0.0481362				-0.40201	0.222543	2.91299	0.343289	0.370621	3.42953e-07	0.00045683	0.370849	0.00215127		0.0370032	-0.049413	2.93173	0.341095	0.36864	5.20877e-06	0.000476841	0.368878	0.0313022		0.0370032	0.10375
						-0.40201	0.126152	2.91271	0.343323	0.377824	4.15903e-08	0.00045683	0.378052	0.000260886		0.334851	0.390637	2.89001	0.34602	0.376314	7.76289e-06	0.0004621	0.376545	0.0481394				-0.40201	0.222086	2.91299	0.34329	0.371078	3.42953e-07	0.00045683	0.371306	0.00215127		0.0365464	-0.0495497	2.93169	0.3411	0.369117	5.20992e-06	0.000476952	0.369355	0.0313019		0.0365464	0.104069
						-0.40201	0.125695	2.91271	0.343323	0.378281	3.59324e-08	0.00045683	0.378509	0.000225395		0.335308	0.390707	2.88994	0.346028	0.376776	7.76407e-06	0.00046214	0.377007	0.0481426				-0.40201	0.221629	2.91299	0.34329	0.371534	3.42953e-07	0.00045683	0.371763	0.00215127		0.0360895	-0.0496867	2.93164	0.341105	0.369594	5.21108e-06	0.000477063	0.369832	0.0313015		0.0360895	0.10439
						-0.40201	0.125238	2.91271	0.343323	0.378737	3.49582e-08	0.00045683	0.378966	0.000219285		0.335765	0.390776	2.88988	0.346036	0.377238	7.76525e-06	0.00046218	0.377469	0.0481458				-0.40201	0.221173	2.91299	0.34329	0.371991	3.42953e-07	0.00045683	0.37222	0.00215127		0.0356327	-0.0498242	2.9316	0.341111	0.370071	5.21224e-06	0.000477175	0.370309	0.0313011		0.0356327	0.104712
						-0.40201	0.124782	2.91271	0.343323	0.379194	3.49582e-08	0.00045683	0.379423	0.000219285		0.336222	0.390847	2.88981	0.346043	0.3777	7.76645e-06	0.00046222	0.377931	0.048149				-0.40201	0.220716	2.91298	0.343291	0.372448	3.42953e-07	0.00045683	0.372676	0.00215127		0.0351759	-0.049962	2.93156	0.341116	0.370548	5.04777e-06	0.000477287	0.370787	0.0303063		0.0351759	0.105035
						-0.40201	0.124325	2.91271	0.343323	0.379651	3.49582e-08	0.00045683	0.379879	0.000219285		0.336679	0.390917	2.88975	0.346051	0.378162	7.32439e-06	0.000462261	0.378393	0.0454044				-0.40201	0.220259	2.91298	0.343291	0.372905	3.42953e-07	0.00045683	0.373133	0.00215127		0.034719	-0.0501003	2.93151	0.341121	0.371025	5.01483e-06	0.000477401	0.371264	0.0301014		0.034719	0.10536
						-0.40201	0.123868	2.91271	0.343323	0.380108	3.49582e-08	0.00045683	0.380336	0.000219285		0.337136	0.390988	2.88969	0.346058	0.378625	7.3279e-06	0.000462315	0.378856	0.0454208				-0.40201	0.219802	2.91298	0.343291	0.373362	3.42953e-07	0.00045683	0.37359	0.00215127		0.0342622	-0.0502389	2.93147	0.341126	0.371503	5.06815e-06	0.000477515	0.371741	0.0304142		0.0342622	0.105686
						-0.40201	0.123411	2.91271	0.343323	0.380565	3.49582e-08	0.00045683	0.380793	0.000219285		0.337592	0.391059	2.88962	0.346066	0.379087	7.76458e-06	0.00046237	0.379318	0.0481218				-0.40201	0.219345	2.91297	0.343292	0.373819	3.42953e-07	0.00045683	0.374047	0.00215127		0.0338054	-0.0503779	2.93143	0.341131	0.37198	5.07452e-06	0.000477628	0.372219	0.0304452		0.0338054	0.106013
						-0.40201	0.122954	2.91271	0.343323	0.381022	3.49582e-08	0.00045683	0.38125	0.000219285		0.338049	0.39113	2.88956	0.346073	0.379549	7.76647e-06	0.000462425	0.379781	0.0481278				-0.40201	0.218888	2.91297	0.343292	0.374275	3.42953e-07	0.00045683	0.374504	0.00215127		0.0333486	-0.0505173	2.93138	0.341136	0.372458	5.07581e-06	0.000477743	0.372697	0.0304456		0.0333486	0.106341
						-0.40201	0.122497	2.91271	0.343323	0.381478	3.49582e-08	0.00045683	0.381707	0.000219285		0.338506	0.391202	2.88949	0.346081	0.380012	7.76834e-06	0.000462479	0.380243	0.0481337				-0.40201	0.218432	2.91297	0.343293	0.374732	3.42953e-07	0.00045683	0.374961	0.00215127		0.0328917	-0.0506571	2.93134	0.341141	0.372935	5.0771e-06	0.000477858	0.373174	0.030446		0.0328917	0.106671
						-0.40201	0.122041	2.91271	0.343323	0.381935	3.49582e-08	0.00045683	0.382164	0.000219285		0.338963	0.391274	2.88943	0.346089	0.380474	7.77022e-06	0.000462534	0.380705	0.0481396				-0.40201	0.217975	2.91296	0.343293	0.375189	3.42953e-07	0.00045683	0.375417	0.00215127		0.0324349	-0.0507973	2.93129	0.341146	0.373413	5.07839e-06	0.000477974	0.373652	0.0304464		0.0324349	0.107002
						-0.40201	0.121584	2.91271	0.343323	0.382392	3.49582e-08	0.00045683	0.38262	0.000219285		0.33942	0.391346	2.88937	0.346097	0.380937	7.77209e-06	0.00046259	0.381168	0.0481454				-0.40201	0.217518	2.91296	0.343293	0.375646	3.42953e-07	0.00045683	0.375874	0.00215127		0.0319781	-0.0509379	2.93125	0.341151	0.373891	5.07969e-06	0.00047809	0.37413	0.0304467		0.0319781	0.107334
						-0.40201	0.121127	2.91271	0.343323	0.382849	3.49582e-08	0.00045683	0.383077	0.000219285		0.339877	0.391419	2.8893	0.346105	0.381399	7.77395e-06	0.000462645	0.381631	0.0481512				-0.40201	0.217061	2.91296	0.343294	0.376103	3.42953e-07	0.00045683	0.376331	0.00215127		0.0315212	-0.0510789	2.93121	0.341156	0.374369	5.07384e-06	0.000478207	0.374608	0.0304042		0.0315212	0.107668
						-0.40201	0.12067	2.9127	0.343323	0.383306	1.72353e-08	0.00045683	0.383534	0.000108113		0.340333	0.391492	2.88924	0.346112	0.381862	7.77581e-06	0.0004627	0.382093	0.048157				-0.40201	0.216604	2.91296	0.343294	0.37656	3.42953e-07	0.00045683	0.376788	0.00215127		0.0310644	-0.0512203	2.93116	0.341161	0.374848	5.00499e-06	0.000478325	0.375087	0.0299843		0.0310644	0.108003
						-0.40201	0.120213	2.9127	0.343324	0.383762	1.72353e-08	0.00045683	0.383991	0.000108113		0.34079	0.391566	2.88917	0.34612	0.382325	7.77766e-06	0.000462756	0.382556	0.0481627				-0.40201	0.216148	2.91295	0.343294	0.377016	3.42953e-07	0.00045683	0.377245	0.00215127		0.0306076	-0.0513621	2.93112	0.341166	0.375326	5.00625e-06	0.000478443	0.375565	0.0299844		0.0306076	0.108339
						-0.40201	0.119756	2.9127	0.343324	0.384219	1.72353e-08	0.00045683	0.384448	0.000108113		0.341247	0.391639	2.88911	0.346128	0.382787	7.77952e-06	0.000462811	0.383019	0.0481684				-0.40201	0.215691	2.91295	0.343295	0.377473	3.01327e-07	0.00045683	0.377702	0.00189015		0.0301508	-0.0515043	2.93108	0.341171	0.375804	4.89133e-06	0.000478562	0.376044	0.0292888		0.0301508	0.108676
						-0.40201	0.1193	2.9127	0.343324	0.384676	1.72353e-08	0.00045683	0.384905	0.000108113		0.341704	0.391714	2.88904	0.346136	0.38325	7.54872e-06	0.000462867	0.383482	0.0467338				-0.40201	0.215234	2.91295	0.343295	0.37793	3.01327e-07	0.00045683	0.378158	0.00189015		0.0296939	-0.0516468	2.93104	0.341176	0.376283	4.8926e-06	0.000478682	0.376522	0.0292891		0.0296939	0.109015
						-0.40201	0.118843	2.9127	0.343324	0.385133	1.72353e-08	0.00045683	0.385361	0.000108113		0.342161	0.391788	2.88898	0.346143	0.383713	7.7647e-06	0.00046294	0.383945	0.0480633				-0.40201	0.214777	2.91295	0.343295	0.378387	3.01327e-07	0.00045683	0.378615	0.00189015		0.0292371	-0.0517898	2.93099	0.341181	0.376762	4.89387e-06	0.000478803	0.377001	0.0292893		0.0292371	0.109356
						-0.40201	0.118386	2.9127	0.343324	0.38559	1.72353e-08	0.00045683	0.385818	0.000108113		0.342617	0.391863	2.88891	0.346151	0.384176	7.76749e-06	0.000463013	0.384408	0.0480729				-0.40201	0.21432	2.91294	0.343295	0.378844	3.01327e-07	0.00045683	0.379072	0.00189015		0.0287803	-0.0519332	2.93095	0.341186	0.37724	4.89515e-06	0.000478924	0.37748	0.0292895		0.0287803	0.109697
						-0.40201	0.117929	2.9127	0.343324	0.386047	1.72353e-08	0.00045683	0.386275	0.000108113		0.343074	0.391938	2.88885	0.346159	0.384639	7.4018e-06	0.000463087	0.384871	0.0458024				-0.40201	0.213863	2.91294	0.343296	0.379301	3.01327e-07	0.00045683	0.379529	0.00189015		0.0283234	-0.052077	2.93091	0.341191	0.377719	4.89643e-06	0.000479046	0.377959	0.0292897		0.0283234	0.11004
						-0.40201	0.117472	2.9127	0.343324	0.386503	1.72353e-08	0.00045683	0.386732	0.000108113		0.343531	0.392014	2.88879	0.346166	0.385102	7.25844e-06	0.000462907	0.385334	0.0449328				-0.40201	0.213407	2.91294	0.343296	0.379757	3.01327e-07	0.00045683	0.379986	0.00189015		0.0278666	-0.0522212	2.93087	0.341196	0.378198	4.89771e-06	0.000479169	0.378438	0.0292899		0.0278666	0.110385
						-0.40201	0.117015	2.9127	0.343324	0.38696	1.72353e-08	0.00045683	0.387189	0.000108113		0.343988	0.392089	2.88873	0.346173	0.385565	7.25935e-06	0.000462647	0.385796	0.0449637				-0.40201	0.21295	2.91293	0.343296	0.380214	3.01327e-07	0.00045683	0.380443	0.00189015		0.0274098	-0.0523658	2.93083	0.341201	0.378678	4.84565e-06	0.000479292	0.378917	0.0289711		0.0274098	0.110731
						-0.40201	0.116559	2.9127	0.343324	0.387417	1.72353e-08	0.00045683	0.387646	0.000108113		0.344445	0.392162	2.88867	0.346181	0.386028	7.2602e-06	0.000462411	0.386259	0.0449919				-0.40201	0.212493	2.91293	0.343297	0.380671	3.01327e-07	0.00045683	0.380899	0.00189015		0.0269529	-0.0525108	2.93078	0.341206	0.379157	4.82596e-06	0.000479416	0.379397	0.0288459		0.0269529	0.111078
						-0.40201	0.116102	2.9127	0.343324	0.387874	1.72353e-08	0.00045683	0.388102	0.000108113		0.344902	0.392234	2.8886	0.346188	0.38649	7.26099e-06	0.000462195	0.386721	0.0450178				-0.40201	0.212036	2.91293	0.343297	0.381128	3.01327e-07	0.00045683	0.381356	0.00189015		0.0264961	-0.0526562	2.93074	0.341211	0.379636	4.8272e-06	0.000479541	0.379876	0.0288459		0.0264961	0.111427
						-0.40201	0.115645	2.9127	0.343324	0.388331	1.72353e-08	0.00045683	0.388559	0.000108113		0.345358	0.392304	2.88854	0.346195	0.386952	7.26173e-06	0.000461999	0.387183	0.0450414				-0.40201	0.211579	2.91293	0.343297	0.381585	3.01327e-07	0.00045683	0.381813	0.00189015		0.0260393	-0.052802	2.9307	0.341215	0.380116	4.82845e-06	0.000479666	0.380356	0.0288458		0.0260393	0.111777
						-0.40201	0.115188	2.9127	0.343324	0.388788	1.72353e-08	0.00045683	0.389016	0.000108113		0.345815	0.392373	2.88848	0.346202	0.387414	7.28254e-06	0.000461821	0.387645	0.045188				-0.40201	0.211122	2.91292	0.343298	0.382041	2.6216e-07	0.00045683	0.38227	0.00164447		0.0255825	-0.0529483	2.93066	0.34122	0.380595	4.82971e-06	0.000479792	0.380835	0.0288457		0.0255825	0.112128
						-0.40201	0.114731	2.9127	0.343324	0.389244	1.72353e-08	0.00045683	0.389473	0.000108113		0.346272	0.392441	2.88842	0.34621	0.387876	7.80639e-06	0.000461658	0.388107	0.0484555				-0.40201	0.210666	2.91292	0.343298	0.382498	2.6216e-07	0.00045683	0.382727	0.00164447		0.0251256	-0.0530949	2.93062	0.341225	0.381075	4.71997e-06	0.000479919	0.381315	0.0281828		0.0251256	0.112481
						-0.40201	0.114275	2.9127	0.343324	0.389701	1.72353e-08	0.00045683	0.38993	0.000108113		0.346729	0.392507	2.88836	0.346218	0.388338	7.23208e-06	0.00046151	0.388569	0.0449051				-0.40201	0.210209	2.91292	0.343298	0.382955	2.6216e-07	0.00045683	0.383184	0.00164447		0.0246688	-0.053242	2.93058	0.34123	0.381555	4.72123e-06	0.000480047	0.381795	0.0281828		0.0246688	0.112836
						-0.40201	0.113818	2.9127	0.343324	0.390158	1.72353e-08	0.00045683	0.390387	0.000108113		0.347186	0.392573	2.8883	0.346225	0.388799	7.22571e-06	0.000461393	0.38903	0.044877				-0.40201	0.209752	2.91292	0.343298	0.383412	2.6216e-07	0.00045683	0.38364	0.00164447		0.024212	-0.0533895	2.93054	0.341234	0.382035	4.7225e-06	0.000480176	0.382275	0.0281829		0.024212	0.113192
						-0.40201	0.113361	2.9127	0.343324	0.390615	1.72353e-08	0.00045683	0.390843	0.000108113		0.347643	0.392638	2.88824	0.346232	0.389261	7.22535e-06	0.000461286	0.389491	0.0448851				-0.40201	0.209295	2.91292	0.343299	0.383869	2.6216e-07	0.00045683	0.384097	0.00164447		0.0237551	-0.0535374	2.9305	0.341239	0.382515	4.69584e-06	0.000480305	0.382756	0.0280162		0.0237551	0.113549
						-0.40201	0.112904	2.9127	0.343324	0.391072	1.72353e-08	0.00045683	0.3913	0.000108113		0.348099	0.392702	2.88818	0.346239	0.389722	7.22501e-06	0.000461189	0.389953	0.0448924				-0.40201	0.208838	2.91291	0.343299	0.384326	2.6216e-07	0.00045683	0.384554	0.00164447		0.0232983	-0.0536857	2.93046	0.341244	0.382996	4.65358e-06	0.000480435	0.383236	0.0277566		0.0232983	0.113908
						-0.40201	0.112447	2.9127	0.343324	0.391529	1.72353e-08	0.00045683	0.391757	0.000108113		0.348556	0.392765	2.88812	0.346246	0.390183	7.22471e-06	0.000461102	0.390414	0.0448991				-0.40201	0.208381	2.91291	0.343299	0.384782	2.6216e-07	0.00045683	0.385011	0.00164447		0.0228415	-0.0538345	2.93042	0.341249	0.383476	4.65481e-06	0.000480566	0.383716	0.0277564		0.0228415	0.114268
						-0.40201	0.11199	2.9127	0.343324	0.391985	1.72353e-08	0.00045683	0.392214	0.000108113		0.349013	0.392827	2.88806	0.346254	0.390644	7.22443e-06	0.000461022	0.390875	0.044905				-0.40201	0.207925	2.91291	0.343299	0.385239	2.6216e-07	0.00045683	0.385468	0.00164447		0.0223847	-0.0539836	2.93038	0.341253	0.383957	4.65604e-06	0.000480697	0.384197	0.0277561		0.0223847	0.11463
						-0.40201	0.111534	2.9127	0.343324	0.392442	1.72353e-08	0.00045683	0.392671	0.000108113		0.34947	0.392889	2.888	0.346261	0.391105	7.22418e-06	0.000460951	0.391336	0.0449105				-0.40201	0.207468	2.91291	0.3433	0.385696	2.6216e-07	0.00045683	0.385925	0.00164447		0.0219278	-0.0541332	2.93034	0.341258	0.384437	4.65728e-06	0.000480829	0.384678	0.0277559		0.0219278	0.114993
						-0.40201	0.111077	2.9127	0.343324	0.392899	1.72353e-08	0.00045683	0.393127	0.000108113		0.349927	0.392951	2.88794	0.346268	0.391566	7.22395e-06	0.000460886	0.391797	0.0449153				-0.40201	0.207011	2.9129	0.3433	0.386153	2.6216e-07	0.00045683	0.386381	0.00164447		0.021471	-0.0542832	2.9303	0.341262	0.384918	4.65852e-06	0.000480962	0.385159	0.0277556		0.021471	0.115358
						-0.40201	0.11062	2.9127	0.343324	0.393356	1.72353e-08	0.00045683	0.393584	0.000108113		0.350384	0.393012	2.88788	0.346275	0.392027	7.43372e-06	0.000460828	0.392258	0.0462254				-0.40201	0.206554	2.9129	0.3433	0.38661	2.6216e-07	0.00045683	0.386838	0.00164447		0.0210142	-0.0544337	2.93026	0.341267	0.385399	4.65977e-06	0.000481096	0.38564	0.0277553		0.0210142	0.115725
						-0.40201	0.110163	2.9127	0.343324	0.393813	1.72353e-08	0.00045683	0.394041	0.000108113		0.35084	0.393073	2.88781	0.346283	0.392488	7.78195e-06	0.000460776	0.392718	0.0483963				-0.40201	0.206097	2.9129	0.3433	0.387067	2.6216e-07	0.00045683	0.387295	0.00164447		0.0205573	-0.0545845	2.93022	0.341272	0.38588	4.66102e-06	0.000481231	0.386121	0.027755		0.0205573	0.116093
						-0.40201	0.109706	2.9127	0.343324	0.39427	1.72353e-08	0.00045683	0.394498	0.000108113		0.351297	0.393133	2.88775	0.346291	0.392949	7.7814e-06	0.00046073	0.393179	0.0483977				-0.40201	0.20564	2.9129	0.343301	0.387523	2.6216e-07	0.00045683	0.387752	0.00164447		0.0201005	-0.0547358	2.93018	0.341276	0.386361	4.54852e-06	0.000481366	0.386602	0.0270775		0.0201005	0.116462
						-0.40201	0.109249	2.9127	0.343324	0.394726	1.72353e-08	0.00045683	0.394955	0.000108113		0.351754	0.393193	2.88768	0.346298	0.393409	7.16307e-06	0.000460689	0.39364	0.0445558				-0.40201	0.205184	2.9129	0.343301	0.38798	2.6216e-07	0.00045683	0.388209	0.00164447		0.0196437	-0.0548875	2.93014	0.341281	0.386843	4.48871e-06	0.000481502	0.387084	0.0267139		0.0196437	0.116834
						-0.40201	0.108793	2.9127	0.343324	0.395183	1.72353e-08	0.00045683	0.395412	0.000108113		0.352211	0.393252	2.88762	0.346306	0.39387	7.15644e-06	0.000460673	0.3941	0.0445162				-0.40201	0.204727	2.91289	0.343301	0.388437	2.6216e-07	0.00045683	0.388666	0.00164447		0.0191868	-0.0550397	2.9301	0.341285	0.387324	4.48993e-06	0.000481639	0.387565	0.0267135		0.0191868	0.117206
						-0.40201	0.108336	2.9127	0.343324	0.39564	1.72353e-08	0.00045683	0.395868	0.000108113		0.352668	0.393311	2.88756	0.346313	0.394331	7.15628e-06	0.00046066	0.394561	0.0445164				-0.40201	0.20427	2.91289	0.343302	0.388894	2.6216e-07	0.00045683	0.389122	0.00164447		0.01873	-0.0551923	2.93006	0.34129	0.387806	4.5166e-06	0.000481777	0.388047	0.0268645		0.01873	0.117581
						-0.40201	0.107879	2.9127	0.343324	0.396097	1.72353e-08	0.00045683	0.396325	0.000108113		0.353125	0.393371	2.8875	0.34632	0.394791	7.15617e-06	0.00046065	0.395022	0.0445166				-0.40201	0.203813	2.91289	0.343302	0.389351	2.6216e-07	0.00045683	0.389579	0.00164447		0.0182732	-0.0553453	2.93002	0.341294	0.388288	4.54903e-06	0.000481915	0.388529	0.0270497		0.0182732	0.117957
						-0.40201	0.107422	2.9127	0.343324	0.396554	1.72353e-08	0.00045683	0.396782	0.000108113		0.353581	0.39343	2.88744	0.346327	0.395252	7.15609e-06	0.000460644	0.395482	0.0445168				-0.40201	0.203356	2.91289	0.343302	0.389808	2.6216e-07	0.00045683	0.390036	0.00164447		0.0178164	-0.0554988	2.92998	0.341299	0.38877	4.55041e-06	0.000482053	0.389011	0.0270501		0.0178164	0.118334
						-0.40201	0.106965	2.9127	0.343324	0.397011	1.72353e-08	0.00045683	0.397239	0.000108113		0.354038	0.393489	2.88739	0.346334	0.395713	7.15605e-06	0.000460641	0.395943	0.0445168				-0.40201	0.202899	2.91288	0.343302	0.390264	2.6216e-07	0.00045683	0.390493	0.00164447		0.0173595	-0.0556527	2.92994	0.341304	0.389252	4.55179e-06	0.000482193	0.389493	0.0270505		0.0173595	0.118713
						-0.40201	0.106508	2.9127	0.343324	0.397467	1.72353e-08	0.00045683	0.397696	0.000108113		0.354495	0.393548	2.88733	0.346341	0.396173	7.15604e-06	0.00046064	0.396404	0.0445169				-0.40201	0.202443	2.91288	0.343303	0.390721	2.6216e-07	0.00045683	0.39095	0.00164447		0.0169027	-0.055807	2.9299	0.341308	0.389734	4.55317e-06	0.000482333	0.389975	0.0270509		0.0169027	0.119094
						-0.40201	0.106052	2.9127	0.343324	0.397924	1.72353e-08	0.00045683	0.398153	0.000108113		0.354952	0.393607	2.88727	0.346348	0.396634	7.5311e-06	0.000460642	0.396864	0.0468499				-0.40201	0.201986	2.91288	0.343303	0.391178	2.6216e-07	0.00045683	0.391406	0.00164447		0.0164459	-0.0559617	2.92986	0.341313	0.390216	4.55456e-06	0.000482473	0.390458	0.0270512		0.0164459	0.119477
						-0.40201	0.105595	2.9127	0.343324	0.398381	1.72353e-08	0.00045683	0.398609	0.000108113		0.355409	0.393667	2.8872	0.346356	0.397095	7.73985e-06	0.000460646	0.397325	0.048148				-0.40201	0.201529	2.91288	0.343303	0.391635	2.6216e-07	0.00045683	0.391863	0.00164447		0.015989	-0.0561169	2.92983	0.341317	0.390699	4.48982e-06	0.000482615	0.39094	0.0266589		0.015989	0.119861
						-0.40201	0.105138	2.9127	0.343324	0.398838	1.72353e-08	0.00045683	0.399066	0.000108113		0.355866	0.393726	2.88714	0.346364	0.397555	7.73999e-06	0.000460653	0.397786	0.0481482				-0.40201	0.201072	2.91288	0.343303	0.392092	2.6216e-07	0.00045683	0.39232	0.00164447		0.0155322	-0.0562726	2.92979	0.341322	0.391181	4.4822e-06	0.000482757	0.391423	0.0266058		0.0155322	0.120247
						-0.40201	0.104681	2.9127	0.343324	0.399295	1.72353e-08	0.00045683	0.399523	0.000108113		0.356322	0.393785	2.88707	0.346371	0.398016	7.74019e-06	0.000460663	0.398246	0.0481484				-0.40201	0.200615	2.91287	0.343304	0.392549	2.28539e-07	0.00045683	0.392777	0.00143357		0.0150754	-0.0564287	2.92975	0.341326	0.391664	4.38883e-06	0.0004829	0.391906	0.0260438		0.0150754	0.120635
						-0.40201	0.104224	2.9127	0.343324	0.399752	1.72353e-08	0.00045683	0.39998	0.000108113		0.356779	0.393844	2.88701	0.346379	0.398477	7.06896e-06	0.000460674	0.398707	0.0439719				-0.40201	0.200158	2.91287	0.343304	0.393005	2.28539e-07	0.00045683	0.393234	0.00143357		0.0146185	-0.0565852	2.92971	0.341331	0.392147	4.39018e-06	0.000483045	0.392389	0.026044		0.0146185	0.121024
						-0.40201	0.103767	2.9127	0.343324	0.400208	1.72353e-08	0.00045683	0.400437	0.000108113		0.357236	0.393904	2.88695	0.346386	0.398937	7.06276e-06	0.000460712	0.399168	0.0439297				-0.40201	0.199702	2.91287	0.343304	0.393462	2.28539e-07	0.00045683	0.393691	0.00143357		0.0141617	-0.0567422	2.92967	0.341335	0.39263	4.39154e-06	0.00048319	0.392872	0.0260443		0.0141617	0.121415
						-0.40201	0.103311	2.9127	0.343324	0.400665	1.72353e-08	0.00045683	0.400894	0.000108113		0.357693	0.393963	2.88689	0.346393	0.399398	7.06357e-06	0.000460751	0.399628	0.043931				-0.40201	0.199245	2.91287	0.343304	0.393919	2.28539e-07	0.00045683	0.394147	0.00143357		0.0137049	-0.0568996	2.92964	0.341339	0.393113	4.3929e-06	0.000483336	0.393355	0.0260445		0.0137049	0.121808
						-0.40201	0.102854	2.9127	0.343324	0.401122	1.72353e-08	0.00045683	0.40135	0.000108113		0.35815	0.394023	2.88683	0.3464	0.399859	7.0644e-06	0.000460791	0.400089	0.0439323				-0.40201	0.198788	2.91287	0.343305	0.394376	2.28539e-07	0.00045683	0.394604	0.00143357		0.0132481	-0.0570574	2.9296	0.341344	0.393597	4.39427e-06	0.000483482	0.393838	0.0260447		0.0132481	0.122202
						-0.40201	0.102397	2.9127	0.343324	0.401579	1.72353e-08	0.00045683	0.401807	0.000108113		0.358607	0.394084	2.88677	0.346407	0.40032	7.06524e-06	0.000460833	0.40055	0.0439336				-0.40201	0.198331	2.91286	0.343305	0.394833	2.28539e-07	0.00045683	0.395061	0.00143357		0.0127912	-0.0572157	2.92956	0.341348	0.39408	4.39564e-06	0.00048363	0.394322	0.0260449		0.0127912	0.122599
						-0.40201	0.10194	2.9127	0.343324	0.402036	1.72353e-08	0.00045683	0.402264	0.000108113		0.359063	0.394144	2.88672	0.346415	0.40078	7.0661e-06	0.000460875	0.401011	0.043935				-0.40201	0.197874	2.91286	0.343305	0.39529	2.28539e-07	0.00045683	0.395518	0.00143357		0.0123344	-0.0573745	2.92952	0.341353	0.394564	4.34656e-06	0.000483778	0.394806	0.0257462		0.0123344	0.122997
						-0.40201	0.101483	2.9127	0.343324	0.402492	1.72353e-08	0.00045683	0.402721	0.000108113		0.35952	0.394205	2.88666	0.346422	0.401241	7.6337e-06	0.000460918	0.401472	0.0474596				-0.40201	0.197417	2.91286	0.343305	0.395746	2.28539e-07	0.00045683	0.395975	0.00143357		0.0118776	-0.0575337	2.92949	0.341357	0.395047	4.32605e-06	0.000483928	0.395289	0.0256168		0.0118776	0.123396
						-0.40201	0.101026	2.9127	0.343324	0.402949	1.72353e-08	0.00045683	0.403178	0.000108113		0.359977	0.394266	2.88659	0.346429	0.401702	7.68697e-06	0.000460962	0.401933	0.0477863				-0.40201	0.196961	2.91286	0.343305	0.396203	2.28539e-07	0.00045683	0.396432	0.00143357		0.0114207	-0.0576934	2.92945	0.341361	0.395531	4.32739e-06	0.000484078	0.395773	0.0256167		0.0114207	0.123798
						-0.40201	0.10057	2.9127	0.343324	0.403406	1.72353e-08	0.00045683	0.403635	0.000108113		0.360434	0.394328	2.88653	0.346437	0.402163	7.68828e-06	0.000461008	0.402394	0.0477897				-0.40201	0.196504	2.91286	0.343306	0.39666	2.28539e-07	0.00045683	0.396888	0.00143357		0.0109639	-0.0578535	2.92941	0.341366	0.396015	4.32872e-06	0.000484229	0.396258	0.0256167		0.0109639	0.124202
						-0.40201	0.100113	2.9127	0.343324	0.403863	1.72353e-08	0.00045683	0.404091	0.000108113		0.360891	0.39439	2.88646	0.346445	0.402624	7.68961e-06	0.000461054	0.402855	0.0477932				-0.40201	0.196047	2.91285	0.343306	0.397117	2.10637e-07	0.00045683	0.397345	0.00132127		0.0105071	-0.0580141	2.92937	0.34137	0.3965	4.33006e-06	0.000484381	0.396742	0.0256166		0.0105071	0.124607
						-0.40201	0.099656	2.9127	0.343324	0.40432	1.72353e-08	0.00045683	0.404548	0.000108113		0.361348	0.394452	2.8864	0.346452	0.403085	7.69096e-06	0.000461101	0.403316	0.0477967				-0.40201	0.19559	2.91285	0.343306	0.397574	2.07554e-07	0.00045683	0.397802	0.00130194		0.0100503	-0.0581751	2.92934	0.341374	0.396984	4.24083e-06	0.000484533	0.397226	0.0250808		0.0100503	0.125014
						-0.40201	0.0991991	2.9127	0.343324	0.404777	1.72353e-08	0.00045683	0.405005	0.000108113		0.361804	0.394515	2.88634	0.34646	0.403546	6.95412e-06	0.000461149	0.403777	0.043213				-0.40201	0.195133	2.91285	0.343306	0.398031	2.07554e-07	0.00045683	0.398259	0.00130194		0.00959342	-0.0583366	2.9293	0.341378	0.397469	4.24218e-06	0.000484687	0.397711	0.0250808		0.00959342	0.125423
						-0.40201	0.0987423	2.9127	0.343324	0.405233	1.72353e-08	0.00045683	0.405462	0.000108113		0.362261	0.394578	2.88628	0.346467	0.404007	6.94878e-06	0.000461232	0.404238	0.043172				-0.40201	0.194677	2.91285	0.343307	0.398487	2.07554e-07	0.00045683	0.398716	0.00130194		0.00913659	-0.0584985	2.92926	0.341383	0.397953	4.24354e-06	0.000484842	0.398196	0.0250808		0.00913659	0.125834
						-0.40201	0.0982855	2.9127	0.343324	0.40569	1.72353e-08	0.00045683	0.405919	0.000108113		0.362718	0.394641	2.88622	0.346474	0.404469	6.95111e-06	0.000461315	0.404699	0.0431787				-0.40201	0.19422	2.91285	0.343307	0.398944	2.07554e-07	0.00045683	0.399173	0.00130194		0.00867976	-0.058661	2.92923	0.341387	0.398438	4.20561e-06	0.000484998	0.398681	0.0248487		0.00867976	0.126247
						-0.40201	0.0978286	2.9127	0.343324	0.406147	1.72353e-08	0.00045683	0.406376	0.000108113		0.363175	0.394705	2.88616	0.346481	0.40493	6.95342e-06	0.000461398	0.405161	0.0431853				-0.40201	0.193763	2.91285	0.343307	0.399401	2.07554e-07	0.00045683	0.399629	0.00130194		0.00822293	-0.0588238	2.92919	0.341391	0.398923	4.17658e-06	0.000485154	0.399166	0.0246692		0.00822293	0.126662
						-0.40201	0.0973718	2.9127	0.343324	0.406604	1.72353e-08	0.00045683	0.406832	0.000108113		0.363632	0.39477	2.8861	0.346488	0.405391	7.12131e-06	0.000461481	0.405622	0.04422				-0.40201	0.193306	2.91284	0.343307	0.399858	2.07554e-07	0.00045683	0.400086	0.00130194		0.0077661	-0.0589872	2.92916	0.341395	0.399408	4.1779e-06	0.000485312	0.399651	0.024669		0.0077661	0.127079
						-0.40201	0.096915	2.9127	0.343324	0.407061	1.72353e-08	0.00045683	0.407289	0.000108113		0.364088	0.394836	2.88605	0.346495	0.405853	7.62326e-06	0.000461565	0.406084	0.0473284				-0.40201	0.192849	2.91284	0.343307	0.400315	2.07554e-07	0.00045683	0.400543	0.00130194		0.00730927	-0.059151	2.92912	0.3414	0.399894	4.17922e-06	0.00048547	0.400136	0.0246687		0.00730927	0.127498
						-0.40201	0.0964581	2.9127	0.343324	0.407518	1.72353e-08	0.00045683	0.407746	0.000108113		0.364545	0.394902	2.88598	0.346503	0.406314	7.62627e-06	0.000461649	0.406545	0.0473384				-0.40201	0.192392	2.91284	0.343308	0.400771	2.07554e-07	0.00045683	0.401	0.00130194		0.00685244	-0.0593153	2.92908	0.341404	0.400379	4.18055e-06	0.000485629	0.400622	0.0246684		0.00685244	0.127918
						-0.40201	0.0960013	2.9127	0.343324	0.407974	1.72353e-08	0.00045683	0.408203	0.000108113		0.365002	0.394968	2.88592	0.34651	0.406776	7.62925e-06	0.000461732	0.407007	0.0473484				-0.40201	0.191936	2.91284	0.343308	0.401228	2.07554e-07	0.00045683	0.401457	0.00130194		0.00639561	-0.05948	2.92905	0.341408	0.400865	4.18187e-06	0.000485789	0.401108	0.0246681		0.00639561	0.128341
						-0.40201	0.0955445	2.9127	0.343324	0.408431	1.72353e-08	0.00045683	0.40866	0.000108113		0.365459	0.395035	2.88585	0.346518	0.407238	7.63223e-06	0.000461817	0.407469	0.0473582				-0.40201	0.191479	2.91284	0.343308	0.401685	2.07554e-07	0.00045683	0.401914	0.00130194		0.00593878	-0.0596452	2.92901	0.341412	0.401351	4.18321e-06	0.00048595	0.401593	0.0246678		0.00593878	0.128766
						-0.40201	0.0950877	2.9127	0.343324	0.408888	1.72353e-08	0.00045683	0.409117	0.000108113		0.365916	0.395103	2.88579	0.346525	0.4077	7.63519e-06	0.000461901	0.407931	0.0473679				-0.40201	0.191022	2.91283	0.343308	0.402142	1.78194e-07	0.00045683	0.40237	0.00111777		0.00548196	-0.0598109	2.92898	0.341416	0.401836	4.18454e-06	0.000486112	0.40208	0.0246675		0.00548196	0.129193
						-0.40201	0.0946308	2.9127	0.343324	0.409345	1.72353e-08	0.00045683	0.409573	0.000108113		0.366373	0.395171	2.88573	0.346533	0.408162	7.63813e-06	0.000461986	0.408393	0.0473775				-0.40201	0.190565	2.91283	0.343308	0.402599	1.78194e-07	0.00045683	0.402827	0.00111777		0.00502513	-0.0599771	2.92894	0.34142	0.402323	4.06707e-06	0.000486275	0.402566	0.023967		0.00502513	0.129621
						-0.40201	0.094174	2.9127	0.343324	0.409802	1.72353e-08	0.00045683	0.41003	0.000108113		0.366829	0.39524	2.88566	0.346541	0.408624	6.81748e-06	0.000462071	0.408855	0.0422793				-0.40201	0.190108	2.91283	0.343309	0.403056	1.78194e-07	0.00045683	0.403284	0.00111777		0.0045683	-0.0601437	2.92891	0.341425	0.402809	4.03656e-06	0.000486439	0.403052	0.0237791		0.0045683	0.130052
						-0.40201	0.0937172	2.9127	0.343325	0.410259	1.72353e-08	0.00045683	0.410487	0.000108113		0.367286	0.395309	2.88561	0.346547	0.409086	6.81353e-06	0.000462207	0.409317	0.0422424				-0.40201	0.189651	2.91283	0.343309	0.403512	1.78194e-07	0.00045683	0.403741	0.00111777		0.00411147	-0.0603109	2.92887	0.341429	0.403295	4.09026e-06	0.000486604	0.403539	0.0240873		0.00411147	0.130485
						-0.40201	0.0932603	2.9127	0.343325	0.410715	1.72353e-08	0.00045683	0.410944	0.000108113		0.367743	0.39538	2.88555	0.346554	0.409548	6.81811e-06	0.000462343	0.409779	0.0422584				-0.40201	0.189195	2.91283	0.343309	0.403969	1.78194e-07	0.00045683	0.404198	0.00111777		0.00365464	-0.0604785	2.92884	0.341433	0.403782	4.09171e-06	0.000486769	0.404025	0.0240877		0.00365464	0.13092
						-0.40201	0.0928035	2.9127	0.343325	0.411172	1.72353e-08	0.00045683	0.411401	0.000108113		0.3682	0.395451	2.88549	0.346561	0.41001	7.31724e-06	0.000462479	0.410241	0.0453387				-0.40201	0.188738	2.91283	0.343309	0.404426	1.78194e-07	0.00045683	0.404655	0.00111777		0.00319781	-0.0606465	2.9288	0.341437	0.404269	4.09317e-06	0.000486935	0.404512	0.0240881		0.00319781	0.131357
						-0.40201	0.0923467	2.9127	0.343325	0.411629	1.72353e-08	0.00045683	0.411858	0.000108113		0.368657	0.395523	2.88543	0.346568	0.410473	7.55367e-06	0.000462614	0.410704	0.04679				-0.40201	0.188281	2.91283	0.343309	0.404883	1.78194e-07	0.00045683	0.405111	0.00111777		0.00274098	-0.0608151	2.92877	0.341441	0.404756	4.09463e-06	0.000487101	0.404999	0.0240885		0.00274098	0.131797
						-0.40201	0.0918899	2.9127	0.343325	0.412086	1.72353e-08	0.00045683	0.412314	0.000108113		0.369114	0.395596	2.88537	0.346576	0.410935	7.55922e-06	0.000462748	0.411167	0.0468107				-0.40201	0.187824	2.91282	0.343309	0.40534	1.78194e-07	0.00045683	0.405568	0.00111777		0.00228415	-0.0609841	2.92873	0.341445	0.405243	4.0961e-06	0.000487269	0.405486	0.0240888		0.00228415	0.132238
						-0.40201	0.091433	2.9127	0.343325	0.412543	1.72353e-08	0.00045683	0.412771	0.000108113		0.36957	0.39567	2.88531	0.346584	0.411398	7.5647e-06	0.000462883	0.411629	0.0468311				-0.40201	0.187367	2.91282	0.34331	0.405797	1.78194e-07	0.00045683	0.406025	0.00111777		0.00182732	-0.0611537	2.9287	0.341449	0.40573	4.09757e-06	0.000487437	0.405974	0.0240891		0.00182732	0.132682
						-0.40201	0.0909762	2.9127	0.343325	0.413	1.72353e-08	0.00045683	0.413228	0.000108113		0.370027	0.395744	2.88524	0.346591	0.411861	7.57012e-06	0.000463018	0.412092	0.046851				-0.40201	0.18691	2.91282	0.34331	0.406253	1.78194e-07	0.00045683	0.406482	0.00111777		0.00137049	-0.0613237	2.92866	0.341453	0.406217	4.06669e-06	0.000487607	0.406461	0.0238993		0.00137049	0.133128
						-0.40201	0.0905194	2.9127	0.343325	0.413456	1.72353e-08	0.00045683	0.413685	0.000108113		0.370484	0.39582	2.88518	0.346599	0.412324	7.57548e-06	0.000463152	0.412555	0.0468705				-0.40201	0.186454	2.91282	0.34331	0.40671	1.78194e-07	0.00045683	0.406939	0.00111777		0.000913659	-0.0614942	2.92863	0.341457	0.406705	4.02772e-06	0.000487778	0.406949	0.0236619		0.000913659	0.133576
						-0.40201	0.0900625	2.9127	0.343325	0.413913	4.66228e-09	0.00045683	0.414142	2.92454e-05		0.370941	0.395896	2.88512	0.346606	0.412787	7.58079e-06	0.000463287	0.413019	0.0468897				-0.40201	0.185997	2.91282	0.34331	0.407167	1.78194e-07	0.00045683	0.407396	0.00111777		0.00045683	-0.0616651	2.92859	0.341461	0.407193	4.02915e-06	0.000487949	0.407437	0.023662		0.00045683	0.134026
						-0.40201	0.0896057	2.9127	0.343325	0.41437	4.66228e-09	0.00045683	0.414598	2.92454e-05		0.371398	0.395973	2.88505	0.346614	0.41325	7.58605e-06	0.000463422	0.413482	0.0469086				-0.40201	0.18554	2.91282	0.34331	0.407624	1.78194e-07	0.00045683	0.407852	0.00111777		-1.14258e-14	-0.0618366	2.92856	0.341465	0.407681	3.95359e-06	0.000488122	0.407925	0.0232101		-1.14258e-14	0.134479
						-0.40201	0.0891489	2.91269	0.343325	0.414827	4.66228e-09	0.00045683	0.415055	2.92454e-05		0.371855	0.396051	2.88499	0.346621	0.413714	6.65449e-06	0.000463557	0.413946	0.0411363				-0.40201	0.185083	2.91281	0.343311	0.408081	1.78194e-07	0.00045683	0.408309	0.00111777		-0.00045683	-0.0620086	2.92852	0.341469	0.408169	3.95503e-06	0.000488295	0.408413	0.0232103		-0.00045683	0.134933
						-0.40201	0.088692	2.91269	0.343325	0.415284	4.66228e-09	0.00045683	0.415512	2.92454e-05		0.372311	0.39613	2.88494	0.346628	0.414177	6.8532e-06	0.000463771	0.414409	0.0423451				-0.40201	0.184626	2.91281	0.343311	0.408538	1.78194e-07	0.00045683	0.408766	0.00111777		-0.000913659	-0.062181	2.92849	0.341473	0.408657	3.95648e-06	0.00048847	0.408901	0.0232105		-0.000913283	0.13539
						-0.40201	0.0882352	2.91269	0.343325	0.415741	4.66228e-09	0.00045683	0.415969	2.92454e-05		0.372768	0.39621	2.88488	0.346635	0.414641	7.46762e-06	0.000463986	0.414873	0.0461201				-0.40201	0.184169	2.91281	0.343311	0.408994	1.78194e-07	0.00045683	0.409223	0.00111777		-0.00137049	-0.062354	2.92845	0.341477	0.409146	3.95793e-06	0.000488646	0.40939	0.0232106		-0.0013674	0.135847
						-0.40201	0.0877784	2.91269	0.343325	0.416197	4.66228e-09	0.00045683	0.416426	2.92454e-05		0.373225	0.396291	2.88482	0.346642	0.415105	7.47737e-06	0.0004642	0.415337	0.046159				-0.40201	0.183713	2.91281	0.343311	0.409451	1.78194e-07	0.00045683	0.40968	0.00111777		-0.00182732	-0.0625274	2.92842	0.341481	0.409634	3.95938e-06	0.000488823	0.409879	0.0232108		-0.00181921	0.136304
						-0.40201	0.0873216	2.91269	0.343325	0.416654	4.66228e-09	0.00045683	0.416883	2.92454e-05		0.373682	0.396373	2.88475	0.34665	0.415569	7.48697e-06	0.000464414	0.415802	0.046197				-0.40201	0.183256	2.91281	0.343311	0.409908	1.78194e-07	0.00045683	0.410137	0.00111777		-0.00228415	-0.0627013	2.92839	0.341485	0.410123	3.9286e-06	0.000489001	0.410368	0.0230219		-0.00226873	0.136761
						-0.40201	0.0868647	2.91269	0.343325	0.417111	4.66228e-09	0.00045683	0.417339	2.92454e-05		0.374139	0.396457	2.88469	0.346657	0.416034	7.49643e-06	0.000464628	0.416266	0.0462341				-0.40201	0.182799	2.91281	0.343311	0.410365	1.78194e-07	0.00045683	0.410593	0.00111777		-0.00274098	-0.0628758	2.92835	0.341489	0.410612	3.8921e-06	0.00048918	0.410857	0.0227997		-0.00271599	0.137218
						-0.40201	0.0864079	2.91269	0.343325	0.417568	4.66228e-09	0.00045683	0.417796	2.92454e-05		0.374596	0.396541	2.88463	0.346665	0.416498	7.50575e-06	0.000464841	0.416731	0.0462703				-0.40201	0.182342	2.91281	0.343312	0.410822	1.78194e-07	0.00045683	0.41105	0.00111777		-0.00319781	-0.0630507	2.92832	0.341493	0.411101	3.89351e-06	0.00048936	0.411346	0.0227996		-0.00316098	0.137674
						-0.40201	0.0859511	2.91269	0.343325	0.418025	4.66228e-09	0.00045683	0.418253	2.92454e-05		0.375052	0.396627	2.88457	0.346672	0.416963	7.51494e-06	0.000465054	0.417196	0.0463058				-0.40201	0.181885	2.9128	0.343312	0.411279	1.78194e-07	0.00045683	0.411507	0.00111777		-0.00365464	-0.0632262	2.92829	0.341497	0.411591	3.89493e-06	0.000489541	0.411835	0.0227995		-0.00360371	0.138131
						-0.40201	0.0854942	2.91269	0.343325	0.418482	2.6034e-09	0.00045683	0.41871	1.63305e-05		0.375509	0.396714	2.88451	0.34668	0.417428	7.52401e-06	0.000465267	0.417661	0.0463405				-0.40201	0.181428	2.9128	0.343312	0.411735	1.78194e-07	0.00045683	0.411964	0.00111777		-0.00411147	-0.0634021	2.92825	0.341501	0.41208	3.89636e-06	0.000489723	0.412325	0.0227993		-0.0040442	0.138588
						-0.40201	0.0850374	2.91269	0.343325	0.418938	2.24892e-09	0.00045683	0.419167	1.41069e-05		0.375966	0.396803	2.88444	0.346687	0.417894	7.53298e-06	0.000465481	0.418126	0.0463745				-0.40201	0.180972	2.9128	0.343312	0.412192	1.78194e-07	0.00045683	0.412421	0.00111777		-0.0045683	-0.0635786	2.92822	0.341505	0.41257	3.89779e-06	0.000489906	0.412815	0.0227992		-0.00448245	0.139045
						-0.40201	0.0845806	2.91269	0.343325	0.419395	2.24892e-09	0.00045683	0.419624	1.41069e-05		0.376423	0.396892	2.88438	0.346695	0.418359	7.54185e-06	0.000465694	0.418592	0.0464078				-0.40201	0.180515	2.9128	0.343312	0.412649	1.53069e-07	0.00045683	0.412877	0.000960165		-0.00502513	-0.0637555	2.92819	0.341508	0.41306	3.82555e-06	0.00049009	0.413305	0.0223682		-0.00491848	0.139502
						-0.40201	0.0841237	2.91269	0.343325	0.419852	2.24892e-09	0.00045683	0.42008	1.41069e-05		0.37688	0.396982	2.88432	0.346702	0.418825	6.30031e-06	0.000465908	0.419058	0.0387503				-0.40201	0.180058	2.9128	0.343312	0.413106	1.53069e-07	0.00045683	0.413334	0.000960165		-0.00548196	-0.063933	2.92815	0.341512	0.41355	3.82699e-06	0.000490275	0.413795	0.0223682		-0.00535228	0.139959
						-0.40201	0.0836669	2.91269	0.343325	0.420309	2.24892e-09	0.00045683	0.420537	1.41069e-05		0.377337	0.397074	2.88426	0.346709	0.419291	6.26501e-06	0.0004665	0.419524	0.0384843				-0.40201	0.179601	2.9128	0.343313	0.413563	1.53069e-07	0.00045683	0.413791	0.000960165		-0.00593878	-0.064111	2.92812	0.341516	0.41404	3.79293e-06	0.000490462	0.414285	0.0221607		-0.00578386	0.140415
						-0.40201	0.0832101	2.91269	0.343325	0.420766	2.24892e-09	0.00045683	0.420994	1.41069e-05		0.377793	0.397168	2.88421	0.346715	0.419757	6.25854e-06	0.000467105	0.419991	0.0383948				-0.40201	0.179144	2.9128	0.343313	0.41402	1.53069e-07	0.00045683	0.414248	0.000960165		-0.00639561	-0.0642895	2.92809	0.34152	0.414531	3.76215e-06	0.000490649	0.414776	0.0219724		-0.00621324	0.140872
						-0.40201	0.0827533	2.91269	0.343325	0.421223	2.24892e-09	0.00045683	0.421451	1.41069e-05		0.37825	0.397266	2.88416	0.346721	0.420224	6.25222e-06	0.000467712	0.420458	0.0383062				-0.40201	0.178687	2.91279	0.343313	0.414476	1.53069e-07	0.00045683	0.414705	0.000960165		-0.00685244	-0.0644685	2.92806	0.341524	0.415021	3.76355e-06	0.000490838	0.415267	0.0219721		-0.00664043	0.141329
						-0.40201	0.0822964	2.91269	0.343325	0.421679	2.24892e-09	0.00045683	0.421908	1.41069e-05		0.378707	0.397366	2.88411	0.346728	0.420692	6.24605e-06	0.000468321	0.420926	0.0382187				-0.40201	0.178231	2.91279	0.343313	0.414933	1.53069e-07	0.00045683	0.415162	0.000960165		-0.00730927	-0.064648	2.92802	0.341527	0.415512	3.76495e-06	0.000491028	0.415758	0.0219718		-0.00706546	0.141786
						-0.40201	0.0818396	2.91269	0.343325	0.422136	2.24892e-09	0.00045683	0.422365	1.41069e-05		0.379164	0.397469	2.88406	0.346734	0.42116	6.24003e-06	0.000468931	0.421395	0.0381322				-0.40201	0.177774	2.91279	0.343313	0.41539	1.53069e-07	0.00045683	0.415618	0.000960165		-0.0077661	-0.064828	2.92799	0.341531	0.416003	3.76636e-06	0.000491219	0.416249	0.0219715		-0.00748834	0.142243
						-0.40201	0.0813828	2.91269	0.343325	0.422593	2.24892e-09	0.00045683	0.422821	1.41069e-05		0.379621	0.397575	2.884	0.34674	0.421629	6.23416e-06	0.000469541	0.421864	0.0380468				-0.40201	0.177317	2.91279	0.343313	0.415847	1.53069e-07	0.00045683	0.416075	0.000960165		-0.00822293	-0.0650086	2.92796	0.341535	0.416494	3.76777e-06	0.000491411	0.41674	0.0219712		-0.00790908	0.1427
						-0.40201	0.0809259	2.91269	0.343325	0.42305	2.24892e-09	0.00045683	0.423278	1.41069e-05		0.380078	0.397684	2.88395	0.346746	0.422099	6.22842e-06	0.00047015	0.422334	0.0379625				-0.40201	0.17686	2.91279	0.343314	0.416304	1.53069e-07	0.00045683	0.416532	0.000960165		-0.00867976	-0.0651897	2.92793	0.341539	0.416986	3.78298e-06	0.000491604	0.417232	0.0220512		-0.00832769	0.143156
						-0.40201	0.0804691	2.91269	0.343325	0.423507	5.22826e-10	0.00045683	0.423735	3.27957e-06		0.380534	0.397795	2.8839	0.346753	0.422569	6.2347e-06	0.000470758	0.422804	0.0379517				-0.40201	0.176403	2.91279	0.343314	0.416761	1.53069e-07	0.00045683	0.416989	0.000960165		-0.00913659	-0.0653713	2.92789	0.341542	0.417477	3.82686e-06	0.000491798	0.417723	0.0222982		-0.00874417	0.143613
						-0.40201	0.0800123	2.91269	0.343325	0.423963	2.25639e-10	0.00045683	0.424192	1.41538e-06		0.380991	0.397908	2.88385	0.346759	0.42304	7.53183e-06	0.000471363	0.423275	0.0457887				-0.40201	0.175946	2.91279	0.343314	0.417217	1.29603e-07	0.00045683	0.417446	0.000812967		-0.00959342	-0.0655534	2.92786	0.341546	0.417969	3.78175e-06	0.000491992	0.418215	0.0220266		-0.00915853	0.14407
						-0.40201	0.0795555	2.91269	0.343325	0.42442	2.25639e-10	0.00045683	0.424649	1.41538e-06		0.381448	0.398025	2.88379	0.346766	0.423511	7.53206e-06	0.000471966	0.423747	0.0457316				-0.40201	0.17549	2.91279	0.343314	0.417674	1.29603e-07	0.00045683	0.417903	0.000812967		-0.0100503	-0.0657361	2.92783	0.34155	0.418461	3.69197e-06	0.000492187	0.418707	0.0214952		-0.00957078	0.144527
						-0.40201	0.0790986	2.91269	0.343325	0.424877	2.25639e-10	0.00045683	0.425106	1.41538e-06		0.381905	0.398143	2.88372	0.346774	0.423983	6.02679e-06	0.000472566	0.424219	0.0365458				-0.40201	0.175033	2.91278	0.343314	0.418131	1.29603e-07	0.00045683	0.418359	0.000812967		-0.0105071	-0.0659192	2.9278	0.341554	0.418953	3.6935e-06	0.000492383	0.4192	0.0214955		-0.00998092	0.144984
						-0.40201	0.0786418	2.91269	0.343325	0.425334	2.25639e-10	0.00045683	0.425562	1.41538e-06		0.382362	0.398264	2.88367	0.34678	0.424455	6.01125e-06	0.000472966	0.424692	0.0364207				-0.40201	0.174576	2.91278	0.343314	0.418588	1.29603e-07	0.00045683	0.418816	0.000812967		-0.0109639	-0.066103	2.92777	0.341557	0.419446	3.69503e-06	0.000492581	0.419692	0.0214958		-0.010389	0.145441
						-0.40201	0.078185	2.91269	0.343325	0.425791	2.25639e-10	0.00045683	0.426019	1.41538e-06		0.382818	0.398387	2.88362	0.346786	0.424928	6.01136e-06	0.00047327	0.425165	0.036398				-0.40201	0.174119	2.91278	0.343314	0.419045	1.29603e-07	0.00045683	0.419273	0.000812967		-0.0114207	-0.0662872	2.92773	0.341561	0.419938	3.69657e-06	0.00049278	0.420185	0.0214961		-0.0107949	0.145897
						-0.40201	0.0777281	2.91269	0.343325	0.426248	2.25639e-10	0.00045683	0.426476	1.41538e-06		0.383275	0.39851	2.88357	0.346792	0.425402	6.01144e-06	0.000473477	0.425638	0.0363825				-0.40201	0.173662	2.91278	0.343314	0.419502	1.29603e-07	0.00045683	0.41973	0.000812967		-0.0118776	-0.066472	2.9277	0.341565	0.420431	3.69812e-06	0.000492979	0.420678	0.0214964		-0.0111988	0.146354
						-0.40201	0.0772713	2.91269	0.343325	0.426704	9.35699e-10	0.00189442	0.427652	1.41538e-06		0.383732	0.398635	2.88352	0.346798	0.425875	6.01147e-06	0.000473586	0.426112	0.0363743				-0.40201	0.173206	2.91278	0.343315	0.419958	1.29603e-07	0.00045683	0.420187	0.000812967		-0.0123344	-0.0666573	2.92767	0.341569	0.420924	3.69967e-06	0.000493181	0.421171	0.0214966		-0.0116006	0.146811
						-0.40201	0.0753769	2.91269	0.343325	0.428599						0.384189	0.39876	2.88347	0.346804	0.426349	6.01148e-06	0.000473601	0.426586	0.0363733				-0.40201	0.172749	2.91278	0.343315	0.420415	1.29603e-07	0.00045683	0.420644	0.000812967		-0.0127912	-0.0668431	2.92764	0.341572	0.421417	3.70123e-06	0.000493383	0.421664	0.0214969		-0.0120004	0.147268
																0.384646	0.398884	2.88342	0.34681	0.426822	6.51219e-06	0.000473522	0.427059	0.0394094				-0.40201	0.172292	2.91278	0.343315	0.420872	1.29603e-07	0.00045683	0.4211	0.000812967		-0.0132481	-0.0670295	2.92761	0.341576	0.421911	3.646e-06	0.000493586	0.422157	0.0211674		-0.0123981	0.147725
																0.385103	0.399009	2.88337	0.346816	0.427296	7.5249e-06	0.000473356	0.427533	0.045554				-0.40201	0.171835	2.91278	0.343315	0.421329	1.29603e-07	0.00045683	0.421557	0.000812967		-0.0137049	-0.0672164	2.92758	0.34158	0.422404	3.6339e-06	0.000493791	0.422651	0.0210884		-0.0127938	0.148182
																0.385559	0.399133	2.88331	0.346824	0.427769	7.52232e-06	0.000473106	0.428006	0.0455624				-0.40201	0.171378	2.91278	0.343315	0.421786	1.29603e-07	0.00045683	0.422014	0.000812967		-0.0141617	-0.0674038	2.92754	0.341583	0.422898	3.63541e-06	0.000493997	0.423145	0.0210884		-0.0131875	0.148638
																0.386016	0.399256	2.88324	0.346831	0.428242	7.5189e-06	0.000472778	0.428479	0.0455733				-0.40201	0.170921	2.91277	0.343315	0.422242	1.29603e-07	0.00045683	0.422471	0.000812967		-0.0146185	-0.0675918	2.92751	0.341587	0.423392	3.63693e-06	0.000494204	0.423639	0.0210883		-0.0135792	0.149095
																0.386473	0.399378	2.88318	0.346839	0.428715	7.5147e-06	0.00047238	0.428951	0.0455862				-0.40201	0.170465	2.91277	0.343315	0.422699	1.29603e-07	0.00045683	0.422928	0.000812967		-0.0150754	-0.0677803	2.92748	0.341591	0.423886	3.57618e-06	0.000494412	0.424133	0.0207273		-0.0139689	0.149552
																0.38693	0.399498	2.88312	0.346846	0.429188	5.632e-06	0.000471919	0.429424	0.0341986				-0.40201	0.170008	2.91277	0.343316	0.423156	1.29603e-07	0.00045683	0.423385	0.000812967		-0.0155322	-0.0679694	2.92745	0.341594	0.424381	3.57771e-06	0.000494622	0.424628	0.0207274		-0.0143566	0.150009
																0.387387	0.399616	2.88307	0.346852	0.429659	5.60984e-06	0.000471678	0.429895	0.0340814				-0.40201	0.169551	2.91277	0.343316	0.423613	1.29603e-07	0.00045683	0.423841	0.000812967		-0.015989	-0.068159	2.92742	0.341598	0.424875	3.57924e-06	0.000494833	0.425123	0.0207275		-0.0147422	0.150466
																0.387844	0.399734	2.88303	0.346858	0.430131	5.60628e-06	0.000471352	0.430367	0.0340834				-0.40201	0.169094	2.91277	0.343316	0.42407	1.29603e-07	0.00045683	0.424298	0.000812967		-0.0164459	-0.0683492	2.92739	0.341601	0.42537	3.57916e-06	0.000495045	0.425618	0.0207181		-0.0151259	0.150922
																0.3883	0.39985	2.88298	0.346863	0.430602	5.60178e-06	0.000470944	0.430838	0.0340855				-0.40201	0.168637	2.91277	0.343316	0.424527	1.29603e-07	0.00045683	0.424755	0.000812967		-0.0169027	-0.0685399	2.92736	0.341605	0.425865	3.51433e-06	0.000495258	0.426113	0.0203341		-0.0155076	0.151379
																0.388757	0.399964	2.88293	0.346869	0.431073	6.66316e-06	0.000470464	0.431309	0.0405851				-0.40201	0.16818	2.91277	0.343316	0.424983	1.29603e-07	0.00045683	0.425212	0.000812967		-0.0173595	-0.0687312	2.92733	0.341608	0.42636	3.51583e-06	0.000495473	0.426608	0.0203339		-0.0158874	0.151836
																0.389214	0.400077	2.88288	0.346876	0.431544	7.33697e-06	0.000469921	0.431779	0.0447409				-0.40201	0.167724	2.91277	0.343316	0.42544	1.29603e-07	0.00045683	0.425669	0.000812967		-0.0178164	-0.068923	2.9273	0.341612	0.426856	3.51732e-06	0.000495689	0.427104	0.0203337		-0.0162652	0.152293
																0.389671	0.400187	2.88282	0.346883	0.432014	7.3221e-06	0.000469325	0.432248	0.044707				-0.40201	0.167267	2.91277	0.343316	0.425897	1.29603e-07	0.00045683	0.426126	0.000812967		-0.0182732	-0.0691154	2.92727	0.341615	0.427352	3.51883e-06	0.000495906	0.4276	0.0203335		-0.016641	0.15275
																0.390128	0.400295	2.88276	0.34689	0.432483	7.30577e-06	0.000468686	0.432717	0.0446682				-0.40201	0.16681	2.91276	0.343316	0.426354	1.29603e-07	0.00045683	0.426582	0.000812967		-0.01873	-0.0693084	2.92724	0.341619	0.427847	3.52034e-06	0.000496125	0.428096	0.0203332		-0.017015	0.153207
																0.390585	0.400399	2.8827	0.346898	0.432952	7.28814e-06	0.000468013	0.433186	0.0446244				-0.40201	0.166353	2.91276	0.343317	0.426811	1.29603e-07	0.00045683	0.427039	0.000812967		-0.0191868	-0.0695019	2.92721	0.341622	0.428344	3.52185e-06	0.000496345	0.428592	0.020333		-0.017387	0.153663
																0.391041	0.400501	2.88263	0.346905	0.43342	7.26936e-06	0.000467318	0.433654	0.0445756				-0.40201	0.165896	2.91276	0.343317	0.427268	1.29603e-07	0.00045683	0.427496	0.000812967		-0.0196437	-0.069696	2.92718	0.341626	0.42884	3.52337e-06	0.000496566	0.429088	0.0203327		-0.0177571	0.15412
																0.391498	0.400599	2.88257	0.346912	0.433887	7.24959e-06	0.00046661	0.43412	0.0445219				-0.40201	0.165439	2.91276	0.343317	0.427724	1.09609e-07	0.00045683	0.427953	0.000687549		-0.0201005	-0.0698906	2.92715	0.341629	0.429336	3.44607e-06	0.000496788	0.429585	0.0198777		-0.0181252	0.154577
																0.391955	0.400695	2.88251	0.346919	0.434354	4.6237e-06	0.000465897	0.434587	0.028439				-0.40201	0.164983	2.91276	0.343317	0.428181	1.09609e-07	0.00045683	0.42841	0.000687549		-0.0205573	-0.0700858	2.92712	0.341633	0.429833	3.40112e-06	0.000497012	0.430082	0.0196096		-0.0184915	0.155034
																0.392412	0.400786	2.88248	0.346924	0.43482	4.58609e-06	0.000465544	0.435052	0.028229				-0.40201	0.164526	2.91276	0.343317	0.428638	1.09609e-07	0.00045683	0.428867	0.000687549		-0.0210142	-0.0702816	2.92709	0.341636	0.43033	3.43753e-06	0.000497238	0.430579	0.0198105		-0.0188558	0.155491
																0.392869	0.400876	2.88244	0.346929	0.435285	5.81658e-06	0.000465132	0.435518	0.0358348				-0.40201	0.164069	2.91276	0.343317	0.429095	1.09609e-07	0.00045683	0.429323	0.000687549		-0.021471	-0.0704779	2.92706	0.34164	0.430828	3.45859e-06	0.000497463	0.431076	0.0199229		-0.0192183	0.155948
																0.393326	0.400963	2.88239	0.346934	0.43575	6.67097e-06	0.000464663	0.435983	0.04114				-0.40201	0.163612	2.91276	0.343317	0.429552	1.09609e-07	0.00045683	0.42978	0.000687549		-0.0219278	-0.0706748	2.92703	0.341643	0.431325	3.46023e-06	0.000497689	0.431574	0.0199232		-0.0195788	0.156404
																0.393782	0.401048	2.88233	0.346941	0.436215	6.64335e-06	0.00046415	0.436447	0.0410149				-0.40201	0.163155	2.91276	0.343317	0.430009	1.09609e-07	0.00045683	0.430237	0.000687549		-0.0223847	-0.0708723	2.927	0.341647	0.431823	3.46187e-06	0.000497916	0.432072	0.0199236		-0.0199375	0.156861
																0.394239	0.40113	2.88228	0.346948	0.436679	6.61282e-06	0.000463602	0.436911	0.0408747				-0.40201	0.162698	2.91276	0.343317	0.430465	1.09609e-07	0.00045683	0.430694	0.000687549		-0.0228415	-0.0710704	2.92697	0.34165	0.432321	3.46351e-06	0.000498145	0.43257	0.0199239		-0.0202943	0.157318
																0.394696	0.401209	2.88222	0.346954	0.437143	6.57971e-06	0.000463032	0.437374	0.0407201				-0.40201	0.162242	2.91276	0.343318	0.430922	1.09609e-07	0.00045683	0.431151	0.000687549		-0.0232983	-0.071269	2.92694	0.341654	0.432819	3.46516e-06	0.000498375	0.433068	0.0199242		-0.0206493	0.157775
																0.395153	0.401285	2.88217	0.346961	0.437606	6.54436e-06	0.00046245	0.437837	0.0405523				-0.40201	0.161785	2.91275	0.343318	0.431379	1.09609e-07	0.00045683	0.431607	0.000687549		-0.0237551	-0.0714682	2.92691	0.341657	0.433317	3.42368e-06	0.000498607	0.433566	0.0196765		-0.0210025	0.158232
																0.39561	0.401357	2.88211	0.346967	0.438068	6.50713e-06	0.000461868	0.438299	0.0403724				-0.40201	0.161328	2.91275	0.343318	0.431836	1.09609e-07	0.00045683	0.432064	0.000687549		-0.024212	-0.071668	2.92688	0.34166	0.433816	3.39806e-06	0.00049884	0.434065	0.0195202		-0.0213537	0.158689
																0.396067	0.401425	2.88206	0.346974	0.43853	6.46841e-06	0.000461296	0.438761	0.040182				-0.40201	0.160871	2.91275	0.343318	0.432293	9.65923e-08	0.00045683	0.432521	0.000605901		-0.0246688	-0.0718684	2.92685	0.341664	0.434315	3.39967e-06	0.000499074	0.434564	0.0195202		-0.0217032	0.159145
																0.396523	0.401489	2.88201	0.34698	0.438991	6.42858e-06	0.000460743	0.439222	0.0399825				-0.40201	0.160414	2.91275	0.343318	0.43275	9.65923e-08	0.00045683	0.432978	0.000605901		-0.0251256	-0.0720693	2.92682	0.341667	0.434814	3.34904e-06	0.000499309	0.435063	0.0192205		-0.0220508	0.159602
																0.39698	0.401549	2.88195	0.346987	0.439452	1.79987e-06	0.000460216	0.439682	0.0112071				-0.40201	0.159957	2.91275	0.343318	0.433206	9.65923e-08	0.00045683	0.433435	0.000605901		-0.0255825	-0.0722709	2.9268	0.341671	0.435313	3.35066e-06	0.000499547	0.435563	0.0192206		-0.0223966	0.160059
																0.397437	0.401604	2.88194	0.346989	0.439912	4.47004e-06	0.000460178	0.440142	0.0278355				-0.40201	0.159501	2.91275	0.343318	0.433663	9.65923e-08	0.00045683	0.433892	0.000605901		-0.0260393	-0.072473	2.92677	0.341674	0.435812	3.35228e-06	0.000499785	0.436062	0.0192208		-0.0227405	0.160516
																0.397894	0.40166	2.8819	0.346993	0.440373	4.45791e-06	0.000460084	0.440603	0.0277656				-0.40201	0.159044	2.91275	0.343318	0.43412	9.65923e-08	0.00045683	0.434348	0.000605901		-0.0264961	-0.0726757	2.92674	0.341677	0.436312	3.35391e-06	0.000500026	0.436562	0.0192209		-0.0230827	0.160973
																0.398351	0.401714	2.88186	0.346998	0.440833	4.43662e-06	0.000459923	0.441063	0.0276427				-0.40201	0.158587	2.91275	0.343318	0.434577	9.65923e-08	0.00045683	0.434805	0.000605901		-0.0269529	-0.072879	2.92671	0.341681	0.436812	3.35555e-06	0.000500267	0.437062	0.019221		-0.023423	0.16143
																0.398808	0.401768	2.88183	0.347002	0.441293	4.40452e-06	0.000459689	0.441522	0.0274567				-0.40201	0.15813	2.91275	0.343318	0.435034	9.65923e-08	0.00045683	0.435262	0.000605901		-0.0274098	-0.0730829	2.92668	0.341684	0.437313	3.29017e-06	0.00050051	0.437563	0.0188373		-0.0237615	0.161886
																0.399264	0.401819	2.88179	0.347006	0.441752	4.3595e-06	0.000459375	0.441982	0.0271946				-0.40201	0.157673	2.91275	0.343319	0.435491	9.65923e-08	0.00045683	0.435719	0.000605901		-0.0278666	-0.0732874	2.92665	0.341687	0.437813	3.29074e-06	0.000500755	0.438063	0.0188314		-0.0240983	0.162343
																0.399721	0.401867	2.88175	0.347011	0.442212	4.29866e-06	0.000458979	0.442441	0.0268382				-0.40201	0.157216	2.91275	0.343319	0.435947	9.65923e-08	0.00045683	0.436176	0.000605901		-0.0283234	-0.0734925	2.92662	0.341691	0.438314	3.29234e-06	0.000501001	0.438564	0.0188313		-0.0244332	0.1628
																0.400178	0.401911	2.88172	0.347015	0.442671	4.21772e-06	0.000458505	0.4429	0.0263601				-0.40201	0.15676	2.91274	0.343319	0.436404	9.65923e-08	0.00045683	0.436633	0.000605901		-0.0287803	-0.0736982	2.9266	0.341694	0.438815	3.29393e-06	0.000501248	0.439065	0.0188311		-0.0247664	0.163257
																0.400635	0.401951	2.88168	0.347019	0.443129	4.10974e-06	0.000457963	0.443358	0.0257156				-0.40201	0.156303	2.91274	0.343319	0.436861	9.65923e-08	0.00045683	0.437089	0.000605901		-0.0292371	-0.0739045	2.92657	0.341697	0.439316	3.29554e-06	0.000501497	0.439567	0.0188309		-0.0250979	0.163714
																0.401092	0.401983	2.88165	0.347023	0.443587	3.96106e-06	0.00045739	0.443816	0.0248164				-0.40201	0.155846	2.91274	0.343319	0.437318	9.65923e-08	0.00045683	0.437546	0.000605901		-0.0296939	-0.0741114	2.92654	0.3417	0.439818	3.29715e-06	0.000501747	0.440068	0.0188307		-0.0254276	0.164171
																0.401549	0.402005	2.88162	0.347027	0.444044	3.71863e-06	0.000461562	0.444275	0.0230869				-0.40201	0.155389	2.91274	0.343319	0.437775	8.58584e-08	0.00045683	0.438003	0.00053857		-0.0301508	-0.0743189	2.92651	0.341704	0.440319	3.24877e-06	0.000501999	0.44057	0.0185451		-0.0257555	0.164627
																0.40201	0.40201	2.88159	0.347031	0.444506								-0.40201	0.154932	2.91274	0.343319	0.438232	8.58584e-08	0.00045683	0.43846	0.00053857		-0.0306076	-0.074527	2.92648	0.341707	0.440821	3.22348e-06	0.000502252	0.441072	0.0183914		-0.0260816	0.165084
																												-0.40201	0.154476	2.91274	0.343319	0.438688	8.58584e-08	0.00045683	0.438917	0.00053857		-0.0310644	-0.0747357	2.92646	0.34171	0.441324	3.18621e-06	0.000502508	0.441575	0.0181696		-0.026406	0.165541
																												-0.40201	0.154019	2.91274	0.343319	0.439145	8.58584e-08	0.00045683	0.439374	0.00053857		-0.0315212	-0.074945	2.92643	0.341713	0.441826	3.18778e-06	0.000502764	0.442077	0.0181693		-0.0267286	0.165998
																												-0.40201	0.153562	2.91274	0.343319	0.439602	8.58584e-08	0.00045683	0.43983	0.00053857		-0.0319781	-0.075155	2.9264	0.341717	0.442329	3.18936e-06	0.000503022	0.44258	0.018169		-0.0270495	0.166455
																												-0.40201	0.153105	2.91274	0.343319	0.440059	8.58584e-08	0.00045683	0.440287	0.00053857		-0.0324349	-0.0753656	2.92637	0.34172	0.442832	3.24249e-06	0.000503282	0.443084	0.0184621		-0.0273687	0.166912
																												-0.40201	0.152648	2.91274	0.34332	0.440516	8.58584e-08	0.00045683	0.440744	0.00053857		-0.0328917	-0.0755767	2.92635	0.341723	0.443335	3.24714e-06	0.000503541	0.443587	0.0184791		-0.0276861	0.167368
																												-0.40201	0.152191	2.91274	0.34332	0.440972	8.58584e-08	0.00045683	0.441201	0.00053857		-0.0333486	-0.0757885	2.92632	0.341726	0.443839	3.24888e-06	0.000503802	0.444091	0.0184794		-0.0280019	0.167825
																												-0.40201	0.151735	2.91274	0.34332	0.441429	8.58584e-08	0.00045683	0.441658	0.00053857		-0.0338054	-0.076001	2.92629	0.34173	0.444342	3.25063e-06	0.000504064	0.444595	0.0184797		-0.0283159	0.168282
																												-0.40201	0.151278	2.91274	0.34332	0.441886	8.58584e-08	0.00045683	0.442115	0.00053857		-0.0342622	-0.076214	2.92626	0.341733	0.444847	3.19025e-06	0.000504327	0.445099	0.018127		-0.0286283	0.168739
																												-0.40201	0.150821	2.91274	0.34332	0.442343	7.69166e-08	0.00045683	0.442571	0.00048248		-0.034719	-0.0764277	2.92624	0.341736	0.445351	3.18393e-06	0.000504592	0.445603	0.0180816		-0.0289389	0.169196
																												-0.40201	0.150364	2.91273	0.34332	0.4428	7.5377e-08	0.00045683	0.443028	0.000472823		-0.0351759	-0.076642	2.92621	0.341739	0.445855	3.14224e-06	0.000504859	0.446108	0.0178354		-0.0292479	0.169653
																												-0.40201	0.149907	2.91273	0.34332	0.443257	7.5377e-08	0.00045683	0.443485	0.000472823		-0.0356327	-0.0768569	2.92618	0.341742	0.44636	3.14395e-06	0.000505128	0.446613	0.0178356		-0.0295551	0.170109
																												-0.40201	0.14945	2.91273	0.34332	0.443713	7.5377e-08	0.00045683	0.443942	0.000472823		-0.0360895	-0.0770724	2.92615	0.341745	0.446865	3.14566e-06	0.000505398	0.447118	0.0178358		-0.0298607	0.170566
																												-0.40201	0.148994	2.91273	0.34332	0.44417	7.5377e-08	0.00045683	0.444399	0.000472823		-0.0365464	-0.0772886	2.92613	0.341749	0.447371	3.14738e-06	0.00050567	0.447624	0.017836		-0.0301645	0.171023
																												-0.40201	0.148537	2.91273	0.34332	0.444627	7.5377e-08	0.00045683	0.444856	0.000472823		-0.0370032	-0.0775054	2.9261	0.341752	0.447877	3.14911e-06	0.000505943	0.44813	0.0178361		-0.0304667	0.17148
																												-0.40201	0.14808	2.91273	0.34332	0.445084	7.5377e-08	0.00045683	0.445312	0.000472823		-0.03746	-0.0777229	2.92607	0.341755	0.448382	3.12271e-06	0.000506218	0.448636	0.0176769		-0.0307672	0.171937
																												-0.40201	0.147623	2.91273	0.34332	0.445541	7.5377e-08	0.00045683	0.445769	0.000472823		-0.0379169	-0.077941	2.92605	0.341758	0.448889	3.08468e-06	0.000506495	0.449142	0.0174521		-0.0310661	0.172393
																												-0.40201	0.147166	2.91273	0.343321	0.445998	7.5377e-08	0.00045683	0.446226	0.000472823		-0.0383737	-0.0781597	2.92602	0.341761	0.449395	3.08636e-06	0.000506774	0.449649	0.017452		-0.0313633	0.17285
																												-0.40201	0.146709	2.91273	0.343321	0.446454	7.5377e-08	0.00045683	0.446683	0.000472823		-0.0388305	-0.0783791	2.92599	0.341764	0.449902	3.08805e-06	0.000507054	0.450155	0.0174519		-0.0316589	0.173307
																												-0.40201	0.146253	2.91273	0.343321	0.446911	7.5377e-08	0.00045683	0.44714	0.000472823		-0.0392873	-0.0785991	2.92597	0.341767	0.450409	3.08974e-06	0.000507336	0.450663	0.0174518		-0.0319528	0.173764
																												-0.40201	0.145796	2.91273	0.343321	0.447368	6.71692e-08	0.00045683	0.447597	0.000421337		-0.0397442	-0.0788198	2.92594	0.34177	0.450916	3.09144e-06	0.000507619	0.45117	0.0174516		-0.0322451	0.174221
																												-0.40201	0.145339	2.91273	0.343321	0.447825	6.5756e-08	0.00045683	0.448053	0.000412472		-0.040201	-0.0790411	2.92591	0.341773	0.451424	3.05165e-06	0.000507904	0.451678	0.0172173		-0.0325358	0.174678
																												-0.40201	0.144882	2.91273	0.343321	0.448282	6.5756e-08	0.00045683	0.44851	0.000412472		-0.0406578	-0.0792631	2.92589	0.341777	0.451932	3.05336e-06	0.000508192	0.452186	0.0172173		-0.0328248	0.175134
																												-0.40201	0.144425	2.91273	0.343321	0.448739	6.5756e-08	0.00045683	0.448967	0.000412472		-0.0411147	-0.0794857	2.92586	0.34178	0.45244	2.98965e-06	0.000508481	0.452694	0.0168484		-0.0331121	0.175591
																												-0.40201	0.143968	2.91273	0.343321	0.449195	6.5756e-08	0.00045683	0.449424	0.000412472		-0.0415715	-0.079709	2.92584	0.341783	0.452949	2.99105e-06	0.000508771	0.453203	0.0168467		-0.0333979	0.176048
																												-0.40201	0.143512	2.91273	0.343321	0.449652	6.5756e-08	0.00045683	0.449881	0.000412472		-0.0420283	-0.0799329	2.92581	0.341786	0.453457	2.99272e-06	0.000509064	0.453712	0.0168464		-0.033682	0.176505
																												-0.40201	0.143055	2.91272	0.343321	0.450109	6.5756e-08	0.00045683	0.450338	0.000412472		-0.0424852	-0.0801576	2.92579	0.341789	0.453966	2.99439e-06	0.000509358	0.454221	0.0168461		-0.0339645	0.176962
																												-0.40201	0.142598	2.91272	0.343321	0.450566	6.5756e-08	0.00045683	0.450794	0.000412472		-0.042942	-0.0803828	2.92576	0.341792	0.454476	3.0457e-06	0.000509654	0.454731	0.0171248		-0.0342454	0.177419
																												-0.40201	0.142141	2.91272	0.343321	0.451023	6.5756e-08	0.00045683	0.451251	0.000412472		-0.0433988	-0.0806088	2.92573	0.341795	0.454985	3.05213e-06	0.000509949	0.45524	0.017151		-0.0345247	0.177875
																												-0.40201	0.141684	2.91272	0.343321	0.45148	6.5756e-08	0.00045683	0.451708	0.000412472		-0.0438556	-0.0808354	2.92571	0.341798	0.455495	3.05397e-06	0.000510246	0.45575	0.0171513		-0.0348024	0.178332
																												-0.40201	0.141227	2.91272	0.343321	0.451936	6.5756e-08	0.00045683	0.452165	0.000412472		-0.0443125	-0.0810627	2.92568	0.341801	0.456006	3.01184e-06	0.000510544	0.456261	0.0169049		-0.0350785	0.178789
																												-0.40201	0.140771	2.91272	0.343321	0.452393	5.25885e-08	0.00045683	0.452622	0.000329875		-0.0447693	-0.0812906	2.92566	0.341804	0.456516	2.98787e-06	0.000510845	0.456772	0.0167605		-0.035353	0.179246
																												-0.40201	0.140314	2.91272	0.343322	0.45285	5.25885e-08	0.00045683	0.453078	0.000329875		-0.0452261	-0.0815193	2.92563	0.341807	0.457027	2.95408e-06	0.000511147	0.457283	0.0165611		-0.0356259	0.179703
																												-0.40201	0.139857	2.91272	0.343322	0.453307	5.25885e-08	0.00045683	0.453535	0.000329875		-0.045683	-0.0817486	2.9256	0.34181	0.457538	2.95588e-06	0.000511451	0.457794	0.0165613		-0.0358973	0.18016
																												-0.40201	0.1394	2.91272	0.343322	0.453764	5.25885e-08	0.00045683	0.453992	0.000329875		-0.0461398	-0.0819785	2.92558	0.341813	0.45805	2.95768e-06	0.000511757	0.458305	0.0165615		-0.036167	0.180616
																												-0.40201	0.138943	2.91272	0.343322	0.454221	5.25885e-08	0.00045683	0.454449	0.000329875		-0.0465966	-0.0822092	2.92555	0.341816	0.458561	2.95949e-06	0.000512065	0.458817	0.0165617		-0.0364352	0.181073
																												-0.40201	0.138486	2.91272	0.343322	0.454677	5.25885e-08	0.00045683	0.454906	0.000329875		-0.0470534	-0.0824405	2.92553	0.341819	0.459073	2.9613e-06	0.000512375	0.45933	0.0165618		-0.0367017	0.18153
																												-0.40201	0.13803	2.91272	0.343322	0.455134	5.25885e-08	0.00045683	0.455363	0.000329875		-0.0475103	-0.0826726	2.9255	0.341821	0.459586	2.94168e-06	0.000512687	0.459842	0.0164421		-0.0369668	0.181987
																												-0.40201	0.137573	2.91272	0.343322	0.455591	5.25885e-08	0.00045683	0.455819	0.000329875		-0.0479671	-0.0829053	2.92548	0.341824	0.460098	2.89739e-06	0.000513	0.460355	0.0161846		-0.0372302	0.182444
																												-0.40201	0.137116	2.91272	0.343322	0.456048	5.25885e-08	0.00045683	0.456276	0.000329875		-0.0484239	-0.0831387	2.92545	0.341827	0.460611	2.89916e-06	0.000513316	0.460868	0.0161846		-0.0374921	0.182901
																												-0.40201	0.136659	2.91272	0.343322	0.456505	5.25885e-08	0.00045683	0.456733	0.000329875		-0.0488808	-0.0833728	2.92543	0.34183	0.461125	2.90093e-06	0.000513633	0.461382	0.0161845		-0.0377525	0.183357
																												-0.40201	0.136202	2.91272	0.343322	0.456962	5.25885e-08	0.00045683	0.45719	0.000329875		-0.0493376	-0.0836076	2.9254	0.341833	0.461638	2.90272e-06	0.000513952	0.461895	0.0161843		-0.0380113	0.183814
																												-0.40201	0.135745	2.91272	0.343322	0.457418	5.25885e-08	0.00045683	0.457647	0.000329875		-0.0497944	-0.083843	2.92538	0.341836	0.462152	2.9045e-06	0.000514274	0.46241	0.0161842		-0.0382686	0.184271
																												-0.40201	0.135289	2.91272	0.343322	0.457875	5.25885e-08	0.00045683	0.458104	0.000329875		-0.0502513	-0.0840792	2.92535	0.341839	0.462667	2.87232e-06	0.000514597	0.462924	0.0159948		-0.0385243	0.184728
																												-0.40201	0.134832	2.91272	0.343322	0.458332	5.25885e-08	0.00045683	0.45856	0.000329875		-0.0507081	-0.0843161	2.92533	0.341842	0.463181	2.87033e-06	0.000514922	0.463439	0.0159736		-0.0387784	0.185185
																												-0.40201	0.134375	2.91272	0.343322	0.458789	5.25885e-08	0.00045683	0.459017	0.000329875		-0.0511649	-0.0845537	2.92531	0.341845	0.463696	2.8105e-06	0.00051525	0.463954	0.0156307		-0.039031	0.185642
																												-0.40201	0.133918	2.91272	0.343322	0.459246	5.25885e-08	0.00045683	0.459474	0.000329875		-0.0516217	-0.084792	2.92528	0.341847	0.464211	2.81225e-06	0.000515579	0.464469	0.0156304		-0.0392821	0.186098
																												-0.40201	0.133461	2.91271	0.343322	0.459703	5.25885e-08	0.00045683	0.459931	0.000329875		-0.0520786	-0.085031	2.92526	0.34185	0.464727	2.814e-06	0.000515911	0.464985	0.0156302		-0.0395316	0.186555
																												-0.40201	0.133005	2.91271	0.343322	0.460159	5.25885e-08	0.00045683	0.460388	0.000329875		-0.0525354	-0.0852708	2.92523	0.341853	0.465243	2.83453e-06	0.000516244	0.465501	0.015734		-0.0397796	0.187012
																												-0.40201	0.132548	2.91271	0.343322	0.460616	5.25885e-08	0.00045683	0.460845	0.000329875		-0.0529922	-0.0855112	2.92521	0.341856	0.465759	2.87134e-06	0.000516579	0.466017	0.015928		-0.0400261	0.187469
																												-0.40201	0.132091	2.91271	0.343322	0.461073	5.25885e-08	0.00045683	0.461301	0.000329875		-0.0534491	-0.0857524	2.92518	0.341859	0.466276	2.87325e-06	0.000516913	0.466534	0.0159283		-0.0402711	0.187926
																												-0.40201	0.131634	2.91271	0.343323	0.46153	5.25885e-08	0.00045683	0.461758	0.000329875		-0.0539059	-0.0859943	2.92516	0.341862	0.466793	2.87518e-06	0.000517249	0.467051	0.0159286		-0.0405146	0.188383
																												-0.40201	0.131177	2.91271	0.343323	0.461987	5.25885e-08	0.00045683	0.462215	0.000329875		-0.0543627	-0.0862369	2.92513	0.341865	0.46731	2.81819e-06	0.000517587	0.467569	0.0156027		-0.0407565	0.188839
																												-0.40201	0.13072	2.91271	0.343323	0.462443	5.25885e-08	0.00045683	0.462672	0.000329875		-0.0548196	-0.0864802	2.92511	0.341867	0.467827	2.80978e-06	0.000517927	0.468086	0.015546		-0.040997	0.189296
																												-0.40201	0.130264	2.91271	0.343323	0.4629	4.15903e-08	0.00045683	0.463129	0.000260886		-0.0552764	-0.0867242	2.92509	0.34187	0.468345	2.783e-06	0.000518269	0.468605	0.0153876		-0.0412359	0.189753
																												-0.40201	0.129807	2.91271	0.343323	0.463357	4.15903e-08	0.00045683	0.463586	0.000260886		-0.0557332	-0.086969	2.92506	0.341873	0.468864	2.78488e-06	0.000518614	0.469123	0.0153878		-0.0414733	0.19021
																												-0.40201	0.12935	2.91271	0.343323	0.463814	4.15903e-08	0.00045683	0.464042	0.000260886		-0.05619	-0.0872145	2.92504	0.341876	0.469382	2.78677e-06	0.000518961	0.469642	0.0153879		-0.0417092	0.190667
																												-0.40201	0.128893	2.91271	0.343323	0.464271	4.15903e-08	0.00045683	0.464499	0.000260886		-0.0566469	-0.0874607	2.92502	0.341879	0.469901	2.78867e-06	0.00051931	0.470161	0.0153881		-0.0419436	0.191123
																												-0.40201	0.128436	2.91271	0.343323	0.464728	4.15903e-08	0.00045683	0.464956	0.000260886		-0.0571037	-0.0877077	2.92499	0.341881	0.470421	2.79058e-06	0.000519661	0.47068	0.0153882		-0.0421765	0.19158
																												-0.40201	0.127979	2.91271	0.343323	0.465184	4.15903e-08	0.00045683	0.465413	0.000260886		-0.0575605	-0.0879554	2.92497	0.341884	0.47094	2.74566e-06	0.000520014	0.4712	0.0151302		-0.0424079	0.192037
																												-0.40201	0.127523	2.91271	0.343323	0.465641	4.15903e-08	0.00045683	0.46587	0.000260886		-0.0580174	-0.0882038	2.92494	0.341887	0.47146	2.72729e-06	0.000520369	0.47172	0.0150187		-0.0426378	0.192494
																												-0.40201	0.127066	2.91271	0.343323	0.466098	4.15903e-08	0.00045683	0.466327	0.000260886		-0.0584742	-0.088453	2.92492	0.34189	0.471981	2.72914e-06	0.000520727	0.472241	0.0150186		-0.0428662	0.192951
																												-0.40201	0.126609	2.91271	0.343323	0.466555	4.15903e-08	0.00045683	0.466783	0.000260886		-0.058931	-0.0887029	2.9249	0.341892	0.472501	2.731e-06	0.000521087	0.472762	0.0150185		-0.0430932	0.193408
																												-0.40201	0.126152	2.91271	0.343323	0.467012	4.15903e-08	0.00045683	0.46724	0.000260886		-0.0593878	-0.0889536	2.92487	0.341895	0.473022	2.73287e-06	0.000521449	0.473283	0.0150183		-0.0433186	0.193864
																												-0.40201	0.125695	2.91271	0.343323	0.467469	3.59324e-08	0.00045683	0.467697	0.000225395		-0.0598447	-0.089205	2.92485	0.341898	0.473544	2.73475e-06	0.000521813	0.473805	0.0150182		-0.0435426	0.194321
																												-0.40201	0.125238	2.91271	0.343323	0.467925	3.49582e-08	0.00045683	0.468154	0.000219285		-0.0603015	-0.0894572	2.92483	0.341901	0.474066	2.70932e-06	0.000522179	0.474327	0.0148681		-0.0437651	0.194778
																												-0.40201	0.124782	2.91271	0.343323	0.468382	3.49582e-08	0.00045683	0.468611	0.000219285		-0.0607583	-0.0897101	2.9248	0.341903	0.474588	2.67231e-06	0.000522548	0.474849	0.0146546		-0.0439861	0.195235
																												-0.40201	0.124325	2.91271	0.343323	0.468839	3.49582e-08	0.00045683	0.469068	0.000219285		-0.0612152	-0.0899638	2.92478	0.341906	0.47511	2.64804e-06	0.000522919	0.475372	0.0145112		-0.0442056	0.195692
																												-0.40201	0.123868	2.91271	0.343323	0.469296	3.49582e-08	0.00045683	0.469524	0.000219285		-0.061672	-0.0902183	2.92476	0.341909	0.475633	2.65428e-06	0.000523293	0.475895	0.014535		-0.0444237	0.196149
																												-0.40201	0.123411	2.91271	0.343323	0.469753	3.49582e-08	0.00045683	0.469981	0.000219285		-0.0621288	-0.0904735	2.92474	0.341911	0.476157	2.70476e-06	0.000523668	0.476418	0.0148008		-0.0446403	0.196605
																												-0.40201	0.122954	2.91271	0.343323	0.47021	3.49582e-08	0.00045683	0.470438	0.000219285		-0.0625857	-0.0907295	2.92471	0.341914	0.47668	2.70675e-06	0.000524042	0.476942	0.0148012		-0.0448554	0.197062
																												-0.40201	0.122497	2.91271	0.343323	0.470666	3.49582e-08	0.00045683	0.470895	0.000219285		-0.0630425	-0.0909863	2.92469	0.341917	0.477204	2.70875e-06	0.000524418	0.477467	0.0148015		-0.045069	0.197519
																												-0.40201	0.122041	2.91271	0.343323	0.471123	3.49582e-08	0.00045683	0.471352	0.000219285		-0.0634993	-0.0912438	2.92467	0.341919	0.477729	2.71075e-06	0.000524796	0.477991	0.0148017		-0.0452812	0.197976
																												-0.40201	0.121584	2.91271	0.343323	0.47158	3.49582e-08	0.00045683	0.471808	0.000219285		-0.0639561	-0.0915021	2.92464	0.341922	0.478254	2.67494e-06	0.000525177	0.478516	0.0145956		-0.045492	0.198433
																												-0.40201	0.121127	2.91271	0.343323	0.472037	3.49582e-08	0.00045683	0.472265	0.000219285		-0.064413	-0.0917612	2.92462	0.341925	0.478779	2.6462e-06	0.00052556	0.479041	0.0144282		-0.0457013	0.19889
																												-0.40201	0.12067	2.9127	0.343323	0.472494	1.72353e-08	0.00045683	0.472722	0.000108113		-0.0648698	-0.092021	2.9246	0.341927	0.479304	2.64815e-06	0.000525946	0.479567	0.0144283		-0.0459091	0.199346
																												-0.40201	0.120213	2.9127	0.343324	0.472951	1.72353e-08	0.00045683	0.473179	0.000108113		-0.0653266	-0.0922816	2.92458	0.34193	0.47983	2.6276e-06	0.000526334	0.480093	0.0143058		-0.0461155	0.199803
																												-0.40201	0.119756	2.9127	0.343324	0.473407	1.72353e-08	0.00045683	0.473636	0.000108113		-0.0657835	-0.092543	2.92455	0.341933	0.480357	2.62957e-06	0.000526724	0.48062	0.0143059		-0.0463204	0.20026
																												-0.40201	0.1193	2.9127	0.343324	0.473864	1.72353e-08	0.00045683	0.474093	0.000108113		-0.0662403	-0.0928052	2.92453	0.341935	0.480883	2.63154e-06	0.000527117	0.481147	0.014306		-0.0465238	0.200717
																												-0.40201	0.118843	2.9127	0.343324	0.474321	1.72353e-08	0.00045683	0.474549	0.000108113		-0.0666971	-0.0930682	2.92451	0.341938	0.48141	2.63353e-06	0.000527512	0.481674	0.014306		-0.0467258	0.201174
																												-0.40201	0.118386	2.9127	0.343324	0.474778	1.72353e-08	0.00045683	0.475006	0.000108113		-0.067154	-0.093332	2.92449	0.341941	0.481938	2.59837e-06	0.00052791	0.482202	0.0141044		-0.0469263	0.201631
																												-0.40201	0.117929	2.9127	0.343324	0.475235	1.72353e-08	0.00045683	0.475463	0.000108113		-0.0676108	-0.0935966	2.92446	0.341943	0.482466	2.57099e-06	0.000528311	0.48273	0.0139452		-0.0471254	0.202087
																												-0.40201	0.117472	2.9127	0.343324	0.475692	1.72353e-08	0.00045683	0.47592	0.000108113		-0.0680676	-0.0938619	2.92444	0.341946	0.482994	2.57293e-06	0.000528713	0.483258	0.0139451		-0.0473231	0.202544
																												-0.40201	0.117015	2.9127	0.343324	0.476148	1.72353e-08	0.00045683	0.476377	0.000108113		-0.0685244	-0.0941281	2.92442	0.341948	0.483523	2.57487e-06	0.000529119	0.483787	0.0139449		-0.0475193	0.203001
																												-0.40201	0.116559	2.9127	0.343324	0.476605	1.72353e-08	0.00045683	0.476834	0.000108113		-0.0689813	-0.0943951	2.9244	0.341951	0.484052	2.57682e-06	0.000529526	0.484317	0.0139447		-0.0477141	0.203458
																												-0.40201	0.116102	2.9127	0.343324	0.477062	1.72353e-08	0.00045683	0.47729	0.000108113		-0.0694381	-0.0946628	2.92437	0.341953	0.484581	2.57878e-06	0.000529937	0.484846	0.0139445		-0.0479074	0.203915
																												-0.40201	0.115645	2.9127	0.343324	0.477519	1.72353e-08	0.00045683	0.477747	0.000108113		-0.0698949	-0.0949314	2.92435	0.341956	0.485111	2.58074e-06	0.00053035	0.485377	0.0139443		-0.0480993	0.204372
																												-0.40201	0.115188	2.9127	0.343324	0.477976	1.72353e-08	0.00045683	0.478204	0.000108113		-0.0703518	-0.0952008	2.92433	0.341959	0.485642	2.52138e-06	0.000530765	0.485907	0.0136128		-0.0482898	0.204828
																												-0.40201	0.114731	2.9127	0.343324	0.478433	1.72353e-08	0.00045683	0.478661	0.000108113		-0.0708086	-0.095471	2.92431	0.341961	0.486173	2.54962e-06	0.000531183	0.486438	0.0137545		-0.0484788	0.205285
																												-0.40201	0.114275	2.9127	0.343324	0.478889	1.72353e-08	0.00045683	0.479118	0.000108113		-0.0712654	-0.0957421	2.92429	0.341964	0.486704	2.55289e-06	0.000531599	0.48697	0.0137614		-0.0486663	0.205742
																												-0.40201	0.113818	2.9127	0.343324	0.479346	1.72353e-08	0.00045683	0.479575	0.000108113		-0.0717222	-0.0960139	2.92427	0.341966	0.487235	2.55495e-06	0.000532017	0.487501	0.0137616		-0.0488524	0.206199
																												-0.40201	0.113361	2.9127	0.343324	0.479803	1.72353e-08	0.00045683	0.480031	0.000108113		-0.0721791	-0.0962866	2.92424	0.341969	0.487767	2.55702e-06	0.000532438	0.488034	0.0137619		-0.0490371	0.206656
																												-0.40201	0.112904	2.9127	0.343324	0.48026	1.72353e-08	0.00045683	0.480488	0.000108113		-0.0726359	-0.0965601	2.92422	0.341971	0.4883	2.55909e-06	0.000532861	0.488566	0.0137621		-0.0492204	0.207113
																												-0.40201	0.112447	2.9127	0.343324	0.480717	1.72353e-08	0.00045683	0.480945	0.000108113		-0.0730927	-0.0968344	2.9242	0.341974	0.488833	2.56117e-06	0.000533287	0.489099	0.0137623		-0.0494022	0.207569
																												-0.40201	0.11199	2.9127	0.343324	0.481174	1.72353e-08	0.00045683	0.481402	0.000108113		-0.0735496	-0.0971096	2.92418	0.341976	0.489366	2.51354e-06	0.000533716	0.489633	0.0134955		-0.0495826	0.208026
																												-0.40201	0.111534	2.9127	0.343324	0.48163	1.72353e-08	0.00045683	0.481859	0.000108113		-0.0740064	-0.0973855	2.92416	0.341979	0.4899	2.49751e-06	0.000534147	0.490167	0.0133986		-0.0497616	0.208483
																												-0.40201	0.111077	2.9127	0.343324	0.482087	1.72353e-08	0.00045683	0.482316	0.000108113		-0.0744632	-0.0976623	2.92414	0.341981	0.490434	2.49954e-06	0.000534581	0.490701	0.0133986		-0.0499391	0.20894
																												-0.40201	0.11062	2.9127	0.343324	0.482544	1.72353e-08	0.00045683	0.482772	0.000108113		-0.0749201	-0.09794	2.92411	0.341984	0.490968	2.50158e-06	0.000535018	0.491236	0.0133986		-0.0501153	0.209397
																												-0.40201	0.110163	2.9127	0.343324	0.483001	1.72353e-08	0.00045683	0.483229	0.000108113		-0.0753769	-0.0982184	2.92409	0.341986	0.491503	2.48658e-06	0.000535457	0.491771	0.0133073		-0.05029	0.209854
																												-0.40201	0.109706	2.9127	0.343324	0.483458	1.72353e-08	0.00045683	0.483686	0.000108113		-0.0758337	-0.0984978	2.92407	0.341989	0.492039	2.48863e-06	0.0005359	0.492307	0.0133073		-0.0504632	0.21031
																												-0.40201	0.109249	2.9127	0.343324	0.483914	1.72353e-08	0.00045683	0.484143	0.000108113		-0.0762905	-0.0987779	2.92405	0.341991	0.492575	2.4907e-06	0.000536345	0.492843	0.0133073		-0.050635	0.210767
																												-0.40201	0.108793	2.9127	0.343324	0.484371	1.72353e-08	0.00045683	0.4846	0.000108113		-0.0767474	-0.099059	2.92403	0.341994	0.493111	2.43347e-06	0.000536793	0.493379	0.0129907		-0.0508054	0.211224
																												-0.40201	0.108336	2.9127	0.343324	0.484828	1.72353e-08	0.00045683	0.485057	0.000108113		-0.0772042	-0.0993408	2.92401	0.341996	0.493648	2.42897e-06	0.000537244	0.493916	0.0129558		-0.0509744	0.211681
																												-0.40201	0.107879	2.9127	0.343324	0.485285	1.72353e-08	0.00045683	0.485513	0.000108113		-0.077661	-0.0996236	2.92399	0.341999	0.494185	2.43098e-06	0.000537697	0.494454	0.0129556		-0.0511419	0.212138
																												-0.40201	0.107422	2.9127	0.343324	0.485742	1.72353e-08	0.00045683	0.48597	0.000108113		-0.0781179	-0.0999072	2.92397	0.342001	0.494723	2.433e-06	0.000538154	0.494992	0.0129554		-0.051308	0.212594
																												-0.40201	0.106965	2.9127	0.343324	0.486199	1.72353e-08	0.00045683	0.486427	0.000108113		-0.0785747	-0.100192	2.92395	0.342004	0.495261	2.43503e-06	0.000538613	0.49553	0.0129551		-0.0514727	0.213051
																												-0.40201	0.106508	2.9127	0.343324	0.486655	1.72353e-08	0.00045683	0.486884	0.000108113		-0.0790315	-0.100477	2.92392	0.342006	0.4958	2.48523e-06	0.000539075	0.496069	0.0132108		-0.051636	0.213508
																												-0.40201	0.106052	2.9127	0.343324	0.487112	1.72353e-08	0.00045683	0.487341	0.000108113		-0.0794884	-0.100763	2.9239	0.342009	0.496339	2.48372e-06	0.000539534	0.496608	0.0131916		-0.0517978	0.213965
																												-0.40201	0.105595	2.9127	0.343324	0.487569	1.72353e-08	0.00045683	0.487798	0.000108113		-0.0799452	-0.10105	2.92388	0.342011	0.496878	2.42536e-06	0.000539996	0.497148	0.0128706		-0.0519583	0.214422
																												-0.40201	0.105138	2.9127	0.343324	0.488026	1.72353e-08	0.00045683	0.488254	0.000108113		-0.080402	-0.101338	2.92386	0.342013	0.497418	2.41447e-06	0.00054046	0.497688	0.0128018		-0.0521173	0.214879
																												-0.40201	0.104681	2.9127	0.343324	0.488483	1.72353e-08	0.00045683	0.488711	0.000108113		-0.0808588	-0.101627	2.92384	0.342016	0.497959	2.4166e-06	0.000540928	0.498229	0.012802		-0.0522748	0.215335
																												-0.40201	0.104224	2.9127	0.343324	0.48894	1.72353e-08	0.00045683	0.489168	0.000108113		-0.0813157	-0.101917	2.92382	0.342018	0.4985	2.41873e-06	0.000541398	0.49877	0.0128022		-0.0524309	0.215792
																												-0.40201	0.103767	2.9127	0.343324	0.489396	1.72353e-08	0.00045683	0.489625	0.000108113		-0.0817725	-0.102207	2.9238	0.342021	0.499041	2.42087e-06	0.000541871	0.499312	0.0128023		-0.0525856	0.216249
																												-0.40201	0.103311	2.9127	0.343324	0.489853	1.72353e-08	0.00045683	0.490082	0.000108113		-0.0822293	-0.102499	2.92378	0.342023	0.499583	2.42302e-06	0.000542348	0.499854	0.0128024		-0.0527389	0.216706
																												-0.40201	0.102854	2.9127	0.343324	0.49031	1.72353e-08	0.00045683	0.490539	0.000108113		-0.0826862	-0.102791	2.92376	0.342026	0.500125	2.39864e-06	0.000542827	0.500397	0.0126624		-0.0528907	0.217163
																												-0.40201	0.102397	2.9127	0.343324	0.490767	1.72353e-08	0.00045683	0.490995	0.000108113		-0.083143	-0.103084	2.92374	0.342028	0.500668	2.36035e-06	0.000543309	0.50094	0.0124492		-0.0530411	0.21762
																												-0.40201	0.10194	2.9127	0.343324	0.491224	1.72353e-08	0.00045683	0.491452	0.000108113		-0.0835998	-0.103378	2.92372	0.34203	0.501211	2.36244e-06	0.000543795	0.501483	0.0124492		-0.0531901	0.218076
																												-0.40201	0.101483	2.9127	0.343324	0.491681	1.72353e-08	0.00045683	0.491909	0.000108113		-0.0840566	-0.103673	2.9237	0.342033	0.501755	2.36455e-06	0.000544283	0.502027	0.0124491		-0.0533377	0.218533
																												-0.40201	0.101026	2.9127	0.343324	0.492137	1.72353e-08	0.00045683	0.492366	0.000108113		-0.0845135	-0.103969	2.92368	0.342035	0.502299	2.36666e-06	0.000544775	0.502572	0.012449		-0.0534839	0.21899
																												-0.40201	0.10057	2.9127	0.343324	0.492594	1.72353e-08	0.00045683	0.492823	0.000108113		-0.0849703	-0.104266	2.92366	0.342037	0.502844	2.36879e-06	0.000545269	0.503117	0.0124488		-0.0536286	0.219447
																												-0.40201	0.100113	2.9127	0.343324	0.493051	1.72353e-08	0.00045683	0.493279	0.000108113		-0.0854271	-0.104564	2.92364	0.34204	0.503389	2.35875e-06	0.000545767	0.503662	0.0123848		-0.0537719	0.219904
																												-0.40201	0.099656	2.9127	0.343324	0.493508	1.72353e-08	0.00045683	0.493736	0.000108113		-0.085884	-0.104862	2.92362	0.342042	0.503935	2.31379e-06	0.000546268	0.504208	0.0121376		-0.0539137	0.220361
																												-0.40201	0.0991991	2.9127	0.343324	0.493965	1.72353e-08	0.00045683	0.494193	0.000108113		-0.0863408	-0.105162	2.9236	0.342044	0.504481	2.29792e-06	0.000546772	0.504755	0.0120432		-0.0540542	0.220817
																												-0.40201	0.0987423	2.9127	0.343324	0.494422	1.72353e-08	0.00045683	0.49465	0.000108113		-0.0867976	-0.105462	2.92358	0.342047	0.505028	2.34031e-06	0.000547279	0.505302	0.012254		-0.0541931	0.221274
																												-0.40201	0.0982855	2.9127	0.343324	0.494878	1.72353e-08	0.00045683	0.495107	0.000108113		-0.0872545	-0.105763	2.92356	0.342049	0.505576	2.35373e-06	0.000547783	0.505849	0.0123129		-0.0543306	0.221731
																												-0.40201	0.0978286	2.9127	0.343324	0.495335	1.72353e-08	0.00045683	0.495564	0.000108113		-0.0877113	-0.106066	2.92354	0.342051	0.506123	2.35595e-06	0.000548289	0.506397	0.0123132		-0.0544667	0.222188
																												-0.40201	0.0973718	2.9127	0.343324	0.495792	1.72353e-08	0.00045683	0.49602	0.000108113		-0.0881681	-0.106369	2.92352	0.342054	0.506672	2.35818e-06	0.000548798	0.506946	0.0123134		-0.0546014	0.222645
																												-0.40201	0.096915	2.9127	0.343324	0.496249	1.72353e-08	0.00045683	0.496477	0.000108113		-0.0886249	-0.106673	2.9235	0.342056	0.50722	2.35329e-06	0.000549311	0.507495	0.0122764		-0.0547346	0.223102
																												-0.40201	0.0964581	2.9127	0.343324	0.496706	1.72353e-08	0.00045683	0.496934	0.000108113		-0.0890818	-0.106978	2.92348	0.342059	0.50777	2.29467e-06	0.000549826	0.508045	0.0119594		-0.0548665	0.223558
																												-0.40201	0.0960013	2.9127	0.343324	0.497163	1.72353e-08	0.00045683	0.497391	0.000108113		-0.0895386	-0.107284	2.92346	0.342061	0.50832	2.29685e-06	0.000550345	0.508595	0.0119594		-0.0549968	0.224015
																												-0.40201	0.0955445	2.9127	0.343324	0.497619	1.72353e-08	0.00045683	0.497848	0.000108113		-0.0899954	-0.107591	2.92344	0.342063	0.50887	2.29904e-06	0.000550867	0.509145	0.0119595		-0.0551257	0.224472
																												-0.40201	0.0950877	2.9127	0.343324	0.498076	1.72353e-08	0.00045683	0.498305	0.000108113		-0.0904523	-0.107899	2.92342	0.342065	0.509421	2.29273e-06	0.000551392	0.509696	0.0119153		-0.0552532	0.224929
																												-0.40201	0.0946308	2.9127	0.343324	0.498533	1.72353e-08	0.00045683	0.498761	0.000108113		-0.0909091	-0.108208	2.9234	0.342068	0.509972	2.29494e-06	0.000551921	0.510248	0.0119154		-0.0553792	0.225386
																												-0.40201	0.094174	2.9127	0.343324	0.49899	1.72353e-08	0.00045683	0.499218	0.000108113		-0.0913659	-0.108517	2.92338	0.34207	0.510524	2.29715e-06	0.000552453	0.5108	0.0119154		-0.0555038	0.225843
																												-0.40201	0.0937172	2.9127	0.343325	0.499447	1.72353e-08	0.00045683	0.499675	0.000108113		-0.0918228	-0.108828	2.92336	0.342072	0.511077	2.26378e-06	0.000552988	0.511353	0.0117309		-0.0556269	0.226299
																												-0.40201	0.0932603	2.9127	0.343325	0.499904	1.72353e-08	0.00045683	0.500132	0.000108113		-0.0922796	-0.10914	2.92334	0.342075	0.51163	2.23548e-06	0.000553527	0.511906	0.011573		-0.0557486	0.226756
																												-0.40201	0.0928035	2.9127	0.343325	0.50036	1.72353e-08	0.00045683	0.500589	0.000108113		-0.0927364	-0.109452	2.92332	0.342077	0.512183	2.23763e-06	0.000554069	0.51246	0.0115728		-0.0558688	0.227213
																												-0.40201	0.0923467	2.9127	0.343325	0.500817	1.72353e-08	0.00045683	0.501046	0.000108113		-0.0931932	-0.109766	2.9233	0.342079	0.512737	2.2398e-06	0.000554615	0.513014	0.0115726		-0.0559875	0.22767
																												-0.40201	0.0918899	2.9127	0.343325	0.501274	1.72353e-08	0.00045683	0.501502	0.000108113		-0.0936501	-0.11008	2.92328	0.342081	0.513292	2.24198e-06	0.000555164	0.513569	0.0115724		-0.0561048	0.228127
																												-0.40201	0.091433	2.9127	0.343325	0.501731	1.72353e-08	0.00045683	0.501959	0.000108113		-0.0941069	-0.110396	2.92326	0.342084	0.513847	2.27026e-06	0.000555716	0.514125	0.0117068		-0.0562207	0.228584
																												-0.40201	0.0909762	2.9127	0.343325	0.502188	1.72353e-08	0.00045683	0.502416	0.000108113		-0.0945637	-0.110712	2.92324	0.342086	0.514403	2.29658e-06	0.000556267	0.514681	0.0118307		-0.0563351	0.22904
																												-0.40201	0.0905194	2.9127	0.343325	0.502644	1.72353e-08	0.00045683	0.502873	0.000108113		-0.0950206	-0.111029	2.92322	0.342088	0.514959	2.23179e-06	0.000556818	0.515237	0.0114856		-0.056448	0.229497
																												-0.40201	0.0900625	2.9127	0.343325	0.503101	4.66228e-09	0.00045683	0.50333	2.92454e-05		-0.0954774	-0.111348	2.9232	0.34209	0.515516	2.22898e-06	0.000557371	0.515794	0.0114597		-0.0565594	0.229954
																												-0.40201	0.0896057	2.9127	0.343325	0.503558	4.66228e-09	0.00045683	0.503787	2.92454e-05		-0.0959342	-0.111667	2.92319	0.342093	0.516073	2.23124e-06	0.000557928	0.516352	0.0114599		-0.0566694	0.230411
																												-0.40201	0.0891489	2.91269	0.343325	0.504015	4.66228e-09	0.00045683	0.504243	2.92454e-05		-0.096391	-0.111987	2.92317	0.342095	0.516631	2.23351e-06	0.000558489	0.51691	0.01146		-0.0567779	0.230868
																												-0.40201	0.088692	2.91269	0.343325	0.504472	4.66228e-09	0.00045683	0.5047	2.92454e-05		-0.0968479	-0.112309	2.92315	0.342097	0.517189	2.23579e-06	0.000559053	0.517469	0.0114602		-0.0568849	0.231325
																												-0.40201	0.0882352	2.91269	0.343325	0.504929	4.66228e-09	0.00045683	0.505157	2.92454e-05		-0.0973047	-0.112631	2.92313	0.342099	0.517749	2.23807e-06	0.00055962	0.518028	0.0114602		-0.0569904	0.231781
																												-0.40201	0.0877784	2.91269	0.343325	0.505385	4.66228e-09	0.00045683	0.505614	2.92454e-05		-0.0977615	-0.112954	2.92311	0.342101	0.518308	2.20253e-06	0.000560192	0.518588	0.0112668		-0.0570944	0.232238
																												-0.40201	0.0873216	2.91269	0.343325	0.505842	4.66228e-09	0.00045683	0.506071	2.92454e-05		-0.0982184	-0.113278	2.92309	0.342104	0.518868	2.17566e-06	0.000560767	0.519149	0.0111179		-0.057197	0.232695
																												-0.40201	0.0868647	2.91269	0.343325	0.506299	4.66228e-09	0.00045683	0.506528	2.92454e-05		-0.0986752	-0.113604	2.92307	0.342106	0.519429	2.17789e-06	0.000561345	0.51971	0.0111178		-0.0572981	0.233152
																												-0.40201	0.0864079	2.91269	0.343325	0.506756	4.66228e-09	0.00045683	0.506984	2.92454e-05		-0.099132	-0.11393	2.92305	0.342108	0.51999	2.18013e-06	0.000561927	0.520271	0.0111177		-0.0573976	0.233609
																												-0.40201	0.0859511	2.91269	0.343325	0.507213	4.66228e-09	0.00045683	0.507441	2.92454e-05		-0.0995889	-0.114257	2.92303	0.34211	0.520552	2.18238e-06	0.000562513	0.520834	0.0111176		-0.0574957	0.234065
[truncated: 1,132 more rows]
[truncated: 60 more columns]

## Sheet: Conductance Matrix
																				0.341949	0.341884	0.341822	0.341763	0.341707	0.341654	0.341604	0.341556	0.341511	0.341468	0.341428	0.34139	0.341354	0.34132	0.341288	0.341257	0.341229	0.341202	0.341177	0.341153	0.341131	0.341111	0.341091	0.341074	0.341057	0.341042	0.341027	0.341014	0.341002	0.340992
[truncated: 160 more rows]
[truncated: 131 more columns]
